# Supplementary material for: Characterization of T cell receptor repertoire in penile cancer
Source: Cancer Immunol Immunother. 2024 Jan 27;73(2):24. doi: 10.1007/s00262-023-03615-z (PMC10822009; doi:10.1007/s00262-023-03615-z)
Supplement: Supplementary file 5 — Supplementary file5 (XLSX 11 KB) [file 262_2023_3615_MOESM5_ESM.xlsx]

## Sheet: Sheet1
Dataset S1. Basic clinical charicteristics of 22 penile squamous cell carcinoma patients
Patient ID	Age(year)	Histological subtype	Histologic grade	TNM stage	HPV status
P1	73	Usual	Poorly differentiated	T3N1M0	Positive
P2	45	Usual	Well differentiated	T1NxM0	Negative
P3	68	Usual	Moderately differentiated	T3N1M0	Positive
P4	73	Usual	Well differentiated	T1N0M0	Positive
P5	75	Usual	Well differentiated	T1N0M0	Positive
P6	55	Usual	Well differentiated	T2N0M0	Positive
P7	76	Usual	Moderately differentiated	T3NxM0	Positive
P8	79	Basaloid	Poorly differentiated	T3NxM1	Positive
P9	62	Papillary	Well differentiated	T1NxM0	Positive
P10	83	Sarcomatoid	Poorly differentiated	T3NxM0	Negative
P11	33	Usual	Well differentiated	T1NxM0	Positive
P12	41	Warty	Well differentiated	T2NxM0	Positive
P13	66	Usual	Well differentiated	T2NxM0	Positive
P14	53	Usual	Well differentiated	T2N0M0	Positive
P15	72	Sarcomatoid	Poorly differentiated	T2N3M0	Negative
P16	69	Usual	Well differentiated	T1NxM0	Positive
P17	75	Usual	Well differentiated	T1NxM0	Positive
P18	51	Usual	Moderately differentiated	T3NxMx	Positive
P19	52	Usual	Moderately differentiated	T2NxM0	Positive
P20	55	Usual	Well differentiated	T2NxM0	Positive
P21	59	Usual	Well differentiated	T1NxM0	Positive
P22	69	Usual	Well differentiated	T3Nxm0	Positive
