# Supplementary material for: Characterization of T cell receptor repertoire in penile cancer
Source: Cancer Immunol Immunother. 2024 Jan 27;73(2):24. doi: 10.1007/s00262-023-03615-z (PMC10822009; doi:10.1007/s00262-023-03615-z)
Supplement: Supplementary file 6 — Supplementary file6 (XLSX 13 KB) [file 262_2023_3615_MOESM6_ESM.xlsx]

## Sheet: hsTCRB_Primers_ILMN
Dataset S2a. PCR primers for TCRbeta repertoire analysis
Primre	Sequence
1_ILMN_hsTRBV2	CTCTTTCCCTACACGACGCTCTTCCGATCTTCAAATTTCACTCTGAAGATCCGGTCCACAA
2_ILMN_hsTRBV3-1	CTCTTTCCCTACACGACGCTCTTCCGATCTGCTCACTTAAATCTTCACATCAATTCCCTGG
3_ILMN_hsTRBV4-1	CTCTTTCCCTACACGACGCTCTTCCGATCTCTTAAACCTTCACCTACACGCCCTGC
4_ILMN_hsTRBV4-2,3	CTCTTTCCCTACACGACGCTCTTCCGATCTCTTATTCCTTCACCTACACACCCTGC
5_ILMN_hsTRBV5-1	CTCTTTCCCTACACGACGCTCTTCCGATCTGCTCTGAGATGAATGTGAGCACCTTG
6_ILMN_hsTRBV5-3	CTCTTTCCCTACACGACGCTCTTCCGATCTGCTCTGAGATGAATGTGAGTGCCTTG
7_ILMN_hsTRBV5-4 to 8	CTCTTTCCCTACACGACGCTCTTCCGATCTGCTCTGAGCTGAATGTGAACGCCTTG
8_ILMN_hsTRBV6-1	CTCTTTCCCTACACGACGCTCTTCCGATCTTCGCTCAGGCTGGAGTCGGCTG
9_ILMN_hsTRBV6-2,3	CTCTTTCCCTACACGACGCTCTTCCGATCTGCTGGGGTTGGAGTCGGCTG
10_ILMN_hsTRBV6-4	CTCTTTCCCTACACGACGCTCTTCCGATCTCCCTCACGTTGGCGTCTGCTG
11_ILMN_hsTRBV6-5	CTCTTTCCCTACACGACGCTCTTCCGATCTGCTCAGGCTGCTGTCGGCTG
12_ILMN_hsTRBV6-6	CTCTTTCCCTACACGACGCTCTTCCGATCTCGCTCAGGCTGGAGTTGGCTG
13_ILMN_hsTRBV6-7	CTCTTTCCCTACACGACGCTCTTCCGATCTCCCCTCAAGCTGGAGTCAGCTG
14_ILMN_hsTRBV6-8	CTCTTTCCCTACACGACGCTCTTCCGATCTCACTCAGGCTGGTGTCGGCTG
15_ILMN_hsTRBV6-9	CTCTTTCCCTACACGACGCTCTTCCGATCTCGCTCAGGCTGGAGTCAGCTG
16_ILMN_hsTRBV7-1	CTCTTTCCCTACACGACGCTCTTCCGATCTCCACTCTGAAGTTCCAGCGCACAC
17_ILMN_hsTRBV7-2	CTCTTTCCCTACACGACGCTCTTCCGATCTCACTCTGACGATCCAGCGCACAC
18_ILMN_hsTRBV7-3	CTCTTTCCCTACACGACGCTCTTCCGATCTCTCTACTCTGAAGATCCAGCGCACAG
19_ILMN_hsTRBV7-4	CTCTTTCCCTACACGACGCTCTTCCGATCTCCACTCTGAAGATCCAGCGCACAG
20_ILMN_hsTRBV7-6	CTCTTTCCCTACACGACGCTCTTCCGATCTCACTCTGACGATCCAGCGCACAG
21_ILMN_hsTRBV7-7	CTCTTTCCCTACACGACGCTCTTCCGATCTCCACTCTGACGATTCAGCGCACAG
22_ILMN_hsTRBV7-8	CTCTTTCCCTACACGACGCTCTTCCGATCTCCACTCTGAAGATCCAGCGCACAC
23_ILMN_hsTRBV7-9	CTCTTTCCCTACACGACGCTCTTCCGATCTCACCTTGGAGATCCAGCGCACAG
24_ILMN_hsTRBV9	CTCTTTCCCTACACGACGCTCTTCCGATCTGCACTCTGAACTAAACCTGAGCTCTCTG
25_ILMN_hsTRBV10-1	CTCTTTCCCTACACGACGCTCTTCCGATCTCCCCTCACTCTGGAGTCTGCTG
26_ILMN_hsTRBV10-2	CTCTTTCCCTACACGACGCTCTTCCGATCTCCCCCTCACTCTGGAGTCAGCTA
27_ILMN_hsTRBV10-3	CTCTTTCCCTACACGACGCTCTTCCGATCTCCTCCTCACTCTGGAGTCCGCTA
28_ILMN_hsTRBV11-1,3	CTCTTTCCCTACACGACGCTCTTCCGATCTCCACTCTCAAGATCCAGCCTGCAG
29_ILMN_hsTRBV11-2	CTCTTTCCCTACACGACGCTCTTCCGATCTCTCCACTCTCAAGATCCAGCCTGCAA
30_ILMN_hsTRBV12-3 to 5	CTCTTTCCCTACACGACGCTCTTCCGATCTCCACTCTGAAGATCCAGCCCTCAG
31_ILMN_hsTRBV13	CTCTTTCCCTACACGACGCTCTTCCGATCTCATTCTGAACTGAACATGAGCTCCTTGG
32_ILMN_hsTRBV14	CTCTTTCCCTACACGACGCTCTTCCGATCTCTACTCTGAAGGTGCAGCCTGCAG
33_ILMN_hsTRBV15	CTCTTTCCCTACACGACGCTCTTCCGATCTGATAACTTCCAATCCAGGAGGCCGAACA
34_ILMN_hsTRBV16	CTCTTTCCCTACACGACGCTCTTCCGATCTCTGTAGCCTTGAGATCCAGGCTACGA
35_ILMN_hsTRBV17	CTCTTTCCCTACACGACGCTCTTCCGATCTCTTCCACGCTGAAGATCCATCCCG
36_ILMN_hsTRBV18	CTCTTTCCCTACACGACGCTCTTCCGATCTGCATCCTGAGGATCCAGCAGGTAG
37_ILMN_hsTRBV19	CTCTTTCCCTACACGACGCTCTTCCGATCTCCTCTCACTGTGACATCGGCCC
38_ILMN_hsTRBV20-1	CTCTTTCCCTACACGACGCTCTTCCGATCTCTTGTCCACTCTGACAGTGACCAGTG
39_ILMN_hsTRBV23-1	CTCTTTCCCTACACGACGCTCTTCCGATCTCAGCCTGGCAATCCTGTCCTCAG
40_ILMN_hsTRBV24-1	CTCTTTCCCTACACGACGCTCTTCCGATCTCTCCCTGTCCCTAGAGTCTGCCAT
41_ILMN_hsTRBV25-1	CTCTTTCCCTACACGACGCTCTTCCGATCTCCCTGACCCTGGAGTCTGCCA
42_ILMN_hsTRBV27	CTCTTTCCCTACACGACGCTCTTCCGATCTCCCTGATCCTGGAGTCGCCCA
43_ILMN_hsTRBV28	CTCTTTCCCTACACGACGCTCTTCCGATCTCTCCCTGATTCTGGAGTCCGCCA
44_ILMN_hsTRBV29-1	CTCTTTCCCTACACGACGCTCTTCCGATCTCTAACATTCTCAACTCTGACTGTGAGCAACA
45_ILMN_hsTRBV30	CTCTTTCCCTACACGACGCTCTTCCGATCTCGGCAGTTCATCCTGAGTTCTAAGAAGC
46_ILMN_hsTRBC	CTGGAGTTCAGACGTGTGCTCTTCCGATCTAACACAGCGACCTCGGGTG

## Sheet: ILMN_P5_P7_Adapters
Dataset S2b. Primer sequences used for Illumina platforms
Primre	Sequence
ILMN-P5-1	AATGATACGGCGACCACCGAGATCTACACAGGCTATAACACTCTTTCCCTACACGAC
ILMN-P5-2	AATGATACGGCGACCACCGAGATCTACACGCCTCTATACACTCTTTCCCTACACGAC
ILMN-P5-3	AATGATACGGCGACCACCGAGATCTACACAGGATAGGACACTCTTTCCCTACACGAC
ILMN-P5-4	AATGATACGGCGACCACCGAGATCTACACTCAGAGCCACACTCTTTCCCTACACGAC
ILMN-P5-5	AATGATACGGCGACCACCGAGATCTACACCTTCGCCTACACTCTTTCCCTACACGAC
ILMN-P5-6	AATGATACGGCGACCACCGAGATCTACACTAAGATTAACACTCTTTCCCTACACGAC
ILMN-P5-7	AATGATACGGCGACCACCGAGATCTACACACGTCCTGACACTCTTTCCCTACACGAC
ILMN-P5-8	AATGATACGGCGACCACCGAGATCTACACGTCAGTACACACTCTTTCCCTACACGAC
ILMN-P7-1	CAAGCAGAAGACGGCATACGAGATCGAGTAATGTGACTGGAGTTCAGACGTGTG
ILMN-P7-2	CAAGCAGAAGACGGCATACGAGATTCTCCGGAGTGACTGGAGTTCAGACGTGTG
ILMN-P7-3	CAAGCAGAAGACGGCATACGAGATAATGAGCGGTGACTGGAGTTCAGACGTGTG
ILMN-P7-4	CAAGCAGAAGACGGCATACGAGATGGAATCTCGTGACTGGAGTTCAGACGTGTG
ILMN-P7-5	CAAGCAGAAGACGGCATACGAGATTTCTGAATGTGACTGGAGTTCAGACGTGTG
ILMN-P7-6	CAAGCAGAAGACGGCATACGAGATACGAATTCGTGACTGGAGTTCAGACGTGTG
ILMN-P7-7	CAAGCAGAAGACGGCATACGAGATAGCTTCAGGTGACTGGAGTTCAGACGTGTG
ILMN-P7-8	CAAGCAGAAGACGGCATACGAGATGCGCATTAGTGACTGGAGTTCAGACGTGTG
ILMN-P7-9	CAAGCAGAAGACGGCATACGAGATCATAGCCGGTGACTGGAGTTCAGACGTGTG
ILMN-P7-10	CAAGCAGAAGACGGCATACGAGATTTCGCGGAGTGACTGGAGTTCAGACGTGTG
ILMN-P7-11	CAAGCAGAAGACGGCATACGAGATGCGCGAGAGTGACTGGAGTTCAGACGTGTG
ILMN-P7-12	CAAGCAGAAGACGGCATACGAGATCTATCGCTGTGACTGGAGTTCAGACGTGTG
