# Supplementary material for: Characterization of T cell receptor repertoire in penile cancer
Source: Cancer Immunol Immunother. 2024 Jan 27;73(2):24. doi: 10.1007/s00262-023-03615-z (PMC10822009; doi:10.1007/s00262-023-03615-z)
Supplement: Supplementary file 7 — Supplementary file7 (XLSX 14 KB) [file 262_2023_3615_MOESM7_ESM.xlsx]

## Sheet: Sheet1
Dataset S3. Summary of TCRbeta sequencing data
Patients ID	Sample	Tissue	Cell Type	Total_Reads	Align_Reads	Clean_reads	Unique_Clonotype_NT
P1	S1	Normal	NA	2483192	1837342	1267786	34333
P2	S3	Normal	NA	3560865	2845878	1932535	18325
P3	S5	Normal	NA	1344365	778059	536530	21894
P4	S7	Normal	NA	2198219	1590961	1023693	23184
P5	S9	Normal	NA	2005293	1397160	907250	20942
P6	S13	Normal	NA	10203903	8920807	5189423	54035
P7	S15	Normal	NA	7281781	6470187	4243431	31716
P8	S17	Normal	NA	9850744	8659695	5556205	30073
P9	S25	Normal	NA	2053471	723038	499799	16701
P10	S29	Normal	NA	13235659	11966444	7111217	22208
P17	S031605	Normal	NA	5540875	4948834	3407285	32904
P18	S031607	Normal	NA	1512185	1345868	769116	14836
P19	S031609	Normal	NA	1479170	1209549	891183	12932
P20	S031611	Normal	NA	4778881	4387076	3013196	28959
P21	S031613	Normal	NA	5474900	4943776	3587110	41338
P22	S031615	Normal	NA	5582659	4765960	3571801	20587
P1	S2	Tumor	NA	10405776	9421740	6529524	76399
P2	S4	Tumor	NA	13225309	11915623	8703634	144225
P3	S6	Tumor	NA	7127003	6388063	4363790	28145
P4	S8	Tumor	NA	12532186	11288334	7874628	27781
P5	S10	Tumor	NA	4186798	3160423	2287097	22804
P6	S14	Tumor	NA	9792889	8731304	6058422	37943
P7	S16	Tumor	NA	7213465	6488959	4614057	31768
P8	S18	Tumor	NA	7881217	6946309	4514593	35563
P9	S26	Tumor	NA	7092334	6362187	4900396	71727
P10	S30	Tumor	NA	6082130	5574265	3915161	37477
P11	S19	Tumor	NA	13862303	12424460	8569515	109932
P12	S20	Tumor	NA	9384942	8532716	5884540	74604
P13	S21	Tumor	NA	12434247	11047513	6640426	34820
P14	S22	Tumor	NA	17049240	15484487	10261153	123021
P15	S23	Tumor	NA	17321010	15389410	9683707	80093
P16	S24	Tumor	NA	12528229	10637348	6148880	32976
P17	S031606	Tumor	NA	6041957	5257694	3335863	26028
P18	S031608	Tumor	NA	10421303	9497520	7271156	144491
P19	S031610	Tumor	NA	11930329	10787585	7648580	88011
P20	S031612	Tumor	NA	7518197	6733024	5205882	103348
P21	S031614	Tumor	NA	8084445	7032025	5361114	66098
P22	S031616	Tumor	NA	6600030	5972817	4494033	30017
P21	S031617	Tumor	CD8+T cells	6271442	5542331	4639777	10455
P21	S031618	Tumor	CD4+T cells	8907371	7821786	5625259	41365
P22	S031619	Tumor	CD8+T cells	4325368	3813882	3176580	11184
P22	S031620	Tumor	CD4+T cells	6120794	5416507	3879759	30348
P19	S031621	Tumor	CD8+T cells	6742504	6004216	4098285	15158
P19	S031622	Tumor	CD4+T cells	4998386	4381742	2957593	28393
P10	S031623	Tumor	CD8+T cells	5774502	5093653	3392719	12763
P10	S031624	Tumor	CD4+T cells	7426731	6584908	4241957	38247
