# Supplementary material for: Characterization of T cell receptor repertoire in penile cancer
Source: Cancer Immunol Immunother. 2024 Jan 27;73(2):24. doi: 10.1007/s00262-023-03615-z (PMC10822009; doi:10.1007/s00262-023-03615-z)
Supplement: Supplementary file 8 — Supplementary file8 (XLSX 14305 KB) [file 262_2023_3615_MOESM8_ESM.xlsx]

## Sheet: Dataset S4a GLIPH2
index	pattern	Fisher_score	number_subject	number_unique_cdr3	final_score	hla_score	vb_score	expansion_score	length_score	cluster_size_score	type	ulTcRb	TcRb	V	J	TcRa	Sample	Freq	HLA-A	HLA-B	HLA-C	HLA-DPA1	HLA-DPB1	HLA-DQA1	HLA-DQB1	HLA-DRB1	HLA-DRB3	HLA-DRB4	HLA-DRB5
1	KPPG	2.3e-15	11	17	1.9e-06	1	0.038	0.88	0.6	9.5e-05	motif-KPPG	CASkppgasSYNEQFF	CASKPPGASSYNEQFF	TRBV6-1	TRBJ2-1	NA	S0316-08:Tumor	1188	-	-	-	-	-	-	-	-	-	-	-
1	KPPG	2.3e-15	11	17	1.9e-06	1	0.038	0.88	0.6	9.5e-05	motif-KPPG	CASSLkppgvrAKNIQYF	CASSLKPPGVRAKNIQYF	TRBV27	TRBJ2-4	NA	S30:Tumor	57	-	-	-	-	-	-	-	-	-	-	-
1	KPPG	2.3e-15	11	17	1.9e-06	1	0.038	0.88	0.6	9.5e-05	motif-KPPG	CASrkppGLAqldEQYV	CASRKPPGLAQLDEQYV	TRBV6-1	TRBJ2-7	NA	S0316-10:Tumor	373	-	-	-	-	-	-	-	-	-	-	-
1	KPPG	2.3e-15	11	17	1.9e-06	1	0.038	0.88	0.6	9.5e-05	motif-KPPG	CSAkppgkrSNQPQHF	CSAKPPGKRSNQPQHF	TRBV20-1	TRBJ1-5	NA	S0316-06:Tumor	876	-	-	-	-	-	-	-	-	-	-	-
1	KPPG	2.3e-15	11	17	1.9e-06	1	0.038	0.88	0.6	9.5e-05	motif-KPPG	CASSKppgnIYF	CASSKPPGNIYF	TRBV6-1	TRBJ1-3	NA	S21:Tumor	157	-	-	-	-	-	-	-	-	-	-	-
1	KPPG	2.3e-15	11	17	1.9e-06	1	0.038	0.88	0.6	9.5e-05	motif-KPPG	CAWkppGGSYEQYF	CAWKPPGGSYEQYF	TRBV30	TRBJ2-7	NA	S6:Tumor	94	-	-	-	-	-	-	-	-	-	-	-
1	KPPG	2.3e-15	11	17	1.9e-06	1	0.038	0.88	0.6	9.5e-05	motif-KPPG	CASkppgftYEQYF	CASKPPGFTYEQYF	TRBV28	TRBJ2-7	NA	S20:Tumor	407	-	-	-	-	-	-	-	-	-	-	-
1	KPPG	2.3e-15	11	17	1.9e-06	1	0.038	0.88	0.6	9.5e-05	motif-KPPG	CASSKppgqrSGGDTQYF	CASSKPPGQRSGGDTQYF	TRBV6-1	TRBJ2-3	NA	S2:Tumor	168	-	-	-	-	-	-	-	-	-	-	-
1	KPPG	2.3e-15	11	17	1.9e-06	1	0.038	0.88	0.6	9.5e-05	motif-KPPG	CASSLkppGGasQPQHF	CASSLKPPGGASQPQHF	TRBV27	TRBJ1-5	NA	S0316-10:Tumor	446	-	-	-	-	-	-	-	-	-	-	-
1	KPPG	2.3e-15	11	17	1.9e-06	1	0.038	0.88	0.6	9.5e-05	motif-KPPG	CASSSkppGTGGsYGYTF	CASSSKPPGTGGSYGYTF	TRBV27	TRBJ1-2	NA	S0316-10:Tumor	271	-	-	-	-	-	-	-	-	-	-	-
1	KPPG	2.3e-15	11	17	1.9e-06	1	0.038	0.88	0.6	9.5e-05	motif-KPPG	CASkppgvTDTQYF	CASKPPGVTDTQYF	TRBV28	TRBJ2-3	NA	S0316-08:Tumor	222	-	-	-	-	-	-	-	-	-	-	-
1	KPPG	2.3e-15	11	17	1.9e-06	1	0.038	0.88	0.6	9.5e-05	motif-KPPG	CASkppGTppIQYF	CASKPPGTPPIQYF	TRBV19	TRBJ2-4	NA	S26:Tumor	1582	-	-	-	-	-	-	-	-	-	-	-
1	KPPG	2.3e-15	11	17	1.9e-06	1	0.038	0.88	0.6	9.5e-05	motif-KPPG	CASkppghrylSYEQYF	CASKPPGHRYLSYEQYF	TRBV28	TRBJ2-7	NA	S6:Tumor	84	-	-	-	-	-	-	-	-	-	-	-
1	KPPG	2.3e-15	11	17	1.9e-06	1	0.038	0.88	0.6	9.5e-05	motif-KPPG	CASkppGLEAFF	CASKPPGLEAFF	TRBV6-1	TRBJ1-1	NA	S19:Tumor	2436	-	-	-	-	-	-	-	-	-	-	-
1	KPPG	2.3e-15	11	17	1.9e-06	1	0.038	0.88	0.6	9.5e-05	motif-KPPG	CASSLkppGQGlEQYF	CASSLKPPGQGLEQYF	TRBV27	TRBJ2-7	NA	S19:Tumor	359	-	-	-	-	-	-	-	-	-	-	-
1	KPPG	2.3e-15	11	17	1.9e-06	1	0.038	0.88	0.6	9.5e-05	motif-KPPG	CASSPnkppgEKLFF	CASSPNKPPGEKLFF	TRBV7-9	TRBJ1-4	NA	S30:Tumor	67	-	-	-	-	-	-	-	-	-	-	-
1	KPPG	2.3e-15	11	17	1.9e-06	1	0.038	0.88	0.6	9.5e-05	motif-KPPG	CATSDpkppGQGagGANVLTF	CATSDPKPPGQGAGGANVLTF	TRBV24-1	TRBJ2-6	NA	S10:Tumor	128	-	-	-	-	-	-	-	-	-	-	-
2	QDWP	5.2e-09	3	6	7.1e-10	1	0.001	0.58	0.001	0.0012	motif-QDWP	CASSQdwpGGaETQYF	CASSQDWPGGAETQYF	TRBV4-3	TRBJ2-5	NA	S30:Tumor	56	-	-	-	-	-	-	-	-	-	-	-
2	QDWP	5.2e-09	3	6	7.1e-10	1	0.001	0.58	0.001	0.0012	motif-QDWP	CASSQdwpGGSYEQYF	CASSQDWPGGSYEQYF	TRBV4-1	TRBJ2-7	NA	S2:Tumor	1008	-	-	-	-	-	-	-	-	-	-	-
2	QDWP	5.2e-09	3	6	7.1e-10	1	0.001	0.58	0.001	0.0012	motif-QDWP	CASSQdwpgetYEQYF	CASSQDWPGETYEQYF	TRBV4-1	TRBJ2-7	NA	S2:Tumor	316	-	-	-	-	-	-	-	-	-	-	-
2	QDWP	5.2e-09	3	6	7.1e-10	1	0.001	0.58	0.001	0.0012	motif-QDWP	CASSQdwpgsSYEQYF	CASSQDWPGSSYEQYF	TRBV4-1	TRBJ2-7	NA	S2:Tumor	184	-	-	-	-	-	-	-	-	-	-	-
2	QDWP	5.2e-09	3	6	7.1e-10	1	0.001	0.58	0.001	0.0012	motif-QDWP	CASSQdwpgeDTQYF	CASSQDWPGEDTQYF	TRBV4-1	TRBJ2-3	NA	S30:Tumor	128	-	-	-	-	-	-	-	-	-	-	-
2	QDWP	5.2e-09	3	6	7.1e-10	1	0.001	0.58	0.001	0.0012	motif-QDWP	CASSQdwpgpYEQYF	CASSQDWPGPYEQYF	TRBV4-1	TRBJ2-7	NA	S10:Tumor	645	-	-	-	-	-	-	-	-	-	-	-
2	QDWP	5.2e-09	3	6	7.1e-10	1	0.001	0.58	0.001	0.0012	motif-QDWP	CASSQdwpgpYEQYF	CASSQDWPGPYEQYF	TRBV4-1	TRBJ2-7	NA	S2:Tumor	2029	-	-	-	-	-	-	-	-	-	-	-
3	EAWD	7e-09	7	7	6.1e-08	1	0.001	0.26	0.27	0.00086	motif-EAWD	CASSEawdaNQPQHF	CASSEAWDANQPQHF	TRBV6-1	TRBJ1-5	NA	S0316-06:Tumor	243	-	-	-	-	-	-	-	-	-	-	-
3	EAWD	7e-09	7	7	6.1e-08	1	0.001	0.26	0.27	0.00086	motif-EAWD	CASSEawDRGQPQHF	CASSEAWDRGQPQHF	TRBV2	TRBJ1-5	NA	S6:Tumor	96	-	-	-	-	-	-	-	-	-	-	-
3	EAWD	7e-09	7	7	6.1e-08	1	0.001	0.26	0.27	0.00086	motif-EAWD	CASSEawdtYEQYF	CASSEAWDTYEQYF	TRBV6-1	TRBJ2-7	NA	S10:Tumor	16	-	-	-	-	-	-	-	-	-	-	-
3	EAWD	7e-09	7	7	6.1e-08	1	0.001	0.26	0.27	0.00086	motif-EAWD	CASSEawdtYEQYF	CASSEAWDTYEQYF	TRBV6-1	TRBJ2-7	NA	S22:Tumor	8241	-	-	-	-	-	-	-	-	-	-	-
3	EAWD	7e-09	7	7	6.1e-08	1	0.001	0.26	0.27	0.00086	motif-EAWD	CASSEawDRGYGYTF	CASSEAWDRGYGYTF	TRBV6-1	TRBJ1-2	NA	S21:Tumor	1725	-	-	-	-	-	-	-	-	-	-	-
3	EAWD	7e-09	7	7	6.1e-08	1	0.001	0.26	0.27	0.00086	motif-EAWD	CASSEawDRtQPQHF	CASSEAWDRTQPQHF	TRBV6-1	TRBJ1-5	NA	S4:Tumor	328	-	-	-	-	-	-	-	-	-	-	-
3	EAWD	7e-09	7	7	6.1e-08	1	0.001	0.26	0.27	0.00086	motif-EAWD	CASTeawDRGlGELFF	CASTEAWDRGLGELFF	TRBV6-1	TRBJ2-2	NA	S14:Tumor	239	-	-	-	-	-	-	-	-	-	-	-
3	EAWD	7e-09	7	7	6.1e-08	1	0.001	0.26	0.27	0.00086	motif-EAWD	GasseeawdIQYF	GASSEEAWDIQYF	TRBV2	TRBJ2-4	NA	S10:Tumor	94	-	-	-	-	-	-	-	-	-	-	-
4	S%GLYNE	6.5e-08	16	8	1.7e-12	1	0.001	0.002	0.001	0.00083	global-S%GLYNE	CASSDGLYNEQFF	CASSDGLYNEQFF	TRBV2	TRBJ2-1	NA	S19:Tumor	438	-	-	-	-	-	-	-	-	-	-	-
4	S%GLYNE	6.5e-08	16	8	1.7e-12	1	0.001	0.002	0.001	0.00083	global-S%GLYNE	CASSRGLYNEQFF	CASSRGLYNEQFF	TRBV7-3	TRBJ2-1	NA	S0316-10:Tumor	1957	-	-	-	-	-	-	-	-	-	-	-
4	S%GLYNE	6.5e-08	16	8	1.7e-12	1	0.001	0.002	0.001	0.00083	global-S%GLYNE	CASSRGLYNEQFF	CASSRGLYNEQFF	TRBV7-3	TRBJ2-1	NA	S19:Tumor	288	-	-	-	-	-	-	-	-	-	-	-
4	S%GLYNE	6.5e-08	16	8	1.7e-12	1	0.001	0.002	0.001	0.00083	global-S%GLYNE	CASSIGLYNEQFF	CASSIGLYNEQFF	TRBV19	TRBJ2-1	NA	S0316-14:Tumor	552	-	-	-	-	-	-	-	-	-	-	-
4	S%GLYNE	6.5e-08	16	8	1.7e-12	1	0.001	0.002	0.001	0.00083	global-S%GLYNE	CASSSGLYNEQFF	CASSSGLYNEQFF	TRBV6-1	TRBJ2-1	NA	S0316-12:Tumor	252	-	-	-	-	-	-	-	-	-	-	-
4	S%GLYNE	6.5e-08	16	8	1.7e-12	1	0.001	0.002	0.001	0.00083	global-S%GLYNE	CASSSGLYNEQFF	CASSSGLYNEQFF	TRBV7-3	TRBJ2-1	NA	S23:Tumor	196	-	-	-	-	-	-	-	-	-	-	-
4	S%GLYNE	6.5e-08	16	8	1.7e-12	1	0.001	0.002	0.001	0.00083	global-S%GLYNE	CASSfGLYNEQFF	CASSFGLYNEQFF	TRBV7-3	TRBJ2-1	NA	S14:Tumor	574933	-	-	-	-	-	-	-	-	-	-	-
4	S%GLYNE	6.5e-08	16	8	1.7e-12	1	0.001	0.002	0.001	0.00083	global-S%GLYNE	CASSfGLYNEQFF	CASSFGLYNEQFF	TRBV7-3	TRBJ2-1	NA	S18:Tumor	2131	-	-	-	-	-	-	-	-	-	-	-
4	S%GLYNE	6.5e-08	16	8	1.7e-12	1	0.001	0.002	0.001	0.00083	global-S%GLYNE	CASSfGLYNEQFF	CASSFGLYNEQFF	TRBV7-3	TRBJ2-1	NA	S19:Tumor	1633	-	-	-	-	-	-	-	-	-	-	-
4	S%GLYNE	6.5e-08	16	8	1.7e-12	1	0.001	0.002	0.001	0.00083	global-S%GLYNE	CASSfGLYNEQFF	CASSFGLYNEQFF	TRBV7-3	TRBJ2-1	NA	S20:Tumor	1570	-	-	-	-	-	-	-	-	-	-	-
4	S%GLYNE	6.5e-08	16	8	1.7e-12	1	0.001	0.002	0.001	0.00083	global-S%GLYNE	CASSfGLYNEQFF	CASSFGLYNEQFF	TRBV7-3	TRBJ2-1	NA	S21:Tumor	1607	-	-	-	-	-	-	-	-	-	-	-
4	S%GLYNE	6.5e-08	16	8	1.7e-12	1	0.001	0.002	0.001	0.00083	global-S%GLYNE	CASSfGLYNEQFF	CASSFGLYNEQFF	TRBV7-3	TRBJ2-1	NA	S22:Tumor	1382	-	-	-	-	-	-	-	-	-	-	-
4	S%GLYNE	6.5e-08	16	8	1.7e-12	1	0.001	0.002	0.001	0.00083	global-S%GLYNE	CASSfGLYNEQFF	CASSFGLYNEQFF	TRBV7-3	TRBJ2-1	NA	S23:Tumor	1517	-	-	-	-	-	-	-	-	-	-	-
4	S%GLYNE	6.5e-08	16	8	1.7e-12	1	0.001	0.002	0.001	0.00083	global-S%GLYNE	CASSfGLYNEQFF	CASSFGLYNEQFF	TRBV7-3	TRBJ2-1	NA	S24:Tumor	884	-	-	-	-	-	-	-	-	-	-	-
4	S%GLYNE	6.5e-08	16	8	1.7e-12	1	0.001	0.002	0.001	0.00083	global-S%GLYNE	CASSPGLYNEQFF	CASSPGLYNEQFF	TRBV7-7	TRBJ2-1	NA	S0316-08:Tumor	192	-	-	-	-	-	-	-	-	-	-	-
4	S%GLYNE	6.5e-08	16	8	1.7e-12	1	0.001	0.002	0.001	0.00083	global-S%GLYNE	CASSPGLYNEQFF	CASSPGLYNEQFF	TRBV4-1	TRBJ2-1	NA	S8:Tumor	353	-	-	-	-	-	-	-	-	-	-	-
4	S%GLYNE	6.5e-08	16	8	1.7e-12	1	0.001	0.002	0.001	0.00083	global-S%GLYNE	CASSgGLYNEQFF	CASSGGLYNEQFF	TRBV10-1	TRBJ2-1	NA	S21:Tumor	909	-	-	-	-	-	-	-	-	-	-	-
4	S%GLYNE	6.5e-08	16	8	1.7e-12	1	0.001	0.002	0.001	0.00083	global-S%GLYNE	CASSgGLYNEQFF	CASSGGLYNEQFF	TRBV19	TRBJ2-1	NA	S23:Tumor	717	-	-	-	-	-	-	-	-	-	-	-
4	S%GLYNE	6.5e-08	16	8	1.7e-12	1	0.001	0.002	0.001	0.00083	global-S%GLYNE	CASSLGLYNEQFF	CASSLGLYNEQFF	TRBV19	TRBJ2-1	NA	S0316-14:Tumor	681	-	-	-	-	-	-	-	-	-	-	-
4	S%GLYNE	6.5e-08	16	8	1.7e-12	1	0.001	0.002	0.001	0.00083	global-S%GLYNE	CASSLGLYNEQFF	CASSLGLYNEQFF	TRBV5-5	TRBJ2-1	NA	S10:Tumor	158	-	-	-	-	-	-	-	-	-	-	-
4	S%GLYNE	6.5e-08	16	8	1.7e-12	1	0.001	0.002	0.001	0.00083	global-S%GLYNE	CASSLGLYNEQFF	CASSLGLYNEQFF	TRBV5-5	TRBJ2-1	NA	S18:Tumor	93	-	-	-	-	-	-	-	-	-	-	-
4	S%GLYNE	6.5e-08	16	8	1.7e-12	1	0.001	0.002	0.001	0.00083	global-S%GLYNE	CASSLGLYNEQFF	CASSLGLYNEQFF	TRBV5-5	TRBJ2-1	NA	S2:Tumor	224	-	-	-	-	-	-	-	-	-	-	-
4	S%GLYNE	6.5e-08	16	8	1.7e-12	1	0.001	0.002	0.001	0.00083	global-S%GLYNE	CASSLGLYNEQFF	CASSLGLYNEQFF	TRBV5-5	TRBJ2-1	NA	S6:Tumor	31005	-	-	-	-	-	-	-	-	-	-	-
5	TPPRG%	6.5e-08	9	8	1.8e-10	1	0.001	0.21	0.001	0.00083	global-TPPRG%	CASTppRGvQYF	CASTPPRGVQYF	TRBV28	TRBJ2-3	NA	S16:Tumor	811	-	-	-	-	-	-	-	-	-	-	-
5	TPPRG%	6.5e-08	9	8	1.8e-10	1	0.001	0.21	0.001	0.00083	global-TPPRG%	CASTppRGIQYF	CASTPPRGIQYF	TRBV28	TRBJ2-4	NA	S4:Tumor	1640	-	-	-	-	-	-	-	-	-	-	-
5	TPPRG%	6.5e-08	9	8	1.8e-10	1	0.001	0.21	0.001	0.00083	global-TPPRG%	CASTppRGKLFF	CASTPPRGKLFF	TRBV28	TRBJ1-4	NA	S26:Tumor	197	-	-	-	-	-	-	-	-	-	-	-
5	TPPRG%	6.5e-08	9	8	1.8e-10	1	0.001	0.21	0.001	0.00083	global-TPPRG%	CASTppRGtQFF	CASTPPRGTQFF	TRBV28	TRBJ2-1	NA	S2:Tumor	299	-	-	-	-	-	-	-	-	-	-	-
5	TPPRG%	6.5e-08	9	8	1.8e-10	1	0.001	0.21	0.001	0.00083	global-TPPRG%	CASTppRGPLHF	CASTPPRGPLHF	TRBV28	TRBJ1-6	NA	S16:Tumor	1259	-	-	-	-	-	-	-	-	-	-	-
5	TPPRG%	6.5e-08	9	8	1.8e-10	1	0.001	0.21	0.001	0.00083	global-TPPRG%	CASTppRGpQFF	CASTPPRGPQFF	TRBV28	TRBJ2-1	NA	S8:Tumor	4394	-	-	-	-	-	-	-	-	-	-	-
5	TPPRG%	6.5e-08	9	8	1.8e-10	1	0.001	0.21	0.001	0.00083	global-TPPRG%	CASTppRGPQHF	CASTPPRGPQHF	TRBV28	TRBJ1-5	NA	S0316-06:Tumor	671	-	-	-	-	-	-	-	-	-	-	-
5	TPPRG%	6.5e-08	9	8	1.8e-10	1	0.001	0.21	0.001	0.00083	global-TPPRG%	CASTppRGPQHF	CASTPPRGPQHF	TRBV28	TRBJ1-5	NA	S0316-16:Tumor	452	-	-	-	-	-	-	-	-	-	-	-
5	TPPRG%	6.5e-08	9	8	1.8e-10	1	0.001	0.21	0.001	0.00083	global-TPPRG%	CASTppRGPQHF	CASTPPRGPQHF	TRBV28	TRBJ1-5	NA	S21:Tumor	1217	-	-	-	-	-	-	-	-	-	-	-
5	TPPRG%	6.5e-08	9	8	1.8e-10	1	0.001	0.21	0.001	0.00083	global-TPPRG%	CASTppRGPQHF	CASTPPRGPQHF	TRBV28	TRBJ1-5	NA	S26:Tumor	550	-	-	-	-	-	-	-	-	-	-	-
5	TPPRG%	6.5e-08	9	8	1.8e-10	1	0.001	0.21	0.001	0.00083	global-TPPRG%	CASTppRGpQYF	CASTPPRGPQYF	TRBV28	TRBJ2-7	NA	S23:Tumor	9627	-	-	-	-	-	-	-	-	-	-	-
6	QSPP	2.6e-07	5	6	3.8e-05	1	0.13	0.82	0.29	0.0012	motif-QSPP	CASSLqsppGTSTDTQYF	CASSLQSPPGTSTDTQYF	TRBV6-9	TRBJ2-3	NA	S14:Tumor	556	-	-	-	-	-	-	-	-	-	-	-
6	QSPP	2.6e-07	5	6	3.8e-05	1	0.13	0.82	0.29	0.0012	motif-QSPP	CASSQspptdSGANVLTF	CASSQSPPTDSGANVLTF	TRBV23-1	TRBJ2-6	NA	S0316-08:Tumor	210	-	-	-	-	-	-	-	-	-	-	-
6	QSPP	2.6e-07	5	6	3.8e-05	1	0.13	0.82	0.29	0.0012	motif-QSPP	CASSQsppegvtyNQPQHF	CASSQSPPEGVTYNQPQHF	TRBV4-1	TRBJ1-5	NA	S14:Tumor	526	-	-	-	-	-	-	-	-	-	-	-
6	QSPP	2.6e-07	5	6	3.8e-05	1	0.13	0.82	0.29	0.0012	motif-QSPP	CASSQsppGGdTEAFF	CASSQSPPGGDTEAFF	TRBV23-1	TRBJ1-1	NA	S19:Tumor	504	-	-	-	-	-	-	-	-	-	-	-
6	QSPP	2.6e-07	5	6	3.8e-05	1	0.13	0.82	0.29	0.0012	motif-QSPP	CASSQspptGANVLTF	CASSQSPPTGANVLTF	TRBV23-1	TRBJ2-6	NA	S0316-10:Tumor	370	-	-	-	-	-	-	-	-	-	-	-
6	QSPP	2.6e-07	5	6	3.8e-05	1	0.13	0.82	0.29	0.0012	motif-QSPP	CASSSGQsppDTQYF	CASSSGQSPPDTQYF	TRBV7-9	TRBJ2-3	NA	S16:Tumor	129	-	-	-	-	-	-	-	-	-	-	-
7	LKFG	2.6e-07	5	5	1.7e-05	1	0.098	0.83	0.14	0.0015	motif-LKFG	CAISElkfGTGGgEQYF	CAISELKFGTGGGEQYF	TRBV10-3	TRBJ2-7	NA	S20:Tumor	576	-	-	-	-	-	-	-	-	-	-	-
7	LKFG	2.6e-07	5	5	1.7e-05	1	0.098	0.83	0.14	0.0015	motif-LKFG	CASSLkfGRlYGYTF	CASSLKFGRLYGYTF	TRBV27	TRBJ1-2	NA	S23:Tumor	397	-	-	-	-	-	-	-	-	-	-	-
7	LKFG	2.6e-07	5	5	1.7e-05	1	0.098	0.83	0.14	0.0015	motif-LKFG	CASSLkfgGTfQETQYF	CASSLKFGGTFQETQYF	TRBV27	TRBJ2-5	NA	S16:Tumor	65	-	-	-	-	-	-	-	-	-	-	-
7	LKFG	2.6e-07	5	5	1.7e-05	1	0.098	0.83	0.14	0.0015	motif-LKFG	CASSLkfGGaTEAFF	CASSLKFGGATEAFF	TRBV5-1	TRBJ1-1	NA	S0316-06:Tumor	131	-	-	-	-	-	-	-	-	-	-	-
7	LKFG	2.6e-07	5	5	1.7e-05	1	0.098	0.83	0.14	0.0015	motif-LKFG	CASSLkfGTGeFF	CASSLKFGTGEFF	TRBV7-3	TRBJ2-1	NA	S0316-10:Tumor	577	-	-	-	-	-	-	-	-	-	-	-
8	SEAM	5.4e-07	6	6	6.2e-08	1	0.001	0.095	0.54	0.0012	motif-SEAM	CASSEamTGSYEQYF	CASSEAMTGSYEQYF	TRBV6-1	TRBJ2-7	NA	S18:Tumor	720	-	-	-	-	-	-	-	-	-	-	-
8	SEAM	5.4e-07	6	6	6.2e-08	1	0.001	0.095	0.54	0.0012	motif-SEAM	CASSEamTNEKLFF	CASSEAMTNEKLFF	TRBV6-1	TRBJ1-4	NA	S0316-14:Tumor	15251	-	-	-	-	-	-	-	-	-	-	-
8	SEAM	5.4e-07	6	6	6.2e-08	1	0.001	0.095	0.54	0.0012	motif-SEAM	CASSEamgpgTDTQYF	CASSEAMGPGTDTQYF	TRBV6-1	TRBJ2-3	NA	S26:Tumor	172	-	-	-	-	-	-	-	-	-	-	-
8	SEAM	5.4e-07	6	6	6.2e-08	1	0.001	0.095	0.54	0.0012	motif-SEAM	CASSEamQGNQPQHF	CASSEAMQGNQPQHF	TRBV6-1	TRBJ1-5	NA	S19:Tumor	841	-	-	-	-	-	-	-	-	-	-	-
8	SEAM	5.4e-07	6	6	6.2e-08	1	0.001	0.095	0.54	0.0012	motif-SEAM	CASSEamNYGYTF	CASSEAMNYGYTF	TRBV2	TRBJ1-2	NA	S10:Tumor	34	-	-	-	-	-	-	-	-	-	-	-
8	SEAM	5.4e-07	6	6	6.2e-08	1	0.001	0.095	0.54	0.0012	motif-SEAM	CASSEamgnldGYTF	CASSEAMGNLDGYTF	TRBV6-1	TRBJ1-2	NA	S0316-16:Tumor	244	-	-	-	-	-	-	-	-	-	-	-
9	QDLM	5.4e-07	6	6	3.6e-06	1	0.02	0.2	0.73	0.0012	motif-QDLM	CASSQdlmaAGpfNEQFF	CASSQDLMAAGPFNEQFF	TRBV4-1	TRBJ2-1	NA	S20:Tumor	4624	-	-	-	-	-	-	-	-	-	-	-
9	QDLM	5.4e-07	6	6	3.6e-06	1	0.02	0.2	0.73	0.0012	motif-QDLM	CASSQdlmgEQYV	CASSQDLMGEQYV	TRBV4-1	TRBJ2-7	NA	S18:Tumor	599	-	-	-	-	-	-	-	-	-	-	-
9	QDLM	5.4e-07	6	6	3.6e-06	1	0.02	0.2	0.73	0.0012	motif-QDLM	CASSQdlmqeldNEQFF	CASSQDLMQELDNEQFF	TRBV4-1	TRBJ2-1	NA	S26:Tumor	3424	-	-	-	-	-	-	-	-	-	-	-
9	QDLM	5.4e-07	6	6	3.6e-06	1	0.02	0.2	0.73	0.0012	motif-QDLM	CASSQdlmGQGgYEQYF	CASSQDLMGQGGYEQYF	TRBV4-1	TRBJ2-7	NA	S4:Tumor	749	-	-	-	-	-	-	-	-	-	-	-
9	QDLM	5.4e-07	6	6	3.6e-06	1	0.02	0.2	0.73	0.0012	motif-QDLM	CASSLqqdlmEQYF	CASSLQQDLMEQYF	TRBV27	TRBJ2-7	NA	S6:Tumor	113	-	-	-	-	-	-	-	-	-	-	-
9	QDLM	5.4e-07	6	6	3.6e-06	1	0.02	0.2	0.73	0.0012	motif-QDLM	CASSQdlmGQGrGYTF	CASSQDLMGQGRGYTF	TRBV4-2	TRBJ1-2	NA	S0316-16:Tumor	721	-	-	-	-	-	-	-	-	-	-	-
10	%TGDSNQP	6.7e-07	11	6	1.7e-11	1	0.001	0.014	0.001	0.0012	global-%TGDSNQP	CAISTGdSNQPQHF	CAISTGDSNQPQHF	TRBV10-3	TRBJ1-5	NA	S24:Tumor	5114	-	-	-	-	-	-	-	-	-	-	-
10	%TGDSNQP	6.7e-07	11	6	1.7e-11	1	0.001	0.014	0.001	0.0012	global-%TGDSNQP	CATSTGdSNQPQHF	CATSTGDSNQPQHF	TRBV10-3	TRBJ1-5	NA	S0316-16:Tumor	105	-	-	-	-	-	-	-	-	-	-	-
10	%TGDSNQP	6.7e-07	11	6	1.7e-11	1	0.001	0.014	0.001	0.0012	global-%TGDSNQP	CATSTGdSNQPQHF	CATSTGDSNQPQHF	TRBV10-3	TRBJ1-5	NA	S14:Tumor	653	-	-	-	-	-	-	-	-	-	-	-
10	%TGDSNQP	6.7e-07	11	6	1.7e-11	1	0.001	0.014	0.001	0.0012	global-%TGDSNQP	CATSTGdSNQPQHF	CATSTGDSNQPQHF	TRBV10-3	TRBJ1-5	NA	S16:Tumor	186384	-	-	-	-	-	-	-	-	-	-	-
10	%TGDSNQP	6.7e-07	11	6	1.7e-11	1	0.001	0.014	0.001	0.0012	global-%TGDSNQP	CATSTGdSNQPQHF	CATSTGDSNQPQHF	TRBV10-3	TRBJ1-5	NA	S18:Tumor	960	-	-	-	-	-	-	-	-	-	-	-
10	%TGDSNQP	6.7e-07	11	6	1.7e-11	1	0.001	0.014	0.001	0.0012	global-%TGDSNQP	CATSTGdSNQPQHF	CATSTGDSNQPQHF	TRBV10-3	TRBJ1-5	NA	S19:Tumor	785	-	-	-	-	-	-	-	-	-	-	-
10	%TGDSNQP	6.7e-07	11	6	1.7e-11	1	0.001	0.014	0.001	0.0012	global-%TGDSNQP	CATSTGdSNQPQHF	CATSTGDSNQPQHF	TRBV10-3	TRBJ1-5	NA	S20:Tumor	710	-	-	-	-	-	-	-	-	-	-	-
10	%TGDSNQP	6.7e-07	11	6	1.7e-11	1	0.001	0.014	0.001	0.0012	global-%TGDSNQP	CATSTGdSNQPQHF	CATSTGDSNQPQHF	TRBV10-3	TRBJ1-5	NA	S21:Tumor	772	-	-	-	-	-	-	-	-	-	-	-
10	%TGDSNQP	6.7e-07	11	6	1.7e-11	1	0.001	0.014	0.001	0.0012	global-%TGDSNQP	CATSTGdSNQPQHF	CATSTGDSNQPQHF	TRBV10-3	TRBJ1-5	NA	S22:Tumor	617	-	-	-	-	-	-	-	-	-	-	-
10	%TGDSNQP	6.7e-07	11	6	1.7e-11	1	0.001	0.014	0.001	0.0012	global-%TGDSNQP	CATSTGdSNQPQHF	CATSTGDSNQPQHF	TRBV10-3	TRBJ1-5	NA	S23:Tumor	720	-	-	-	-	-	-	-	-	-	-	-
10	%TGDSNQP	6.7e-07	11	6	1.7e-11	1	0.001	0.014	0.001	0.0012	global-%TGDSNQP	CATSTGdSNQPQHF	CATSTGDSNQPQHF	TRBV10-3	TRBJ1-5	NA	S24:Tumor	611	-	-	-	-	-	-	-	-	-	-	-
10	%TGDSNQP	6.7e-07	11	6	1.7e-11	1	0.001	0.014	0.001	0.0012	global-%TGDSNQP	CATSTGdSNQPQHF	CATSTGDSNQPQHF	TRBV10-3	TRBJ1-5	NA	S4:Tumor	407	-	-	-	-	-	-	-	-	-	-	-
10	%TGDSNQP	6.7e-07	11	6	1.7e-11	1	0.001	0.014	0.001	0.0012	global-%TGDSNQP	CATGTGdSNQPQHF	CATGTGDSNQPQHF	TRBV10-3	TRBJ1-5	NA	S16:Tumor	275	-	-	-	-	-	-	-	-	-	-	-
10	%TGDSNQP	6.7e-07	11	6	1.7e-11	1	0.001	0.014	0.001	0.0012	global-%TGDSNQP	CAvGTGdSNQPQHF	CAVGTGDSNQPQHF	TRBV10-3	TRBJ1-5	NA	S24:Tumor	272	-	-	-	-	-	-	-	-	-	-	-
10	%TGDSNQP	6.7e-07	11	6	1.7e-11	1	0.001	0.014	0.001	0.0012	global-%TGDSNQP	CAhGTGdSNQPQHF	CAHGTGDSNQPQHF	TRBV19	TRBJ1-5	NA	S16:Tumor	83	-	-	-	-	-	-	-	-	-	-	-
10	%TGDSNQP	6.7e-07	11	6	1.7e-11	1	0.001	0.014	0.001	0.0012	global-%TGDSNQP	CAIGTGdSNQPQHF	CAIGTGDSNQPQHF	TRBV10-3	TRBJ1-5	NA	S14:Tumor	317	-	-	-	-	-	-	-	-	-	-	-
10	%TGDSNQP	6.7e-07	11	6	1.7e-11	1	0.001	0.014	0.001	0.0012	global-%TGDSNQP	CAIGTGdSNQPQHF	CAIGTGDSNQPQHF	TRBV10-3	TRBJ1-5	NA	S16:Tumor	51923	-	-	-	-	-	-	-	-	-	-	-
10	%TGDSNQP	6.7e-07	11	6	1.7e-11	1	0.001	0.014	0.001	0.0012	global-%TGDSNQP	CAIGTGdSNQPQHF	CAIGTGDSNQPQHF	TRBV10-3	TRBJ1-5	NA	S18:Tumor	469	-	-	-	-	-	-	-	-	-	-	-
10	%TGDSNQP	6.7e-07	11	6	1.7e-11	1	0.001	0.014	0.001	0.0012	global-%TGDSNQP	CAIGTGdSNQPQHF	CAIGTGDSNQPQHF	TRBV10-3	TRBJ1-5	NA	S19:Tumor	396	-	-	-	-	-	-	-	-	-	-	-
10	%TGDSNQP	6.7e-07	11	6	1.7e-11	1	0.001	0.014	0.001	0.0012	global-%TGDSNQP	CAIGTGdSNQPQHF	CAIGTGDSNQPQHF	TRBV10-3	TRBJ1-5	NA	S20:Tumor	328	-	-	-	-	-	-	-	-	-	-	-
10	%TGDSNQP	6.7e-07	11	6	1.7e-11	1	0.001	0.014	0.001	0.0012	global-%TGDSNQP	CAIGTGdSNQPQHF	CAIGTGDSNQPQHF	TRBV10-3	TRBJ1-5	NA	S21:Tumor	369	-	-	-	-	-	-	-	-	-	-	-
10	%TGDSNQP	6.7e-07	11	6	1.7e-11	1	0.001	0.014	0.001	0.0012	global-%TGDSNQP	CAIGTGdSNQPQHF	CAIGTGDSNQPQHF	TRBV10-3	TRBJ1-5	NA	S23:Tumor	364	-	-	-	-	-	-	-	-	-	-	-
10	%TGDSNQP	6.7e-07	11	6	1.7e-11	1	0.001	0.014	0.001	0.0012	global-%TGDSNQP	CAIGTGdSNQPQHF	CAIGTGDSNQPQHF	TRBV10-3	TRBJ1-5	NA	S24:Tumor	5006	-	-	-	-	-	-	-	-	-	-	-
11	RS%SGANV	6.9e-07	6	7	1.2e-08	1	0.062	0.22	0.001	0.00086	global-RS%SGANV	CSARsfSGANVLTF	CSARSFSGANVLTF	TRBV20-1	TRBJ2-6	NA	S22:Tumor	4196	-	-	-	-	-	-	-	-	-	-	-
11	RS%SGANV	6.9e-07	6	7	1.2e-08	1	0.062	0.22	0.001	0.00086	global-RS%SGANV	CASrshSGANVLTF	CASRSHSGANVLTF	TRBV5-5	TRBJ2-6	NA	S20:Tumor	273	-	-	-	-	-	-	-	-	-	-	-
11	RS%SGANV	6.9e-07	6	7	1.2e-08	1	0.062	0.22	0.001	0.00086	global-RS%SGANV	CASrsiSGANVLTF	CASRSISGANVLTF	TRBV2	TRBJ2-6	NA	S0316-08:Tumor	405	-	-	-	-	-	-	-	-	-	-	-
11	RS%SGANV	6.9e-07	6	7	1.2e-08	1	0.062	0.22	0.001	0.00086	global-RS%SGANV	CASrsnSGANVLTF	CASRSNSGANVLTF	TRBV6-1	TRBJ2-6	NA	S0316-08:Tumor	1682	-	-	-	-	-	-	-	-	-	-	-
11	RS%SGANV	6.9e-07	6	7	1.2e-08	1	0.062	0.22	0.001	0.00086	global-RS%SGANV	CASrssSGANVLTF	CASRSSSGANVLTF	TRBV2	TRBJ2-6	NA	S0316-06:Tumor	1877	-	-	-	-	-	-	-	-	-	-	-
11	RS%SGANV	6.9e-07	6	7	1.2e-08	1	0.062	0.22	0.001	0.00086	global-RS%SGANV	CASrsaSGANVLTF	CASRSASGANVLTF	TRBV6-1	TRBJ2-6	NA	S21:Tumor	324	-	-	-	-	-	-	-	-	-	-	-
11	RS%SGANV	6.9e-07	6	7	1.2e-08	1	0.062	0.22	0.001	0.00086	global-RS%SGANV	CASrSGSGANVLTF	CASRSGSGANVLTF	TRBV5-1	TRBJ2-6	NA	S0316-10:Tumor	2500	-	-	-	-	-	-	-	-	-	-	-
12	SD%NYG	6.9e-07	6	7	1.3e-08	1	0.018	0.81	0.001	0.00086	global-SD%NYG	CAISDRNYGYTF	CAISDRNYGYTF	TRBV10-3	TRBJ1-2	NA	S0316-06:Tumor	134	-	-	-	-	-	-	-	-	-	-	-
12	SD%NYG	6.9e-07	6	7	1.3e-08	1	0.018	0.81	0.001	0.00086	global-SD%NYG	CASSDrNYGYTF	CASSDRNYGYTF	TRBV14	TRBJ1-2	NA	S0316-14:Tumor	130	-	-	-	-	-	-	-	-	-	-	-
12	SD%NYG	6.9e-07	6	7	1.3e-08	1	0.018	0.81	0.001	0.00086	global-SD%NYG	CASSDaNYGYTF	CASSDANYGYTF	TRBV6-1	TRBJ1-2	NA	S10:Tumor	158	-	-	-	-	-	-	-	-	-	-	-
12	SD%NYG	6.9e-07	6	7	1.3e-08	1	0.018	0.81	0.001	0.00086	global-SD%NYG	CASSDaNYGYTF	CASSDANYGYTF	TRBV6-1	TRBJ1-2	NA	S8:Tumor	473	-	-	-	-	-	-	-	-	-	-	-
12	SD%NYG	6.9e-07	6	7	1.3e-08	1	0.018	0.81	0.001	0.00086	global-SD%NYG	CASSDsNYGYTF	CASSDSNYGYTF	TRBV6-1	TRBJ1-2	NA	S0316-06:Tumor	227	-	-	-	-	-	-	-	-	-	-	-
12	SD%NYG	6.9e-07	6	7	1.3e-08	1	0.018	0.81	0.001	0.00086	global-SD%NYG	CASSDtNYGYTF	CASSDTNYGYTF	TRBV6-1	TRBJ1-2	NA	S10:Tumor	1385	-	-	-	-	-	-	-	-	-	-	-
12	SD%NYG	6.9e-07	6	7	1.3e-08	1	0.018	0.81	0.001	0.00086	global-SD%NYG	CAISdnNYGYTF	CAISDNNYGYTF	TRBV10-3	TRBJ1-2	NA	S14:Tumor	620	-	-	-	-	-	-	-	-	-	-	-
12	SD%NYG	6.9e-07	6	7	1.3e-08	1	0.018	0.81	0.001	0.00086	global-SD%NYG	CASSDnNYGYTF	CASSDNNYGYTF	TRBV6-4	TRBJ1-2	NA	S2:Tumor	323	-	-	-	-	-	-	-	-	-	-	-
13	GTGD%NQP	1.5e-06	8	5	7.6e-11	1	0.001	0.052	0.001	0.0015	global-GTGD%NQP	CAIGTGdvNQPQHF	CAIGTGDVNQPQHF	TRBV10-3	TRBJ1-5	NA	S24:Tumor	262	-	-	-	-	-	-	-	-	-	-	-
13	GTGD%NQP	1.5e-06	8	5	7.6e-11	1	0.001	0.052	0.001	0.0015	global-GTGD%NQP	CATGTGdSNQPQHF	CATGTGDSNQPQHF	TRBV10-3	TRBJ1-5	NA	S16:Tumor	275	-	-	-	-	-	-	-	-	-	-	-
13	GTGD%NQP	1.5e-06	8	5	7.6e-11	1	0.001	0.052	0.001	0.0015	global-GTGD%NQP	CAvGTGdSNQPQHF	CAVGTGDSNQPQHF	TRBV10-3	TRBJ1-5	NA	S24:Tumor	272	-	-	-	-	-	-	-	-	-	-	-
13	GTGD%NQP	1.5e-06	8	5	7.6e-11	1	0.001	0.052	0.001	0.0015	global-GTGD%NQP	CAhGTGdSNQPQHF	CAHGTGDSNQPQHF	TRBV19	TRBJ1-5	NA	S16:Tumor	83	-	-	-	-	-	-	-	-	-	-	-
13	GTGD%NQP	1.5e-06	8	5	7.6e-11	1	0.001	0.052	0.001	0.0015	global-GTGD%NQP	CAIGTGdSNQPQHF	CAIGTGDSNQPQHF	TRBV10-3	TRBJ1-5	NA	S14:Tumor	317	-	-	-	-	-	-	-	-	-	-	-
13	GTGD%NQP	1.5e-06	8	5	7.6e-11	1	0.001	0.052	0.001	0.0015	global-GTGD%NQP	CAIGTGdSNQPQHF	CAIGTGDSNQPQHF	TRBV10-3	TRBJ1-5	NA	S16:Tumor	51923	-	-	-	-	-	-	-	-	-	-	-
13	GTGD%NQP	1.5e-06	8	5	7.6e-11	1	0.001	0.052	0.001	0.0015	global-GTGD%NQP	CAIGTGdSNQPQHF	CAIGTGDSNQPQHF	TRBV10-3	TRBJ1-5	NA	S18:Tumor	469	-	-	-	-	-	-	-	-	-	-	-
13	GTGD%NQP	1.5e-06	8	5	7.6e-11	1	0.001	0.052	0.001	0.0015	global-GTGD%NQP	CAIGTGdSNQPQHF	CAIGTGDSNQPQHF	TRBV10-3	TRBJ1-5	NA	S19:Tumor	396	-	-	-	-	-	-	-	-	-	-	-
13	GTGD%NQP	1.5e-06	8	5	7.6e-11	1	0.001	0.052	0.001	0.0015	global-GTGD%NQP	CAIGTGdSNQPQHF	CAIGTGDSNQPQHF	TRBV10-3	TRBJ1-5	NA	S20:Tumor	328	-	-	-	-	-	-	-	-	-	-	-
13	GTGD%NQP	1.5e-06	8	5	7.6e-11	1	0.001	0.052	0.001	0.0015	global-GTGD%NQP	CAIGTGdSNQPQHF	CAIGTGDSNQPQHF	TRBV10-3	TRBJ1-5	NA	S21:Tumor	369	-	-	-	-	-	-	-	-	-	-	-
13	GTGD%NQP	1.5e-06	8	5	7.6e-11	1	0.001	0.052	0.001	0.0015	global-GTGD%NQP	CAIGTGdSNQPQHF	CAIGTGDSNQPQHF	TRBV10-3	TRBJ1-5	NA	S23:Tumor	364	-	-	-	-	-	-	-	-	-	-	-
13	GTGD%NQP	1.5e-06	8	5	7.6e-11	1	0.001	0.052	0.001	0.0015	global-GTGD%NQP	CAIGTGdSNQPQHF	CAIGTGDSNQPQHF	TRBV10-3	TRBJ1-5	NA	S24:Tumor	5006	-	-	-	-	-	-	-	-	-	-	-
14	Q%NTGE	1.5e-06	4	5	1.2e-08	1	0.088	0.093	0.001	0.0015	global-Q%NTGE	CASQGNTGELFF	CASQGNTGELFF	TRBV19	TRBJ2-2	NA	S0316-06:Tumor	139	-	-	-	-	-	-	-	-	-	-	-
14	Q%NTGE	1.5e-06	4	5	1.2e-08	1	0.088	0.093	0.001	0.0015	global-Q%NTGE	CASqsNTGELFF	CASQSNTGELFF	TRBV10-1	TRBJ2-2	NA	S23:Tumor	908	-	-	-	-	-	-	-	-	-	-	-
14	Q%NTGE	1.5e-06	4	5	1.2e-08	1	0.088	0.093	0.001	0.0015	global-Q%NTGE	CASqaNTGELFF	CASQANTGELFF	TRBV10-1	TRBJ2-2	NA	S23:Tumor	1903	-	-	-	-	-	-	-	-	-	-	-
14	Q%NTGE	1.5e-06	4	5	1.2e-08	1	0.088	0.093	0.001	0.0015	global-Q%NTGE	CAWQGNTGELFF	CAWQGNTGELFF	TRBV7-9	TRBJ2-2	NA	S19:Tumor	13515	-	-	-	-	-	-	-	-	-	-	-
14	Q%NTGE	1.5e-06	4	5	1.2e-08	1	0.088	0.093	0.001	0.0015	global-Q%NTGE	CAIQGNTGELFF	CAIQGNTGELFF	TRBV28	TRBJ2-2	NA	S22:Tumor	872	-	-	-	-	-	-	-	-	-	-	-
15	SRAGDRG%NE	1.5e-06	1	5	1e-09	1	0.001	0.7	0.001	0.0015	global-SRAGDRG%NE	CATSRagDRGYNEQFF	CATSRAGDRGYNEQFF	TRBV15	TRBJ2-1	NA	S24:Tumor	505	-	-	-	-	-	-	-	-	-	-	-
15	SRAGDRG%NE	1.5e-06	1	5	1e-09	1	0.001	0.7	0.001	0.0015	global-SRAGDRG%NE	CATSRagDRGpNEQFF	CATSRAGDRGPNEQFF	TRBV15	TRBJ2-1	NA	S24:Tumor	726	-	-	-	-	-	-	-	-	-	-	-
15	SRAGDRG%NE	1.5e-06	1	5	1e-09	1	0.001	0.7	0.001	0.0015	global-SRAGDRG%NE	CATSRagDRGinEQYF	CATSRAGDRGINEQYF	TRBV15	TRBJ2-7	NA	S24:Tumor	631	-	-	-	-	-	-	-	-	-	-	-
15	SRAGDRG%NE	1.5e-06	1	5	1e-09	1	0.001	0.7	0.001	0.0015	global-SRAGDRG%NE	CATSRagDRGsNEQFF	CATSRAGDRGSNEQFF	TRBV15	TRBJ2-1	NA	S24:Tumor	281	-	-	-	-	-	-	-	-	-	-	-
15	SRAGDRG%NE	1.5e-06	1	5	1e-09	1	0.001	0.7	0.001	0.0015	global-SRAGDRG%NE	CATSRagDRGvNEQFF	CATSRAGDRGVNEQFF	TRBV15	TRBJ2-1	NA	S24:Tumor	306	-	-	-	-	-	-	-	-	-	-	-
16	SEQG%DT	1.5e-06	5	5	6.6e-07	1	0.48	0.94	0.001	0.0015	global-SEQG%DT	CASSEQGTDTQYF	CASSEQGTDTQYF	TRBV6-1	TRBJ2-3	NA	S0316-10:Tumor	566	-	-	-	-	-	-	-	-	-	-	-
16	SEQG%DT	1.5e-06	5	5	6.6e-07	1	0.48	0.94	0.001	0.0015	global-SEQG%DT	CASSEQGrDTQYF	CASSEQGRDTQYF	TRBV2	TRBJ2-3	NA	S0316-08:Tumor	249	-	-	-	-	-	-	-	-	-	-	-
16	SEQG%DT	1.5e-06	5	5	6.6e-07	1	0.48	0.94	0.001	0.0015	global-SEQG%DT	CAISEQGeDTQYF	CAISEQGEDTQYF	TRBV10-3	TRBJ2-3	NA	S30:Tumor	66	-	-	-	-	-	-	-	-	-	-	-
16	SEQG%DT	1.5e-06	5	5	6.6e-07	1	0.48	0.94	0.001	0.0015	global-SEQG%DT	CASSEQGlDTQYF	CASSEQGLDTQYF	TRBV10-2	TRBJ2-3	NA	S26:Tumor	337	-	-	-	-	-	-	-	-	-	-	-
16	SEQG%DT	1.5e-06	5	5	6.6e-07	1	0.48	0.94	0.001	0.0015	global-SEQG%DT	CASSEQGaDTQYF	CASSEQGADTQYF	TRBV27	TRBJ2-3	NA	S6:Tumor	99	-	-	-	-	-	-	-	-	-	-	-
17	SS%GTGRYE	1.5e-06	5	5	3.2e-08	1	0.047	0.47	0.001	0.0015	global-SS%GTGRYE	CASSSpGTGrYEQYF	CASSSPGTGRYEQYF	TRBV28	TRBJ2-7	NA	S23:Tumor	1317	-	-	-	-	-	-	-	-	-	-	-
17	SS%GTGRYE	1.5e-06	5	5	3.2e-08	1	0.047	0.47	0.001	0.0015	global-SS%GTGRYE	CASSSsGTGrYEQYF	CASSSSGTGRYEQYF	TRBV28	TRBJ2-7	NA	S8:Tumor	348	-	-	-	-	-	-	-	-	-	-	-
17	SS%GTGRYE	1.5e-06	5	5	3.2e-08	1	0.047	0.47	0.001	0.0015	global-SS%GTGRYE	CASSSaGTGrYEQYF	CASSSAGTGRYEQYF	TRBV27	TRBJ2-7	NA	S22:Tumor	1770	-	-	-	-	-	-	-	-	-	-	-
17	SS%GTGRYE	1.5e-06	5	5	3.2e-08	1	0.047	0.47	0.001	0.0015	global-SS%GTGRYE	CASSSrGTGrYEQYV	CASSSRGTGRYEQYV	TRBV28	TRBJ2-7	NA	S6:Tumor	161	-	-	-	-	-	-	-	-	-	-	-
17	SS%GTGRYE	1.5e-06	5	5	3.2e-08	1	0.047	0.47	0.001	0.0015	global-SS%GTGRYE	CASSSgGTGrYEQYF	CASSSGGTGRYEQYF	TRBV7-2	TRBJ2-7	NA	S0316-08:Tumor	184	-	-	-	-	-	-	-	-	-	-	-
18	S%RGQET	1.8e-06	7	10	5.2e-09	1	0.024	0.69	0.001	0.00031	global-S%RGQET	CAISnRGQETQYF	CAISNRGQETQYF	TRBV10-3	TRBJ2-5	NA	S23:Tumor	179	-	-	-	-	-	-	-	-	-	-	-
18	S%RGQET	1.8e-06	7	10	5.2e-09	1	0.024	0.69	0.001	0.00031	global-S%RGQET	CASSLRGQETQYF	CASSLRGQETQYF	TRBV28	TRBJ2-5	NA	S26:Tumor	300	-	-	-	-	-	-	-	-	-	-	-
18	S%RGQET	1.8e-06	7	10	5.2e-09	1	0.024	0.69	0.001	0.00031	global-S%RGQET	CASSQRGQETQYF	CASSQRGQETQYF	TRBV4-1	TRBJ2-5	NA	S2:Tumor	332	-	-	-	-	-	-	-	-	-	-	-
18	S%RGQET	1.8e-06	7	10	5.2e-09	1	0.024	0.69	0.001	0.00031	global-S%RGQET	CAISaRGQETQYF	CAISARGQETQYF	TRBV10-3	TRBJ2-5	NA	S23:Tumor	371	-	-	-	-	-	-	-	-	-	-	-
18	S%RGQET	1.8e-06	7	10	5.2e-09	1	0.024	0.69	0.001	0.00031	global-S%RGQET	CASSVRGQETQYF	CASSVRGQETQYF	TRBV6-1	TRBJ2-5	NA	S0316-06:Tumor	3283	-	-	-	-	-	-	-	-	-	-	-
18	S%RGQET	1.8e-06	7	10	5.2e-09	1	0.024	0.69	0.001	0.00031	global-S%RGQET	CASSDRGQETQYF	CASSDRGQETQYF	TRBV19	TRBJ2-5	NA	S20:Tumor	470	-	-	-	-	-	-	-	-	-	-	-
18	S%RGQET	1.8e-06	7	10	5.2e-09	1	0.024	0.69	0.001	0.00031	global-S%RGQET	CASSIRGQETQYF	CASSIRGQETQYF	TRBV7-2	TRBJ2-5	NA	S24:Tumor	559	-	-	-	-	-	-	-	-	-	-	-
18	S%RGQET	1.8e-06	7	10	5.2e-09	1	0.024	0.69	0.001	0.00031	global-S%RGQET	CAISDRGQETQYF	CAISDRGQETQYF	TRBV10-3	TRBJ2-5	NA	S26:Tumor	208	-	-	-	-	-	-	-	-	-	-	-
18	S%RGQET	1.8e-06	7	10	5.2e-09	1	0.024	0.69	0.001	0.00031	global-S%RGQET	CASSPRGQETQYF	CASSPRGQETQYF	TRBV6-1	TRBJ2-5	NA	S16:Tumor	346	-	-	-	-	-	-	-	-	-	-	-
18	S%RGQET	1.8e-06	7	10	5.2e-09	1	0.024	0.69	0.001	0.00031	global-S%RGQET	CASSPRGQETQYF	CASSPRGQETQYF	TRBV28	TRBJ2-5	NA	S24:Tumor	526	-	-	-	-	-	-	-	-	-	-	-
18	S%RGQET	1.8e-06	7	10	5.2e-09	1	0.024	0.69	0.001	0.00031	global-S%RGQET	CASSgRGQETQYF	CASSGRGQETQYF	TRBV6-1	TRBJ2-5	NA	S16:Tumor	304	-	-	-	-	-	-	-	-	-	-	-
19	S%GLAGVNE	1.8e-06	4	7	1.7e-08	1	0.05	0.39	0.001	0.00086	global-S%GLAGVNE	CASStGLAGvNEQFF	CASSTGLAGVNEQFF	TRBV7-2	TRBJ2-1	NA	S0316-10:Tumor	454	-	-	-	-	-	-	-	-	-	-	-
19	S%GLAGVNE	1.8e-06	4	7	1.7e-08	1	0.05	0.39	0.001	0.00086	global-S%GLAGVNE	CASSLGLAGvNEQFF	CASSLGLAGVNEQFF	TRBV6-1	TRBJ2-1	NA	S18:Tumor	3700	-	-	-	-	-	-	-	-	-	-	-
19	S%GLAGVNE	1.8e-06	4	7	1.7e-08	1	0.05	0.39	0.001	0.00086	global-S%GLAGVNE	CASSLGLAGvNEQFF	CASSLGLAGVNEQFF	TRBV5-1	TRBJ2-1	NA	S18:Tumor	290	-	-	-	-	-	-	-	-	-	-	-
19	S%GLAGVNE	1.8e-06	4	7	1.7e-08	1	0.05	0.39	0.001	0.00086	global-S%GLAGVNE	CAISgGLAGvNEQFF	CAISGGLAGVNEQFF	TRBV10-3	TRBJ2-1	NA	S18:Tumor	1443	-	-	-	-	-	-	-	-	-	-	-
19	S%GLAGVNE	1.8e-06	4	7	1.7e-08	1	0.05	0.39	0.001	0.00086	global-S%GLAGVNE	CASSaGLAGvNEQFF	CASSAGLAGVNEQFF	TRBV7-2	TRBJ2-1	NA	S0316-10:Tumor	570	-	-	-	-	-	-	-	-	-	-	-
19	S%GLAGVNE	1.8e-06	4	7	1.7e-08	1	0.05	0.39	0.001	0.00086	global-S%GLAGVNE	CASSmGLAGvNEQFF	CASSMGLAGVNEQFF	TRBV5-1	TRBJ2-1	NA	S8:Tumor	467	-	-	-	-	-	-	-	-	-	-	-
19	S%GLAGVNE	1.8e-06	4	7	1.7e-08	1	0.05	0.39	0.001	0.00086	global-S%GLAGVNE	CASSSGLAGvNEQFF	CASSSGLAGVNEQFF	TRBV7-2	TRBJ2-1	NA	S0316-10:Tumor	617	-	-	-	-	-	-	-	-	-	-	-
19	S%GLAGVNE	1.8e-06	4	7	1.7e-08	1	0.05	0.39	0.001	0.00086	global-S%GLAGVNE	CAWSpGLAGvNEQFF	CAWSPGLAGVNEQFF	TRBV30	TRBJ2-1	NA	S20:Tumor	260	-	-	-	-	-	-	-	-	-	-	-
20	SP%QGYE	1.8e-06	9	7	2.8e-07	1	0.6	0.54	0.001	0.00086	global-SP%QGYE	CSASpGQGYEQYF	CSASPGQGYEQYF	TRBV20-1	TRBJ2-7	NA	S2:Tumor	570	-	-	-	-	-	-	-	-	-	-	-
20	SP%QGYE	1.8e-06	9	7	2.8e-07	1	0.6	0.54	0.001	0.00086	global-SP%QGYE	CASSPGQGYEQYF	CASSPGQGYEQYF	TRBV4-3	TRBJ2-7	NA	S20:Tumor	459	-	-	-	-	-	-	-	-	-	-	-
20	SP%QGYE	1.8e-06	9	7	2.8e-07	1	0.6	0.54	0.001	0.00086	global-SP%QGYE	CASSPGQGYEQYF	CASSPGQGYEQYF	TRBV23-1	TRBJ2-7	NA	S24:Tumor	426	-	-	-	-	-	-	-	-	-	-	-
20	SP%QGYE	1.8e-06	9	7	2.8e-07	1	0.6	0.54	0.001	0.00086	global-SP%QGYE	CASSPeQGyEQFF	CASSPEQGYEQFF	TRBV4-1	TRBJ2-1	NA	S8:Tumor	368	-	-	-	-	-	-	-	-	-	-	-
20	SP%QGYE	1.8e-06	9	7	2.8e-07	1	0.6	0.54	0.001	0.00086	global-SP%QGYE	CASSPqQGYEQYF	CASSPQQGYEQYF	TRBV7-3	TRBJ2-7	NA	S10:Tumor	439	-	-	-	-	-	-	-	-	-	-	-
20	SP%QGYE	1.8e-06	9	7	2.8e-07	1	0.6	0.54	0.001	0.00086	global-SP%QGYE	CASSPqQGYEQYF	CASSPQQGYEQYF	TRBV7-3	TRBJ2-7	NA	S22:Tumor	3329	-	-	-	-	-	-	-	-	-	-	-
20	SP%QGYE	1.8e-06	9	7	2.8e-07	1	0.6	0.54	0.001	0.00086	global-SP%QGYE	CASSPsQGYEQYF	CASSPSQGYEQYF	TRBV6-1	TRBJ2-7	NA	S14:Tumor	275	-	-	-	-	-	-	-	-	-	-	-
20	SP%QGYE	1.8e-06	9	7	2.8e-07	1	0.6	0.54	0.001	0.00086	global-SP%QGYE	CASSPiQGYEQYF	CASSPIQGYEQYF	TRBV7-6	TRBJ2-7	NA	S0316-12:Tumor	365	-	-	-	-	-	-	-	-	-	-	-
20	SP%QGYE	1.8e-06	9	7	2.8e-07	1	0.6	0.54	0.001	0.00086	global-SP%QGYE	CATSpGQGYEQYF	CATSPGQGYEQYF	TRBV10-1	TRBJ2-7	NA	S26:Tumor	427	-	-	-	-	-	-	-	-	-	-	-
21	S%NTGE	1.8e-06	17	16	2e-10	1	0.004	0.59	0.001	8.6e-05	global-S%NTGE	CASSYNTGELFF	CASSYNTGELFF	TRBV6-1	TRBJ2-2	NA	S16:Tumor	52	-	-	-	-	-	-	-	-	-	-	-
21	S%NTGE	1.8e-06	17	16	2e-10	1	0.004	0.59	0.001	8.6e-05	global-S%NTGE	CASSYNTGELFF	CASSYNTGELFF	TRBV7-9	TRBJ2-2	NA	S4:Tumor	288	-	-	-	-	-	-	-	-	-	-	-
21	S%NTGE	1.8e-06	17	16	2e-10	1	0.004	0.59	0.001	8.6e-05	global-S%NTGE	CASStNTGELFF	CASSTNTGELFF	TRBV7-9	TRBJ2-2	NA	S19:Tumor	906	-	-	-	-	-	-	-	-	-	-	-
21	S%NTGE	1.8e-06	17	16	2e-10	1	0.004	0.59	0.001	8.6e-05	global-S%NTGE	CATSlNTGELFF	CATSLNTGELFF	TRBV19	TRBJ2-2	NA	S10:Tumor	280	-	-	-	-	-	-	-	-	-	-	-
21	S%NTGE	1.8e-06	17	16	2e-10	1	0.004	0.59	0.001	8.6e-05	global-S%NTGE	CASSENTGELFF	CASSENTGELFF	TRBV19	TRBJ2-2	NA	S0316-08:Tumor	297	-	-	-	-	-	-	-	-	-	-	-
21	S%NTGE	1.8e-06	17	16	2e-10	1	0.004	0.59	0.001	8.6e-05	global-S%NTGE	CASSQNTGELFF	CASSQNTGELFF	TRBV4-2	TRBJ2-2	NA	S20:Tumor	1564	-	-	-	-	-	-	-	-	-	-	-
21	S%NTGE	1.8e-06	17	16	2e-10	1	0.004	0.59	0.001	8.6e-05	global-S%NTGE	CASSQNTGELFF	CASSQNTGELFF	TRBV27	TRBJ2-2	NA	S22:Tumor	373	-	-	-	-	-	-	-	-	-	-	-
21	S%NTGE	1.8e-06	17	16	2e-10	1	0.004	0.59	0.001	8.6e-05	global-S%NTGE	CASSQNTGELFF	CASSQNTGELFF	TRBV27	TRBJ2-2	NA	S24:Tumor	3157	-	-	-	-	-	-	-	-	-	-	-
21	S%NTGE	1.8e-06	17	16	2e-10	1	0.004	0.59	0.001	8.6e-05	global-S%NTGE	CASSLNTGELFF	CASSLNTGELFF	TRBV28	TRBJ2-2	NA	S16:Tumor	869	-	-	-	-	-	-	-	-	-	-	-
21	S%NTGE	1.8e-06	17	16	2e-10	1	0.004	0.59	0.001	8.6e-05	global-S%NTGE	CASSLNTGELFF	CASSLNTGELFF	TRBV27	TRBJ2-2	NA	S19:Tumor	1013	-	-	-	-	-	-	-	-	-	-	-
21	S%NTGE	1.8e-06	17	16	2e-10	1	0.004	0.59	0.001	8.6e-05	global-S%NTGE	CASSLNTGELFF	CASSLNTGELFF	TRBV27	TRBJ2-2	NA	S2:Tumor	217	-	-	-	-	-	-	-	-	-	-	-
21	S%NTGE	1.8e-06	17	16	2e-10	1	0.004	0.59	0.001	8.6e-05	global-S%NTGE	CSAStNTGELFF	CSASTNTGELFF	TRBV20-1	TRBJ2-2	NA	S24:Tumor	261	-	-	-	-	-	-	-	-	-	-	-
21	S%NTGE	1.8e-06	17	16	2e-10	1	0.004	0.59	0.001	8.6e-05	global-S%NTGE	CASSSNTGELFF	CASSSNTGELFF	TRBV28	TRBJ2-2	NA	S0316-16:Tumor	134	-	-	-	-	-	-	-	-	-	-	-
21	S%NTGE	1.8e-06	17	16	2e-10	1	0.004	0.59	0.001	8.6e-05	global-S%NTGE	CASSSNTGELFF	CASSSNTGELFF	TRBV7-3	TRBJ2-2	NA	S0316-16:Tumor	84	-	-	-	-	-	-	-	-	-	-	-
21	S%NTGE	1.8e-06	17	16	2e-10	1	0.004	0.59	0.001	8.6e-05	global-S%NTGE	CASSSNTGELFF	CASSSNTGELFF	TRBV6-1	TRBJ2-2	NA	S21:Tumor	205	-	-	-	-	-	-	-	-	-	-	-
21	S%NTGE	1.8e-06	17	16	2e-10	1	0.004	0.59	0.001	8.6e-05	global-S%NTGE	CSASeNTGELFF	CSASENTGELFF	TRBV20-1	TRBJ2-2	NA	S10:Tumor	409	-	-	-	-	-	-	-	-	-	-	-
21	S%NTGE	1.8e-06	17	16	2e-10	1	0.004	0.59	0.001	8.6e-05	global-S%NTGE	CASSPNTGELFF	CASSPNTGELFF	TRBV6-1	TRBJ2-2	NA	S14:Tumor	257	-	-	-	-	-	-	-	-	-	-	-
21	S%NTGE	1.8e-06	17	16	2e-10	1	0.004	0.59	0.001	8.6e-05	global-S%NTGE	CASSPNTGELFF	CASSPNTGELFF	TRBV27	TRBJ2-2	NA	S24:Tumor	13978	-	-	-	-	-	-	-	-	-	-	-
21	S%NTGE	1.8e-06	17	16	2e-10	1	0.004	0.59	0.001	8.6e-05	global-S%NTGE	CASSPNTGELFF	CASSPNTGELFF	TRBV18	TRBJ2-2	NA	S26:Tumor	220	-	-	-	-	-	-	-	-	-	-	-
21	S%NTGE	1.8e-06	17	16	2e-10	1	0.004	0.59	0.001	8.6e-05	global-S%NTGE	CASSPNTGELFF	CASSPNTGELFF	TRBV7-3	TRBJ2-2	NA	S6:Tumor	343	-	-	-	-	-	-	-	-	-	-	-
21	S%NTGE	1.8e-06	17	16	2e-10	1	0.004	0.59	0.001	8.6e-05	global-S%NTGE	CASSwNTGELFF	CASSWNTGELFF	TRBV27	TRBJ2-2	NA	S24:Tumor	449	-	-	-	-	-	-	-	-	-	-	-
21	S%NTGE	1.8e-06	17	16	2e-10	1	0.004	0.59	0.001	8.6e-05	global-S%NTGE	CASSfNTGELFF	CASSFNTGELFF	TRBV5-1	TRBJ2-2	NA	S2:Tumor	153	-	-	-	-	-	-	-	-	-	-	-
21	S%NTGE	1.8e-06	17	16	2e-10	1	0.004	0.59	0.001	8.6e-05	global-S%NTGE	CASSfNTGELFF	CASSFNTGELFF	TRBV7-9	TRBJ2-2	NA	S21:Tumor	249	-	-	-	-	-	-	-	-	-	-	-
21	S%NTGE	1.8e-06	17	16	2e-10	1	0.004	0.59	0.001	8.6e-05	global-S%NTGE	CSVSGNTGELFF	CSVSGNTGELFF	TRBV10-3	TRBJ2-2	NA	S0316-14:Tumor	223	-	-	-	-	-	-	-	-	-	-	-
21	S%NTGE	1.8e-06	17	16	2e-10	1	0.004	0.59	0.001	8.6e-05	global-S%NTGE	CASSRNTGELFF	CASSRNTGELFF	TRBV6-1	TRBJ2-2	NA	S20:Tumor	1283	-	-	-	-	-	-	-	-	-	-	-
21	S%NTGE	1.8e-06	17	16	2e-10	1	0.004	0.59	0.001	8.6e-05	global-S%NTGE	CASSRNTGELFF	CASSRNTGELFF	TRBV6-1	TRBJ2-2	NA	S24:Tumor	756	-	-	-	-	-	-	-	-	-	-	-
21	S%NTGE	1.8e-06	17	16	2e-10	1	0.004	0.59	0.001	8.6e-05	global-S%NTGE	CASSRNTGELFF	CASSRNTGELFF	TRBV19	TRBJ2-2	NA	S6:Tumor	97	-	-	-	-	-	-	-	-	-	-	-
21	S%NTGE	1.8e-06	17	16	2e-10	1	0.004	0.59	0.001	8.6e-05	global-S%NTGE	CASSaNTGELFF	CASSANTGELFF	TRBV7-3	TRBJ2-2	NA	S0316-10:Tumor	222	-	-	-	-	-	-	-	-	-	-	-
21	S%NTGE	1.8e-06	17	16	2e-10	1	0.004	0.59	0.001	8.6e-05	global-S%NTGE	CASSaNTGELFF	CASSANTGELFF	TRBV6-1	TRBJ2-2	NA	S21:Tumor	210	-	-	-	-	-	-	-	-	-	-	-
21	S%NTGE	1.8e-06	17	16	2e-10	1	0.004	0.59	0.001	8.6e-05	global-S%NTGE	CSASyNTGELFF	CSASYNTGELFF	TRBV20-1	TRBJ2-2	NA	S0316-12:Tumor	205	-	-	-	-	-	-	-	-	-	-	-
22	S%DRGQET	2e-06	4	8	1.3e-07	1	0.39	0.38	0.001	0.00083	global-S%DRGQET	CASSLDRGQETQYF	CASSLDRGQETQYF	TRBV5-1	TRBJ2-5	NA	S22:Tumor	449	-	-	-	-	-	-	-	-	-	-	-
22	S%DRGQET	2e-06	4	8	1.3e-07	1	0.39	0.38	0.001	0.00083	global-S%DRGQET	CASSSDRGQETQYF	CASSSDRGQETQYF	TRBV4-2	TRBJ2-5	NA	S22:Tumor	356	-	-	-	-	-	-	-	-	-	-	-
22	S%DRGQET	2e-06	4	8	1.3e-07	1	0.39	0.38	0.001	0.00083	global-S%DRGQET	CATSkDRGQETQYF	CATSKDRGQETQYF	TRBV15	TRBJ2-5	NA	S24:Tumor	3057	-	-	-	-	-	-	-	-	-	-	-
22	S%DRGQET	2e-06	4	8	1.3e-07	1	0.39	0.38	0.001	0.00083	global-S%DRGQET	CATSRDRGQETQYF	CATSRDRGQETQYF	TRBV15	TRBJ2-5	NA	S24:Tumor	1783	-	-	-	-	-	-	-	-	-	-	-
22	S%DRGQET	2e-06	4	8	1.3e-07	1	0.39	0.38	0.001	0.00083	global-S%DRGQET	CAISgDRGQETQYF	CAISGDRGQETQYF	TRBV10-3	TRBJ2-5	NA	S24:Tumor	464	-	-	-	-	-	-	-	-	-	-	-
22	S%DRGQET	2e-06	4	8	1.3e-07	1	0.39	0.38	0.001	0.00083	global-S%DRGQET	CASSgDRGQETQYF	CASSGDRGQETQYF	TRBV5-4	TRBJ2-5	NA	S26:Tumor	420	-	-	-	-	-	-	-	-	-	-	-
22	S%DRGQET	2e-06	4	8	1.3e-07	1	0.39	0.38	0.001	0.00083	global-S%DRGQET	CASSmDRGQETQYF	CASSMDRGQETQYF	TRBV19	TRBJ2-5	NA	S16:Tumor	997	-	-	-	-	-	-	-	-	-	-	-
22	S%DRGQET	2e-06	4	8	1.3e-07	1	0.39	0.38	0.001	0.00083	global-S%DRGQET	CATSlDRGQETQYF	CATSLDRGQETQYF	TRBV15	TRBJ2-5	NA	S24:Tumor	376	-	-	-	-	-	-	-	-	-	-	-
23	K%GPSTDT	2.5e-06	3	6	1.7e-08	1	0.018	0.79	0.001	0.0012	global-K%GPSTDT	CSAkSGpSTDTQYF	CSAKSGPSTDTQYF	TRBV20-1	TRBJ2-3	NA	S20:Tumor	512	-	-	-	-	-	-	-	-	-	-	-
23	K%GPSTDT	2.5e-06	3	6	1.7e-08	1	0.018	0.79	0.001	0.0012	global-K%GPSTDT	CASkQGpSTDTQYF	CASKQGPSTDTQYF	TRBV6-1	TRBJ2-3	NA	S6:Tumor	74	-	-	-	-	-	-	-	-	-	-	-
23	K%GPSTDT	2.5e-06	3	6	1.7e-08	1	0.018	0.79	0.001	0.0012	global-K%GPSTDT	CSAkRGpSTDTQYF	CSAKRGPSTDTQYF	TRBV20-1	TRBJ2-3	NA	S20:Tumor	446	-	-	-	-	-	-	-	-	-	-	-
23	K%GPSTDT	2.5e-06	3	6	1.7e-08	1	0.018	0.79	0.001	0.0012	global-K%GPSTDT	CASkAGpSTDTQYF	CASKAGPSTDTQYF	TRBV19	TRBJ2-3	NA	S30:Tumor	211	-	-	-	-	-	-	-	-	-	-	-
23	K%GPSTDT	2.5e-06	3	6	1.7e-08	1	0.018	0.79	0.001	0.0012	global-K%GPSTDT	CSAkmgpSTDTQYF	CSAKMGPSTDTQYF	TRBV20-1	TRBJ2-3	NA	S20:Tumor	879	-	-	-	-	-	-	-	-	-	-	-
23	K%GPSTDT	2.5e-06	3	6	1.7e-08	1	0.018	0.79	0.001	0.0012	global-K%GPSTDT	CSAkpgpSTDTQYF	CSAKPGPSTDTQYF	TRBV20-1	TRBJ2-3	NA	S20:Tumor	376	-	-	-	-	-	-	-	-	-	-	-
24	%TSGSTDT	2.5e-06	6	6	2.9e-08	1	0.028	0.85	0.001	0.0012	global-%TSGSTDT	CSARTSGSTDTQYF	CSARTSGSTDTQYF	TRBV20-1	TRBJ2-3	NA	S23:Tumor	260	-	-	-	-	-	-	-	-	-	-	-
24	%TSGSTDT	2.5e-06	6	6	2.9e-08	1	0.028	0.85	0.001	0.0012	global-%TSGSTDT	CAWrTSGSTDTQYF	CAWRTSGSTDTQYF	TRBV30	TRBJ2-3	NA	S2:Tumor	197	-	-	-	-	-	-	-	-	-	-	-
24	%TSGSTDT	2.5e-06	6	6	2.9e-08	1	0.028	0.85	0.001	0.0012	global-%TSGSTDT	CASrTSGSTDTQYF	CASRTSGSTDTQYF	TRBV2	TRBJ2-3	NA	S18:Tumor	166	-	-	-	-	-	-	-	-	-	-	-
24	%TSGSTDT	2.5e-06	6	6	2.9e-08	1	0.028	0.85	0.001	0.0012	global-%TSGSTDT	CSAtTSGSTDTQYF	CSATTSGSTDTQYF	TRBV20-1	TRBJ2-3	NA	S14:Tumor	744	-	-	-	-	-	-	-	-	-	-	-
24	%TSGSTDT	2.5e-06	6	6	2.9e-08	1	0.028	0.85	0.001	0.0012	global-%TSGSTDT	CATSTSGSTDTQYF	CATSTSGSTDTQYF	TRBV19	TRBJ2-3	NA	S19:Tumor	661	-	-	-	-	-	-	-	-	-	-	-
24	%TSGSTDT	2.5e-06	6	6	2.9e-08	1	0.028	0.85	0.001	0.0012	global-%TSGSTDT	CASSTSGSTDTQYF	CASSTSGSTDTQYF	TRBV19	TRBJ2-3	NA	S0316-12:Tumor	226	-	-	-	-	-	-	-	-	-	-	-
25	S%RSTGE	4.5e-06	5	9	7.7e-11	1	0.001	0.16	0.001	0.00048	global-S%RSTGE	CASShrsTGELFF	CASSHRSTGELFF	TRBV19	TRBJ2-2	NA	S19:Tumor	1510	-	-	-	-	-	-	-	-	-	-	-
25	S%RSTGE	4.5e-06	5	9	7.7e-11	1	0.001	0.16	0.001	0.00048	global-S%RSTGE	CASSVrsTGELFF	CASSVRSTGELFF	TRBV6-1	TRBJ2-2	NA	S30:Tumor	128	-	-	-	-	-	-	-	-	-	-	-
25	S%RSTGE	4.5e-06	5	9	7.7e-11	1	0.001	0.16	0.001	0.00048	global-S%RSTGE	CASSIrsTGELFF	CASSIRSTGELFF	TRBV19	TRBJ2-2	NA	S0316-06:Tumor	513	-	-	-	-	-	-	-	-	-	-	-
25	S%RSTGE	4.5e-06	5	9	7.7e-11	1	0.001	0.16	0.001	0.00048	global-S%RSTGE	CASSIrsTGELFF	CASSIRSTGELFF	TRBV19	TRBJ2-2	NA	S19:Tumor	1412	-	-	-	-	-	-	-	-	-	-	-
25	S%RSTGE	4.5e-06	5	9	7.7e-11	1	0.001	0.16	0.001	0.00048	global-S%RSTGE	CASSarsTGELFF	CASSARSTGELFF	TRBV19	TRBJ2-2	NA	S0316-16:Tumor	184	-	-	-	-	-	-	-	-	-	-	-
25	S%RSTGE	4.5e-06	5	9	7.7e-11	1	0.001	0.16	0.001	0.00048	global-S%RSTGE	CASSfrsTGELFF	CASSFRSTGELFF	TRBV19	TRBJ2-2	NA	S19:Tumor	17092	-	-	-	-	-	-	-	-	-	-	-
25	S%RSTGE	4.5e-06	5	9	7.7e-11	1	0.001	0.16	0.001	0.00048	global-S%RSTGE	CASStrsTGELFF	CASSTRSTGELFF	TRBV19	TRBJ2-2	NA	S19:Tumor	404	-	-	-	-	-	-	-	-	-	-	-
25	S%RSTGE	4.5e-06	5	9	7.7e-11	1	0.001	0.16	0.001	0.00048	global-S%RSTGE	CASSYrsTGELFF	CASSYRSTGELFF	TRBV19	TRBJ2-2	NA	S19:Tumor	2277	-	-	-	-	-	-	-	-	-	-	-
25	S%RSTGE	4.5e-06	5	9	7.7e-11	1	0.001	0.16	0.001	0.00048	global-S%RSTGE	CASSGRsTGELFF	CASSGRSTGELFF	TRBV19	TRBJ2-2	NA	S14:Tumor	339	-	-	-	-	-	-	-	-	-	-	-
25	S%RSTGE	4.5e-06	5	9	7.7e-11	1	0.001	0.16	0.001	0.00048	global-S%RSTGE	CASSGRsTGELFF	CASSGRSTGELFF	TRBV19	TRBJ2-2	NA	S19:Tumor	498	-	-	-	-	-	-	-	-	-	-	-
25	S%RSTGE	4.5e-06	5	9	7.7e-11	1	0.001	0.16	0.001	0.00048	global-S%RSTGE	CASSLrsTGELFF	CASSLRSTGELFF	TRBV19	TRBJ2-2	NA	S0316-06:Tumor	176	-	-	-	-	-	-	-	-	-	-	-
26	QSVD	4.6e-06	3	5	3.5e-05	1	0.091	0.58	0.46	0.0015	motif-QSVD	CATSspvrqsvdEQYF	CATSSPVRQSVDEQYF	TRBV15	TRBJ2-7	NA	S0316-16:Tumor	92	-	-	-	-	-	-	-	-	-	-	-
26	QSVD	4.6e-06	3	5	3.5e-05	1	0.091	0.58	0.46	0.0015	motif-QSVD	CSARdpTSqsvDTQYF	CSARDPTSQSVDTQYF	TRBV20-1	TRBJ2-3	NA	S0316-12:Tumor	240	-	-	-	-	-	-	-	-	-	-	-
26	QSVD	4.6e-06	3	5	3.5e-05	1	0.091	0.58	0.46	0.0015	motif-QSVD	CASSLGRqsvDTQYF	CASSLGRQSVDTQYF	TRBV27	TRBJ2-3	NA	S2:Tumor	269	-	-	-	-	-	-	-	-	-	-	-
26	QSVD	4.6e-06	3	5	3.5e-05	1	0.091	0.58	0.46	0.0015	motif-QSVD	CASrqqsvDTQYF	CASRQQSVDTQYF	TRBV28	TRBJ2-3	NA	S2:Tumor	1722	-	-	-	-	-	-	-	-	-	-	-
26	QSVD	4.6e-06	3	5	3.5e-05	1	0.091	0.58	0.46	0.0015	motif-QSVD	CASSQsvdTDTQYF	CASSQSVDTDTQYF	TRBV28	TRBJ2-3	NA	S2:Tumor	592	-	-	-	-	-	-	-	-	-	-	-
27	QRNI	4.6e-06	5	5	1.3e-05	1	0.045	0.22	0.89	0.0015	motif-QRNI	CASSYpqrnimgGYTF	CASSYPQRNIMGGYTF	TRBV7-6	TRBJ1-2	NA	S14:Tumor	374	-	-	-	-	-	-	-	-	-	-	-
27	QRNI	4.6e-06	5	5	1.3e-05	1	0.045	0.22	0.89	0.0015	motif-QRNI	CASrqlGQrNIQYF	CASRQLGQRNIQYF	TRBV6-1	TRBJ2-4	NA	S22:Tumor	2819	-	-	-	-	-	-	-	-	-	-	-
27	QRNI	4.6e-06	5	5	1.3e-05	1	0.045	0.22	0.89	0.0015	motif-QRNI	CASSRqrNIQYF	CASSRQRNIQYF	TRBV6-1	TRBJ2-4	NA	S20:Tumor	2641	-	-	-	-	-	-	-	-	-	-	-
27	QRNI	4.6e-06	5	5	1.3e-05	1	0.045	0.22	0.89	0.0015	motif-QRNI	CASSLGQrNIQYF	CASSLGQRNIQYF	TRBV7-3	TRBJ2-4	NA	S30:Tumor	57	-	-	-	-	-	-	-	-	-	-	-
27	QRNI	4.6e-06	5	5	1.3e-05	1	0.045	0.22	0.89	0.0015	motif-QRNI	CASTKSGtqrNIQYF	CASTKSGTQRNIQYF	TRBV6-1	TRBJ2-4	NA	S18:Tumor	1579	-	-	-	-	-	-	-	-	-	-	-
28	SEYW	6.4e-06	4	4	1.9e-06	1	0.006	0.19	0.7	0.0023	motif-SEYW	CASSEywTGsaNEKLFF	CASSEYWTGSANEKLFF	TRBV25-1	TRBJ1-4	NA	S23:Tumor	1166	-	-	-	-	-	-	-	-	-	-	-
28	SEYW	6.4e-06	4	4	1.9e-06	1	0.006	0.19	0.7	0.0023	motif-SEYW	CASSEywTSGsSTDTQYF	CASSEYWTSGSSTDTQYF	TRBV6-1	TRBJ2-3	NA	S24:Tumor	437	-	-	-	-	-	-	-	-	-	-	-
28	SEYW	6.4e-06	4	4	1.9e-06	1	0.006	0.19	0.7	0.0023	motif-SEYW	CASSEywAFF	CASSEYWAFF	TRBV6-1	TRBJ1-1	NA	S0316-14:Tumor	247	-	-	-	-	-	-	-	-	-	-	-
28	SEYW	6.4e-06	4	4	1.9e-06	1	0.006	0.19	0.7	0.0023	motif-SEYW	CASSEywGTprEKLFF	CASSEYWGTPREKLFF	TRBV6-1	TRBJ1-4	NA	S4:Tumor	4393	-	-	-	-	-	-	-	-	-	-	-
29	QSEA	6.4e-06	4	4	7.5e-07	1	0.001	0.45	0.71	0.0023	motif-QSEA	CASSQseAGGisrETQYF	CASSQSEAGGISRETQYF	TRBV4-1	TRBJ2-5	NA	S0316-12:Tumor	131	-	-	-	-	-	-	-	-	-	-	-
29	QSEA	6.4e-06	4	4	7.5e-07	1	0.001	0.45	0.71	0.0023	motif-QSEA	CASSQseaSGsldTGELFF	CASSQSEASGSLDTGELFF	TRBV4-1	TRBJ2-2	NA	S14:Tumor	1299	-	-	-	-	-	-	-	-	-	-	-
29	QSEA	6.4e-06	4	4	7.5e-07	1	0.001	0.45	0.71	0.0023	motif-QSEA	CASSQseavfQETQYF	CASSQSEAVFQETQYF	TRBV23-1	TRBJ2-5	NA	S0316-14:Tumor	420	-	-	-	-	-	-	-	-	-	-	-
29	QSEA	6.4e-06	4	4	7.5e-07	1	0.001	0.45	0.71	0.0023	motif-QSEA	CASSQsearTGatfNQPQHF	CASSQSEARTGATFNQPQHF	TRBV23-1	TRBJ1-5	NA	S22:Tumor	980	-	-	-	-	-	-	-	-	-	-	-
30	LKPP	6.4e-06	4	4	1.3e-05	1	0.01	0.79	0.69	0.0023	motif-LKPP	CASSLkppgvrAKNIQYF	CASSLKPPGVRAKNIQYF	TRBV27	TRBJ2-4	NA	S30:Tumor	57	-	-	-	-	-	-	-	-	-	-	-
30	LKPP	6.4e-06	4	4	1.3e-05	1	0.01	0.79	0.69	0.0023	motif-LKPP	CASSLkppGGasQPQHF	CASSLKPPGGASQPQHF	TRBV27	TRBJ1-5	NA	S0316-10:Tumor	446	-	-	-	-	-	-	-	-	-	-	-
30	LKPP	6.4e-06	4	4	1.3e-05	1	0.01	0.79	0.69	0.0023	motif-LKPP	CASSflkppEAFF	CASSFLKPPEAFF	TRBV7-4	TRBJ1-1	NA	S0316-08:Tumor	553	-	-	-	-	-	-	-	-	-	-	-
30	LKPP	6.4e-06	4	4	1.3e-05	1	0.01	0.79	0.69	0.0023	motif-LKPP	CASSLkppGQGlEQYF	CASSLKPPGQGLEQYF	TRBV27	TRBJ2-7	NA	S19:Tumor	359	-	-	-	-	-	-	-	-	-	-	-
31	FIGQ	6.4e-06	4	4	3.9e-07	1	0.01	0.09	0.18	0.0023	motif-FIGQ	CASSfiGQiYEQYF	CASSFIGQIYEQYF	TRBV27	TRBJ2-7	NA	S22:Tumor	565	-	-	-	-	-	-	-	-	-	-	-
31	FIGQ	6.4e-06	4	4	3.9e-07	1	0.01	0.09	0.18	0.0023	motif-FIGQ	CASSfiGQySNQPQHF	CASSFIGQYSNQPQHF	TRBV28	TRBJ1-5	NA	S16:Tumor	285	-	-	-	-	-	-	-	-	-	-	-
31	FIGQ	6.4e-06	4	4	3.9e-07	1	0.01	0.09	0.18	0.0023	motif-FIGQ	CASSfiGQGgETQYF	CASSFIGQGGETQYF	TRBV28	TRBJ2-5	NA	S20:Tumor	439	-	-	-	-	-	-	-	-	-	-	-
31	FIGQ	6.4e-06	4	4	3.9e-07	1	0.01	0.09	0.18	0.0023	motif-FIGQ	CASSfiGQGvrYEQYF	CASSFIGQGVRYEQYF	TRBV28	TRBJ2-7	NA	S0316-14:Tumor	11344	-	-	-	-	-	-	-	-	-	-	-
32	SL%GPGE	6.6e-06	7	8	2.1e-10	1	0.001	0.25	0.001	0.00083	global-SL%GPGE	CASSLigpGELFF	CASSLIGPGELFF	TRBV7-3	TRBJ2-2	NA	S4:Tumor	2239	-	-	-	-	-	-	-	-	-	-	-
32	SL%GPGE	6.6e-06	7	8	2.1e-10	1	0.001	0.25	0.001	0.00083	global-SL%GPGE	CASSLdgpgEQFF	CASSLDGPGEQFF	TRBV28	TRBJ2-1	NA	S26:Tumor	3994	-	-	-	-	-	-	-	-	-	-	-
32	SL%GPGE	6.6e-06	7	8	2.1e-10	1	0.001	0.25	0.001	0.00083	global-SL%GPGE	CASSLAGpgEQFF	CASSLAGPGEQFF	TRBV7-3	TRBJ2-1	NA	S22:Tumor	643	-	-	-	-	-	-	-	-	-	-	-
32	SL%GPGE	6.6e-06	7	8	2.1e-10	1	0.001	0.25	0.001	0.00083	global-SL%GPGE	CASSLTGpGELFF	CASSLTGPGELFF	TRBV7-3	TRBJ2-2	NA	S2:Tumor	2381	-	-	-	-	-	-	-	-	-	-	-
32	SL%GPGE	6.6e-06	7	8	2.1e-10	1	0.001	0.25	0.001	0.00083	global-SL%GPGE	CASSLvgpGELFF	CASSLVGPGELFF	TRBV7-9	TRBJ2-2	NA	S20:Tumor	724	-	-	-	-	-	-	-	-	-	-	-
32	SL%GPGE	6.6e-06	7	8	2.1e-10	1	0.001	0.25	0.001	0.00083	global-SL%GPGE	CASSLegpGELFF	CASSLEGPGELFF	TRBV7-9	TRBJ2-2	NA	S0316-10:Tumor	358	-	-	-	-	-	-	-	-	-	-	-
32	SL%GPGE	6.6e-06	7	8	2.1e-10	1	0.001	0.25	0.001	0.00083	global-SL%GPGE	CASSLlgpGELFF	CASSLLGPGELFF	TRBV7-9	TRBJ2-2	NA	S19:Tumor	489	-	-	-	-	-	-	-	-	-	-	-
32	SL%GPGE	6.6e-06	7	8	2.1e-10	1	0.001	0.25	0.001	0.00083	global-SL%GPGE	CASSLSGpGELFF	CASSLSGPGELFF	TRBV7-9	TRBJ2-2	NA	S20:Tumor	320	-	-	-	-	-	-	-	-	-	-	-
33	T%PRGP	7.1e-06	8	6	1.8e-10	1	0.001	0.14	0.001	0.0012	global-T%PRGP	CASTppRGPLHF	CASTPPRGPLHF	TRBV28	TRBJ1-6	NA	S16:Tumor	1259	-	-	-	-	-	-	-	-	-	-	-
33	T%PRGP	7.1e-06	8	6	1.8e-10	1	0.001	0.14	0.001	0.0012	global-T%PRGP	CASTppRGpQFF	CASTPPRGPQFF	TRBV28	TRBJ2-1	NA	S8:Tumor	4394	-	-	-	-	-	-	-	-	-	-	-
33	T%PRGP	7.1e-06	8	6	1.8e-10	1	0.001	0.14	0.001	0.0012	global-T%PRGP	CASTppRGPQHF	CASTPPRGPQHF	TRBV28	TRBJ1-5	NA	S0316-06:Tumor	671	-	-	-	-	-	-	-	-	-	-	-
33	T%PRGP	7.1e-06	8	6	1.8e-10	1	0.001	0.14	0.001	0.0012	global-T%PRGP	CASTppRGPQHF	CASTPPRGPQHF	TRBV28	TRBJ1-5	NA	S0316-16:Tumor	452	-	-	-	-	-	-	-	-	-	-	-
33	T%PRGP	7.1e-06	8	6	1.8e-10	1	0.001	0.14	0.001	0.0012	global-T%PRGP	CASTppRGPQHF	CASTPPRGPQHF	TRBV28	TRBJ1-5	NA	S21:Tumor	1217	-	-	-	-	-	-	-	-	-	-	-
33	T%PRGP	7.1e-06	8	6	1.8e-10	1	0.001	0.14	0.001	0.0012	global-T%PRGP	CASTppRGPQHF	CASTPPRGPQHF	TRBV28	TRBJ1-5	NA	S26:Tumor	550	-	-	-	-	-	-	-	-	-	-	-
33	T%PRGP	7.1e-06	8	6	1.8e-10	1	0.001	0.14	0.001	0.0012	global-T%PRGP	CASTppRGpQYF	CASTPPRGPQYF	TRBV28	TRBJ2-7	NA	S23:Tumor	9627	-	-	-	-	-	-	-	-	-	-	-
33	T%PRGP	7.1e-06	8	6	1.8e-10	1	0.001	0.14	0.001	0.0012	global-T%PRGP	CASTfpRGPLHF	CASTFPRGPLHF	TRBV28	TRBJ1-6	NA	S14:Tumor	2175	-	-	-	-	-	-	-	-	-	-	-
33	T%PRGP	7.1e-06	8	6	1.8e-10	1	0.001	0.14	0.001	0.0012	global-T%PRGP	CASTspRGPQHF	CASTSPRGPQHF	TRBV28	TRBJ1-5	NA	S14:Tumor	790	-	-	-	-	-	-	-	-	-	-	-
34	SI%GNE	7.1e-06	5	6	7.6e-10	1	0.001	0.62	0.001	0.0012	global-SI%GNE	CASSIAGNEQFF	CASSIAGNEQFF	TRBV19	TRBJ2-1	NA	S26:Tumor	281	-	-	-	-	-	-	-	-	-	-	-
34	SI%GNE	7.1e-06	5	6	7.6e-10	1	0.001	0.62	0.001	0.0012	global-SI%GNE	CASSISGNEQFF	CASSISGNEQFF	TRBV19	TRBJ2-1	NA	S4:Tumor	585	-	-	-	-	-	-	-	-	-	-	-
34	SI%GNE	7.1e-06	5	6	7.6e-10	1	0.001	0.62	0.001	0.0012	global-SI%GNE	CASSImgNEQFF	CASSIMGNEQFF	TRBV19	TRBJ2-1	NA	S0316-16:Tumor	409	-	-	-	-	-	-	-	-	-	-	-
34	SI%GNE	7.1e-06	5	6	7.6e-10	1	0.001	0.62	0.001	0.0012	global-SI%GNE	CASSIvgNEQFF	CASSIVGNEQFF	TRBV19	TRBJ2-1	NA	S22:Tumor	1254	-	-	-	-	-	-	-	-	-	-	-
34	SI%GNE	7.1e-06	5	6	7.6e-10	1	0.001	0.62	0.001	0.0012	global-SI%GNE	CASSIfgNEQFF	CASSIFGNEQFF	TRBV19	TRBJ2-1	NA	S14:Tumor	182	-	-	-	-	-	-	-	-	-	-	-
34	SI%GNE	7.1e-06	5	6	7.6e-10	1	0.001	0.62	0.001	0.0012	global-SI%GNE	CASSIGGNEQFF	CASSIGGNEQFF	TRBV19	TRBJ2-1	NA	S26:Tumor	670	-	-	-	-	-	-	-	-	-	-	-
35	SES%GTDT	8.2e-06	7	7	6e-10	1	0.001	0.7	0.001	0.00086	global-SES%GTDT	CASSEsTGTDTQYF	CASSESTGTDTQYF	TRBV10-1	TRBJ2-3	NA	S18:Tumor	586	-	-	-	-	-	-	-	-	-	-	-
35	SES%GTDT	8.2e-06	7	7	6e-10	1	0.001	0.7	0.001	0.00086	global-SES%GTDT	CAISESGGTDTQYF	CAISESGGTDTQYF	TRBV10-3	TRBJ2-3	NA	S0316-14:Tumor	615	-	-	-	-	-	-	-	-	-	-	-
35	SES%GTDT	8.2e-06	7	7	6e-10	1	0.001	0.7	0.001	0.00086	global-SES%GTDT	CAISESGGTDTQYF	CAISESGGTDTQYF	TRBV10-3	TRBJ2-3	NA	S30:Tumor	52	-	-	-	-	-	-	-	-	-	-	-
35	SES%GTDT	8.2e-06	7	7	6e-10	1	0.001	0.7	0.001	0.00086	global-SES%GTDT	CASSEsvgTDTQYF	CASSESVGTDTQYF	TRBV10-2	TRBJ2-3	NA	S20:Tumor	759	-	-	-	-	-	-	-	-	-	-	-
35	SES%GTDT	8.2e-06	7	7	6e-10	1	0.001	0.7	0.001	0.00086	global-SES%GTDT	CAISEsSGTDTQYF	CAISESSGTDTQYF	TRBV10-3	TRBJ2-3	NA	S14:Tumor	183	-	-	-	-	-	-	-	-	-	-	-
35	SES%GTDT	8.2e-06	7	7	6e-10	1	0.001	0.7	0.001	0.00086	global-SES%GTDT	CASSEspgTDTQYF	CASSESPGTDTQYF	TRBV10-1	TRBJ2-3	NA	S0316-12:Tumor	1440	-	-	-	-	-	-	-	-	-	-	-
35	SES%GTDT	8.2e-06	7	7	6e-10	1	0.001	0.7	0.001	0.00086	global-SES%GTDT	CAISEsTGTDTQYF	CAISESTGTDTQYF	TRBV10-3	TRBJ2-3	NA	S0316-10:Tumor	422	-	-	-	-	-	-	-	-	-	-	-
35	SES%GTDT	8.2e-06	7	7	6e-10	1	0.001	0.7	0.001	0.00086	global-SES%GTDT	CASSEsAGTDTQYF	CASSESAGTDTQYF	TRBV10-1	TRBJ2-3	NA	S20:Tumor	251	-	-	-	-	-	-	-	-	-	-	-
36	S%GTSGSDE	8.4e-06	2	5	3.2e-09	1	0.004	0.55	0.001	0.0015	global-S%GTSGSDE	CASSPGTSGsdEQFF	CASSPGTSGSDEQFF	TRBV4-1	TRBJ2-1	NA	S0316-10:Tumor	208	-	-	-	-	-	-	-	-	-	-	-
36	S%GTSGSDE	8.4e-06	2	5	3.2e-09	1	0.004	0.55	0.001	0.0015	global-S%GTSGSDE	CASSSGTSGsdEQFF	CASSSGTSGSDEQFF	TRBV5-1	TRBJ2-1	NA	S0316-08:Tumor	370	-	-	-	-	-	-	-	-	-	-	-
36	S%GTSGSDE	8.4e-06	2	5	3.2e-09	1	0.004	0.55	0.001	0.0015	global-S%GTSGSDE	CASSfGTSGsdEQFF	CASSFGTSGSDEQFF	TRBV5-1	TRBJ2-1	NA	S0316-08:Tumor	1518	-	-	-	-	-	-	-	-	-	-	-
36	S%GTSGSDE	8.4e-06	2	5	3.2e-09	1	0.004	0.55	0.001	0.0015	global-S%GTSGSDE	CASSfGTSGsdEQFF	CASSFGTSGSDEQFF	TRBV7-9	TRBJ2-1	NA	S0316-10:Tumor	262	-	-	-	-	-	-	-	-	-	-	-
36	S%GTSGSDE	8.4e-06	2	5	3.2e-09	1	0.004	0.55	0.001	0.0015	global-S%GTSGSDE	CASSLGTSGsdEQFF	CASSLGTSGSDEQFF	TRBV7-9	TRBJ2-1	NA	S0316-10:Tumor	951	-	-	-	-	-	-	-	-	-	-	-
36	S%GTSGSDE	8.4e-06	2	5	3.2e-09	1	0.004	0.55	0.001	0.0015	global-S%GTSGSDE	CASSRGTSGsdEQFF	CASSRGTSGSDEQFF	TRBV7-9	TRBJ2-1	NA	S0316-10:Tumor	544	-	-	-	-	-	-	-	-	-	-	-
37	SLG%KNI	8.4e-06	4	5	6.5e-07	1	0.46	0.98	0.001	0.0015	global-SLG%KNI	CASSLGGKNIQYF	CASSLGGKNIQYF	TRBV7-9	TRBJ2-4	NA	S0316-06:Tumor	147	-	-	-	-	-	-	-	-	-	-	-
37	SLG%KNI	8.4e-06	4	5	6.5e-07	1	0.46	0.98	0.001	0.0015	global-SLG%KNI	CASSLghKNIQYF	CASSLGHKNIQYF	TRBV13	TRBJ2-4	NA	S16:Tumor	231	-	-	-	-	-	-	-	-	-	-	-
37	SLG%KNI	8.4e-06	4	5	6.5e-07	1	0.46	0.98	0.001	0.0015	global-SLG%KNI	CASSLgsKNIQYF	CASSLGSKNIQYF	TRBV28	TRBJ2-4	NA	S19:Tumor	408	-	-	-	-	-	-	-	-	-	-	-
37	SLG%KNI	8.4e-06	4	5	6.5e-07	1	0.46	0.98	0.001	0.0015	global-SLG%KNI	CASSLGTKNIQYF	CASSLGTKNIQYF	TRBV27	TRBJ2-4	NA	S16:Tumor	100	-	-	-	-	-	-	-	-	-	-	-
37	SLG%KNI	8.4e-06	4	5	6.5e-07	1	0.46	0.98	0.001	0.0015	global-SLG%KNI	CASSLGLKNIQYF	CASSLGLKNIQYF	TRBV7-6	TRBJ2-4	NA	S26:Tumor	145	-	-	-	-	-	-	-	-	-	-	-
38	RGTG%TGE	8.4e-06	5	5	3.3e-08	1	0.1	0.22	0.001	0.0015	global-RGTG%TGE	CAIrGTGNTGELFF	CAIRGTGNTGELFF	TRBV10-3	TRBJ2-2	NA	S2:Tumor	175	-	-	-	-	-	-	-	-	-	-	-
38	RGTG%TGE	8.4e-06	5	5	3.3e-08	1	0.1	0.22	0.001	0.0015	global-RGTG%TGE	CASrGTGvTGELFF	CASRGTGVTGELFF	TRBV19	TRBJ2-2	NA	S0316-12:Tumor	233	-	-	-	-	-	-	-	-	-	-	-
38	RGTG%TGE	8.4e-06	5	5	3.3e-08	1	0.1	0.22	0.001	0.0015	global-RGTG%TGE	CASrGTGGTGELFF	CASRGTGGTGELFF	TRBV6-1	TRBJ2-2	NA	S21:Tumor	176	-	-	-	-	-	-	-	-	-	-	-
38	RGTG%TGE	8.4e-06	5	5	3.3e-08	1	0.1	0.22	0.001	0.0015	global-RGTG%TGE	CASrGTGrTGELFF	CASRGTGRTGELFF	TRBV6-1	TRBJ2-2	NA	S22:Tumor	6939	-	-	-	-	-	-	-	-	-	-	-
38	RGTG%TGE	8.4e-06	5	5	3.3e-08	1	0.1	0.22	0.001	0.0015	global-RGTG%TGE	CSARGTGNTGELFF	CSARGTGNTGELFF	TRBV20-1	TRBJ2-2	NA	S20:Tumor	500	-	-	-	-	-	-	-	-	-	-	-
39	S%TMNTE	8.4e-06	6	5	1.2e-07	1	0.19	0.42	0.001	0.0015	global-S%TMNTE	CAISEtmNTEAFF	CAISETMNTEAFF	TRBV10-3	TRBJ1-1	NA	S8:Tumor	385	-	-	-	-	-	-	-	-	-	-	-
39	S%TMNTE	8.4e-06	6	5	1.2e-07	1	0.19	0.42	0.001	0.0015	global-S%TMNTE	CASSLtmNTEAFF	CASSLTMNTEAFF	TRBV6-1	TRBJ1-1	NA	S0316-08:Tumor	725	-	-	-	-	-	-	-	-	-	-	-
39	S%TMNTE	8.4e-06	6	5	1.2e-07	1	0.19	0.42	0.001	0.0015	global-S%TMNTE	CASSLtmNTEAFF	CASSLTMNTEAFF	TRBV27	TRBJ1-1	NA	S0316-10:Tumor	2649	-	-	-	-	-	-	-	-	-	-	-
39	S%TMNTE	8.4e-06	6	5	1.2e-07	1	0.19	0.42	0.001	0.0015	global-S%TMNTE	CASSQtmNTEAFF	CASSQTMNTEAFF	TRBV19	TRBJ1-1	NA	S26:Tumor	856	-	-	-	-	-	-	-	-	-	-	-
39	S%TMNTE	8.4e-06	6	5	1.2e-07	1	0.19	0.42	0.001	0.0015	global-S%TMNTE	CASSRtmNTEAFF	CASSRTMNTEAFF	TRBV2	TRBJ1-1	NA	S2:Tumor	296	-	-	-	-	-	-	-	-	-	-	-
39	S%TMNTE	8.4e-06	6	5	1.2e-07	1	0.19	0.42	0.001	0.0015	global-S%TMNTE	CASSwtmNTEAFF	CASSWTMNTEAFF	TRBV19	TRBJ1-1	NA	S30:Tumor	292	-	-	-	-	-	-	-	-	-	-	-
40	S%LAGVNE	8.4e-06	5	5	4.5e-08	1	0.083	0.37	0.001	0.0015	global-S%LAGVNE	CASSELAGvNEQFF	CASSELAGVNEQFF	TRBV2	TRBJ2-1	NA	S10:Tumor	62	-	-	-	-	-	-	-	-	-	-	-
40	S%LAGVNE	8.4e-06	5	5	4.5e-08	1	0.083	0.37	0.001	0.0015	global-S%LAGVNE	CASSELAGvNEQFF	CASSELAGVNEQFF	TRBV2	TRBJ2-1	NA	S20:Tumor	1147	-	-	-	-	-	-	-	-	-	-	-
40	S%LAGVNE	8.4e-06	5	5	4.5e-08	1	0.083	0.37	0.001	0.0015	global-S%LAGVNE	CASSELAGvNEQFF	CASSELAGVNEQFF	TRBV6-1	TRBJ2-1	NA	S26:Tumor	3835	-	-	-	-	-	-	-	-	-	-	-
40	S%LAGVNE	8.4e-06	5	5	4.5e-08	1	0.083	0.37	0.001	0.0015	global-S%LAGVNE	CASSLLAGvNEQFF	CASSLLAGVNEQFF	TRBV28	TRBJ2-1	NA	S6:Tumor	404	-	-	-	-	-	-	-	-	-	-	-
40	S%LAGVNE	8.4e-06	5	5	4.5e-08	1	0.083	0.37	0.001	0.0015	global-S%LAGVNE	CASSSLAGvNEQFF	CASSSLAGVNEQFF	TRBV28	TRBJ2-1	NA	S20:Tumor	549	-	-	-	-	-	-	-	-	-	-	-
40	S%LAGVNE	8.4e-06	5	5	4.5e-08	1	0.083	0.37	0.001	0.0015	global-S%LAGVNE	CASSVLAGvNEQFF	CASSVLAGVNEQFF	TRBV27	TRBJ2-1	NA	S4:Tumor	788	-	-	-	-	-	-	-	-	-	-	-
40	S%LAGVNE	8.4e-06	5	5	4.5e-08	1	0.083	0.37	0.001	0.0015	global-S%LAGVNE	CASSRLAGvnEQYF	CASSRLAGVNEQYF	TRBV7-9	TRBJ2-7	NA	S10:Tumor	332	-	-	-	-	-	-	-	-	-	-	-
41	G%TYNE	8.4e-06	5	5	8.2e-08	1	0.1	0.55	0.001	0.0015	global-G%TYNE	CAhgGTYNEQFF	CAHGGTYNEQFF	TRBV10-3	TRBJ2-1	NA	S19:Tumor	849	-	-	-	-	-	-	-	-	-	-	-
41	G%TYNE	8.4e-06	5	5	8.2e-08	1	0.1	0.55	0.001	0.0015	global-G%TYNE	CARGQtYNEQFF	CARGQTYNEQFF	TRBV2	TRBJ2-1	NA	S10:Tumor	1240	-	-	-	-	-	-	-	-	-	-	-
41	G%TYNE	8.4e-06	5	5	8.2e-08	1	0.1	0.55	0.001	0.0015	global-G%TYNE	CASGwtynEAFF	CASGWTYNEAFF	TRBV19	TRBJ1-1	NA	S22:Tumor	431	-	-	-	-	-	-	-	-	-	-	-
41	G%TYNE	8.4e-06	5	5	8.2e-08	1	0.1	0.55	0.001	0.0015	global-G%TYNE	CASGrtYNEQFF	CASGRTYNEQFF	TRBV6-1	TRBJ2-1	NA	S26:Tumor	301	-	-	-	-	-	-	-	-	-	-	-
41	G%TYNE	8.4e-06	5	5	8.2e-08	1	0.1	0.55	0.001	0.0015	global-G%TYNE	CASGLtYNEQFF	CASGLTYNEQFF	TRBV6-1	TRBJ2-1	NA	S16:Tumor	223	-	-	-	-	-	-	-	-	-	-	-
42	MDRN	8.8e-06	3	5	9.2e-06	1	0.093	0.88	0.077	0.0015	motif-MDRN	CATlmDRNTEAFF	CATLMDRNTEAFF	TRBV10-3	TRBJ1-1	NA	S26:Tumor	195	-	-	-	-	-	-	-	-	-	-	-
42	MDRN	8.8e-06	3	5	9.2e-06	1	0.093	0.88	0.077	0.0015	motif-MDRN	CATnmDRNYGYTF	CATNMDRNYGYTF	TRBV10-3	TRBJ1-2	NA	S16:Tumor	59	-	-	-	-	-	-	-	-	-	-	-
42	MDRN	8.8e-06	3	5	9.2e-06	1	0.093	0.88	0.077	0.0015	motif-MDRN	CASSmDRnllsGYTF	CASSMDRNLLSGYTF	TRBV19	TRBJ1-2	NA	S16:Tumor	58	-	-	-	-	-	-	-	-	-	-	-
42	MDRN	8.8e-06	3	5	9.2e-06	1	0.093	0.88	0.077	0.0015	motif-MDRN	CARvmDRnSYEQYF	CARVMDRNSYEQYF	TRBV28	TRBJ2-7	NA	S21:Tumor	631	-	-	-	-	-	-	-	-	-	-	-
42	MDRN	8.8e-06	3	5	9.2e-06	1	0.093	0.88	0.077	0.0015	motif-MDRN	CASSRmDRNTEAFF	CASSRMDRNTEAFF	TRBV4-1	TRBJ1-1	NA	S26:Tumor	579	-	-	-	-	-	-	-	-	-	-	-
43	S%SGDT	1.1e-05	8	9	3.6e-08	1	0.15	0.51	0.001	0.00048	global-S%SGDT	CASSISGDTQYF	CASSISGDTQYF	TRBV19	TRBJ2-3	NA	S0316-14:Tumor	334	-	-	-	-	-	-	-	-	-	-	-
43	S%SGDT	1.1e-05	8	9	3.6e-08	1	0.15	0.51	0.001	0.00048	global-S%SGDT	CASSPSGDTQYF	CASSPSGDTQYF	TRBV10-2	TRBJ2-3	NA	S0316-06:Tumor	131	-	-	-	-	-	-	-	-	-	-	-
43	S%SGDT	1.1e-05	8	9	3.6e-08	1	0.15	0.51	0.001	0.00048	global-S%SGDT	CASSPSGDTQYF	CASSPSGDTQYF	TRBV19	TRBJ2-3	NA	S0316-14:Tumor	969	-	-	-	-	-	-	-	-	-	-	-
43	S%SGDT	1.1e-05	8	9	3.6e-08	1	0.15	0.51	0.001	0.00048	global-S%SGDT	CSASsSGDTQYF	CSASSSGDTQYF	TRBV20-1	TRBJ2-3	NA	S0316-12:Tumor	471	-	-	-	-	-	-	-	-	-	-	-
43	S%SGDT	1.1e-05	8	9	3.6e-08	1	0.15	0.51	0.001	0.00048	global-S%SGDT	CASSfSGDTQYF	CASSFSGDTQYF	TRBV7-9	TRBJ2-3	NA	S0316-06:Tumor	146	-	-	-	-	-	-	-	-	-	-	-
43	S%SGDT	1.1e-05	8	9	3.6e-08	1	0.15	0.51	0.001	0.00048	global-S%SGDT	CASSaSGDTQYF	CASSASGDTQYF	TRBV9	TRBJ2-3	NA	S4:Tumor	661	-	-	-	-	-	-	-	-	-	-	-
43	S%SGDT	1.1e-05	8	9	3.6e-08	1	0.15	0.51	0.001	0.00048	global-S%SGDT	CASSYSGDTQYF	CASSYSGDTQYF	TRBV5-1	TRBJ2-3	NA	S0316-16:Tumor	248	-	-	-	-	-	-	-	-	-	-	-
43	S%SGDT	1.1e-05	8	9	3.6e-08	1	0.15	0.51	0.001	0.00048	global-S%SGDT	CAISESGDTQYF	CAISESGDTQYF	TRBV10-3	TRBJ2-3	NA	S20:Tumor	406	-	-	-	-	-	-	-	-	-	-	-
43	S%SGDT	1.1e-05	8	9	3.6e-08	1	0.15	0.51	0.001	0.00048	global-S%SGDT	CASSESGDTQYF	CASSESGDTQYF	TRBV10-2	TRBJ2-3	NA	S8:Tumor	4535	-	-	-	-	-	-	-	-	-	-	-
43	S%SGDT	1.1e-05	8	9	3.6e-08	1	0.15	0.51	0.001	0.00048	global-S%SGDT	CASSSSGDTQYF	CASSSSGDTQYF	TRBV7-9	TRBJ2-3	NA	S24:Tumor	394	-	-	-	-	-	-	-	-	-	-	-
44	SS%GNQP	1.1e-05	7	8	2.3e-07	1	0.35	0.78	0.001	0.00083	global-SS%GNQP	CASSSGGNQPQHF	CASSSGGNQPQHF	TRBV10-2	TRBJ1-5	NA	S2:Tumor	649	-	-	-	-	-	-	-	-	-	-	-
44	SS%GNQP	1.1e-05	7	8	2.3e-07	1	0.35	0.78	0.001	0.00083	global-SS%GNQP	CASSSSGNQPQHF	CASSSSGNQPQHF	TRBV6-1	TRBJ1-5	NA	S6:Tumor	867	-	-	-	-	-	-	-	-	-	-	-
44	SS%GNQP	1.1e-05	7	8	2.3e-07	1	0.35	0.78	0.001	0.00083	global-SS%GNQP	CASSSdgNQPQHF	CASSSDGNQPQHF	TRBV5-1	TRBJ1-5	NA	S21:Tumor	448	-	-	-	-	-	-	-	-	-	-	-
44	SS%GNQP	1.1e-05	7	8	2.3e-07	1	0.35	0.78	0.001	0.00083	global-SS%GNQP	CASSSkgNQPQHF	CASSSKGNQPQHF	TRBV6-1	TRBJ1-5	NA	S0316-06:Tumor	144	-	-	-	-	-	-	-	-	-	-	-
44	SS%GNQP	1.1e-05	7	8	2.3e-07	1	0.35	0.78	0.001	0.00083	global-SS%GNQP	CASSSRGNQPQHF	CASSSRGNQPQHF	TRBV7-9	TRBJ1-5	NA	S0316-06:Tumor	177	-	-	-	-	-	-	-	-	-	-	-
44	SS%GNQP	1.1e-05	7	8	2.3e-07	1	0.35	0.78	0.001	0.00083	global-SS%GNQP	CASSSAGNQPQHF	CASSSAGNQPQHF	TRBV6-1	TRBJ1-5	NA	S4:Tumor	394	-	-	-	-	-	-	-	-	-	-	-
44	SS%GNQP	1.1e-05	7	8	2.3e-07	1	0.35	0.78	0.001	0.00083	global-SS%GNQP	CASSSTGNQPQHF	CASSSTGNQPQHF	TRBV7-2	TRBJ1-5	NA	S8:Tumor	498	-	-	-	-	-	-	-	-	-	-	-
44	SS%GNQP	1.1e-05	7	8	2.3e-07	1	0.35	0.78	0.001	0.00083	global-SS%GNQP	CASSSegNQPQHF	CASSSEGNQPQHF	TRBV28	TRBJ1-5	NA	S0316-12:Tumor	598	-	-	-	-	-	-	-	-	-	-	-
45	S%GTSGE	1.1e-05	7	9	8.5e-11	1	0.001	0.18	0.001	0.00048	global-S%GTSGE	CASSYGTSGELFF	CASSYGTSGELFF	TRBV19	TRBJ2-2	NA	S18:Tumor	34	-	-	-	-	-	-	-	-	-	-	-
45	S%GTSGE	1.1e-05	7	9	8.5e-11	1	0.001	0.18	0.001	0.00048	global-S%GTSGE	CASSYGTSGELFF	CASSYGTSGELFF	TRBV19	TRBJ2-2	NA	S21:Tumor	7180	-	-	-	-	-	-	-	-	-	-	-
45	S%GTSGE	1.1e-05	7	9	8.5e-11	1	0.001	0.18	0.001	0.00048	global-S%GTSGE	CASSPGTSGEQFF	CASSPGTSGEQFF	TRBV28	TRBJ2-1	NA	S2:Tumor	159	-	-	-	-	-	-	-	-	-	-	-
45	S%GTSGE	1.1e-05	7	9	8.5e-11	1	0.001	0.18	0.001	0.00048	global-S%GTSGE	CASSLGTSGEQFF	CASSLGTSGEQFF	TRBV28	TRBJ2-1	NA	S10:Tumor	30	-	-	-	-	-	-	-	-	-	-	-
45	S%GTSGE	1.1e-05	7	9	8.5e-11	1	0.001	0.18	0.001	0.00048	global-S%GTSGE	CASSQGTSGELFF	CASSQGTSGELFF	TRBV19	TRBJ2-2	NA	S24:Tumor	712	-	-	-	-	-	-	-	-	-	-	-
45	S%GTSGE	1.1e-05	7	9	8.5e-11	1	0.001	0.18	0.001	0.00048	global-S%GTSGE	CASSmGTSGEQYF	CASSMGTSGEQYF	TRBV19	TRBJ2-7	NA	S21:Tumor	215	-	-	-	-	-	-	-	-	-	-	-
45	S%GTSGE	1.1e-05	7	9	8.5e-11	1	0.001	0.18	0.001	0.00048	global-S%GTSGE	CASSIGTSGELFF	CASSIGTSGELFF	TRBV19	TRBJ2-2	NA	S24:Tumor	1496	-	-	-	-	-	-	-	-	-	-	-
45	S%GTSGE	1.1e-05	7	9	8.5e-11	1	0.001	0.18	0.001	0.00048	global-S%GTSGE	CASSwGTSGEQFF	CASSWGTSGEQFF	TRBV28	TRBJ2-1	NA	S2:Tumor	3279	-	-	-	-	-	-	-	-	-	-	-
45	S%GTSGE	1.1e-05	7	9	8.5e-11	1	0.001	0.18	0.001	0.00048	global-S%GTSGE	CASStGTSGEQYF	CASSTGTSGEQYF	TRBV19	TRBJ2-7	NA	S0316-14:Tumor	1138	-	-	-	-	-	-	-	-	-	-	-
45	S%GTSGE	1.1e-05	7	9	8.5e-11	1	0.001	0.18	0.001	0.00048	global-S%GTSGE	CASStGTSGEQYF	CASSTGTSGEQYF	TRBV19	TRBJ2-7	NA	S14:Tumor	3566	-	-	-	-	-	-	-	-	-	-	-
45	S%GTSGE	1.1e-05	7	9	8.5e-11	1	0.001	0.18	0.001	0.00048	global-S%GTSGE	CASStGTSGEQYF	CASSTGTSGEQYF	TRBV19	TRBJ2-7	NA	S18:Tumor	79	-	-	-	-	-	-	-	-	-	-	-
45	S%GTSGE	1.1e-05	7	9	8.5e-11	1	0.001	0.18	0.001	0.00048	global-S%GTSGE	CASStGTSGEQYF	CASSTGTSGEQYF	TRBV19	TRBJ2-7	NA	S21:Tumor	9169	-	-	-	-	-	-	-	-	-	-	-
45	S%GTSGE	1.1e-05	7	9	8.5e-11	1	0.001	0.18	0.001	0.00048	global-S%GTSGE	CASSYGTSGEQYF	CASSYGTSGEQYF	TRBV19	TRBJ2-7	NA	S21:Tumor	168	-	-	-	-	-	-	-	-	-	-	-
46	MGQI	1.5e-05	4	5	6.6e-05	1	0.1	0.5	0.88	0.0015	motif-MGQI	CASmGQiTEAFF	CASMGQITEAFF	TRBV7-2	TRBJ1-1	NA	S16:Tumor	84	-	-	-	-	-	-	-	-	-	-	-
46	MGQI	1.5e-05	4	5	6.6e-05	1	0.1	0.5	0.88	0.0015	motif-MGQI	CASmGQiyTGELFF	CASMGQIYTGELFF	TRBV28	TRBJ2-2	NA	S20:Tumor	934	-	-	-	-	-	-	-	-	-	-	-
46	MGQI	1.5e-05	4	5	6.6e-05	1	0.1	0.5	0.88	0.0015	motif-MGQI	CATSmGQiETQYF	CATSMGQIETQYF	TRBV15	TRBJ2-5	NA	S19:Tumor	783	-	-	-	-	-	-	-	-	-	-	-
46	MGQI	1.5e-05	4	5	6.6e-05	1	0.1	0.5	0.88	0.0015	motif-MGQI	CASSImGQinNEQFF	CASSIMGQINNEQFF	TRBV19	TRBJ2-1	NA	S0316-10:Tumor	894	-	-	-	-	-	-	-	-	-	-	-
46	MGQI	1.5e-05	4	5	6.6e-05	1	0.1	0.5	0.88	0.0015	motif-MGQI	CASSmGQiSGANVLTF	CASSMGQISGANVLTF	TRBV19	TRBJ2-6	NA	S0316-10:Tumor	709	-	-	-	-	-	-	-	-	-	-	-
47	YSIT	1.5e-05	5	5	1.4e-07	1	0.001	0.34	0.28	0.0015	motif-YSIT	CASSYsitasNTEAFF	CASSYSITASNTEAFF	TRBV6-6	TRBJ1-1	NA	S0316-12:Tumor	198	-	-	-	-	-	-	-	-	-	-	-
47	YSIT	1.5e-05	5	5	1.4e-07	1	0.001	0.34	0.28	0.0015	motif-YSIT	CASSYsiTGNQPQHF	CASSYSITGNQPQHF	TRBV6-6	TRBJ1-5	NA	S6:Tumor	1849	-	-	-	-	-	-	-	-	-	-	-
47	YSIT	1.5e-05	5	5	1.4e-07	1	0.001	0.34	0.28	0.0015	motif-YSIT	CASSYsiTGnNEQFF	CASSYSITGNNEQFF	TRBV6-6	TRBJ2-1	NA	S0316-10:Tumor	250	-	-	-	-	-	-	-	-	-	-	-
47	YSIT	1.5e-05	5	5	1.4e-07	1	0.001	0.34	0.28	0.0015	motif-YSIT	CASSYsitNEQFF	CASSYSITNEQFF	TRBV6-6	TRBJ2-1	NA	S8:Tumor	1981	-	-	-	-	-	-	-	-	-	-	-
47	YSIT	1.5e-05	5	5	1.4e-07	1	0.001	0.34	0.28	0.0015	motif-YSIT	CASSYsiTGiyEQFF	CASSYSITGIYEQFF	TRBV6-6	TRBJ2-1	NA	S19:Tumor	1149	-	-	-	-	-	-	-	-	-	-	-
48	S%TGGSGANV	1.7e-05	5	6	1.9e-07	1	0.24	0.65	0.001	0.0012	global-S%TGGSGANV	CATSGTGGSGANVLTF	CATSGTGGSGANVLTF	TRBV6-1	TRBJ2-6	NA	S8:Tumor	538	-	-	-	-	-	-	-	-	-	-	-
48	S%TGGSGANV	1.7e-05	5	6	1.9e-07	1	0.24	0.65	0.001	0.0012	global-S%TGGSGANV	CASSRTGGSGANVLTF	CASSRTGGSGANVLTF	TRBV6-1	TRBJ2-6	NA	S18:Tumor	1281	-	-	-	-	-	-	-	-	-	-	-
48	S%TGGSGANV	1.7e-05	5	6	1.9e-07	1	0.24	0.65	0.001	0.0012	global-S%TGGSGANV	CAISGTGGSGANVLTF	CAISGTGGSGANVLTF	TRBV10-3	TRBJ2-6	NA	S20:Tumor	324	-	-	-	-	-	-	-	-	-	-	-
48	S%TGGSGANV	1.7e-05	5	6	1.9e-07	1	0.24	0.65	0.001	0.0012	global-S%TGGSGANV	CASSLTGGSGANVLTF	CASSLTGGSGANVLTF	TRBV7-3	TRBJ2-6	NA	S0316-08:Tumor	246	-	-	-	-	-	-	-	-	-	-	-
48	S%TGGSGANV	1.7e-05	5	6	1.9e-07	1	0.24	0.65	0.001	0.0012	global-S%TGGSGANV	CASSLTGGSGANVLTF	CASSLTGGSGANVLTF	TRBV5-4	TRBJ2-6	NA	S24:Tumor	1213	-	-	-	-	-	-	-	-	-	-	-
48	S%TGGSGANV	1.7e-05	5	6	1.9e-07	1	0.24	0.65	0.001	0.0012	global-S%TGGSGANV	CASSETGGSGANVLTF	CASSETGGSGANVLTF	TRBV2	TRBJ2-6	NA	S18:Tumor	210	-	-	-	-	-	-	-	-	-	-	-
48	S%TGGSGANV	1.7e-05	5	6	1.9e-07	1	0.24	0.65	0.001	0.0012	global-S%TGGSGANV	CASSPTGGSGANVLTF	CASSPTGGSGANVLTF	TRBV6-1	TRBJ2-6	NA	S20:Tumor	279	-	-	-	-	-	-	-	-	-	-	-
49	SE%SYNE	1.7e-05	6	6	4.9e-07	1	0.6	0.67	0.001	0.0012	global-SE%SYNE	CAISEySYNEQFF	CAISEYSYNEQFF	TRBV10-3	TRBJ2-1	NA	S19:Tumor	339	-	-	-	-	-	-	-	-	-	-	-
49	SE%SYNE	1.7e-05	6	6	4.9e-07	1	0.6	0.67	0.001	0.0012	global-SE%SYNE	CASSEySYNEQFF	CASSEYSYNEQFF	TRBV6-1	TRBJ2-1	NA	S0316-06:Tumor	232	-	-	-	-	-	-	-	-	-	-	-
49	SE%SYNE	1.7e-05	6	6	4.9e-07	1	0.6	0.67	0.001	0.0012	global-SE%SYNE	CASSEtSYNEQFF	CASSETSYNEQFF	TRBV10-2	TRBJ2-1	NA	S20:Tumor	1404	-	-	-	-	-	-	-	-	-	-	-
49	SE%SYNE	1.7e-05	6	6	4.9e-07	1	0.6	0.67	0.001	0.0012	global-SE%SYNE	CASSEvSYNEQFF	CASSEVSYNEQFF	TRBV19	TRBJ2-1	NA	S16:Tumor	109	-	-	-	-	-	-	-	-	-	-	-
49	SE%SYNE	1.7e-05	6	6	4.9e-07	1	0.6	0.67	0.001	0.0012	global-SE%SYNE	CATSeaSYNEQFF	CATSEASYNEQFF	TRBV24-1	TRBJ2-1	NA	S4:Tumor	890	-	-	-	-	-	-	-	-	-	-	-
49	SE%SYNE	1.7e-05	6	6	4.9e-07	1	0.6	0.67	0.001	0.0012	global-SE%SYNE	CASSEdSYNEQFF	CASSEDSYNEQFF	TRBV7-9	TRBJ2-1	NA	S0316-10:Tumor	219	-	-	-	-	-	-	-	-	-	-	-
50	YSMT	1.8e-05	4	4	2.8e-06	1	0.007	0.89	0.19	0.0023	motif-YSMT	CASfysmtegsNYGYTF	CASFYSMTEGSNYGYTF	TRBV6-1	TRBJ1-2	NA	S6:Tumor	135	-	-	-	-	-	-	-	-	-	-	-
50	YSMT	1.8e-05	4	4	2.8e-06	1	0.007	0.89	0.19	0.0023	motif-YSMT	CASSYsmtaGNTIYF	CASSYSMTAGNTIYF	TRBV6-6	TRBJ1-3	NA	S0316-16:Tumor	254	-	-	-	-	-	-	-	-	-	-	-
50	YSMT	1.8e-05	4	4	2.8e-06	1	0.007	0.89	0.19	0.0023	motif-YSMT	CASSYsmtlgEQYF	CASSYSMTLGEQYF	TRBV6-6	TRBJ2-7	NA	S0316-08:Tumor	183	-	-	-	-	-	-	-	-	-	-	-
50	YSMT	1.8e-05	4	4	2.8e-06	1	0.007	0.89	0.19	0.0023	motif-YSMT	CASSYsmtfaTNEKLFF	CASSYSMTFATNEKLFF	TRBV6-6	TRBJ1-4	NA	S26:Tumor	468	-	-	-	-	-	-	-	-	-	-	-
51	PSFV	1.8e-05	4	4	1.5e-05	1	0.03	0.31	0.69	0.0023	motif-PSFV	CASSPsfvviQPQHF	CASSPSFVVIQPQHF	TRBV6-1	TRBJ1-5	NA	S19:Tumor	591	-	-	-	-	-	-	-	-	-	-	-
51	PSFV	1.8e-05	4	4	1.5e-05	1	0.03	0.31	0.69	0.0023	motif-PSFV	CSARapsfvAGvSYEQYF	CSARAPSFVAGVSYEQYF	TRBV20-1	TRBJ2-7	NA	S26:Tumor	187	-	-	-	-	-	-	-	-	-	-	-
51	PSFV	1.8e-05	4	4	1.5e-05	1	0.03	0.31	0.69	0.0023	motif-PSFV	CASSPsfvGRaETQYF	CASSPSFVGRAETQYF	TRBV6-1	TRBJ2-5	NA	S10:Tumor	2795	-	-	-	-	-	-	-	-	-	-	-
51	PSFV	1.8e-05	4	4	1.5e-05	1	0.03	0.31	0.69	0.0023	motif-PSFV	CAIrpsfvgesSGANVLTF	CAIRPSFVGESSGANVLTF	TRBV10-3	TRBJ2-6	NA	S0316-06:Tumor	474	-	-	-	-	-	-	-	-	-	-	-
52	S%SGGET	1.8e-05	7	8	1.7e-07	1	0.27	0.77	0.001	0.00083	global-S%SGGET	CAISESGGETQYF	CAISESGGETQYF	TRBV10-3	TRBJ2-5	NA	S22:Tumor	619	-	-	-	-	-	-	-	-	-	-	-
52	S%SGGET	1.8e-05	7	8	1.7e-07	1	0.27	0.77	0.001	0.00083	global-S%SGGET	CASSLSGGETQYF	CASSLSGGETQYF	TRBV28	TRBJ2-5	NA	S30:Tumor	225	-	-	-	-	-	-	-	-	-	-	-
52	S%SGGET	1.8e-05	7	8	1.7e-07	1	0.27	0.77	0.001	0.00083	global-S%SGGET	CASShSGGETQYF	CASSHSGGETQYF	TRBV4-1	TRBJ2-5	NA	S19:Tumor	640	-	-	-	-	-	-	-	-	-	-	-
52	S%SGGET	1.8e-05	7	8	1.7e-07	1	0.27	0.77	0.001	0.00083	global-S%SGGET	CAISpSGGETQYF	CAISPSGGETQYF	TRBV10-3	TRBJ2-5	NA	S22:Tumor	412	-	-	-	-	-	-	-	-	-	-	-
52	S%SGGET	1.8e-05	7	8	1.7e-07	1	0.27	0.77	0.001	0.00083	global-S%SGGET	CSASpSGGETQYF	CSASPSGGETQYF	TRBV20-1	TRBJ2-5	NA	S20:Tumor	972	-	-	-	-	-	-	-	-	-	-	-
52	S%SGGET	1.8e-05	7	8	1.7e-07	1	0.27	0.77	0.001	0.00083	global-S%SGGET	CASSSSGGETQYF	CASSSSGGETQYF	TRBV7-9	TRBJ2-5	NA	S16:Tumor	68	-	-	-	-	-	-	-	-	-	-	-
52	S%SGGET	1.8e-05	7	8	1.7e-07	1	0.27	0.77	0.001	0.00083	global-S%SGGET	CASSSSGGETQYF	CASSSSGGETQYF	TRBV6-1	TRBJ2-5	NA	S6:Tumor	157	-	-	-	-	-	-	-	-	-	-	-
52	S%SGGET	1.8e-05	7	8	1.7e-07	1	0.27	0.77	0.001	0.00083	global-S%SGGET	CASSTSGGETQYF	CASSTSGGETQYF	TRBV27	TRBJ2-5	NA	S0316-12:Tumor	295	-	-	-	-	-	-	-	-	-	-	-
52	S%SGGET	1.8e-05	7	8	1.7e-07	1	0.27	0.77	0.001	0.00083	global-S%SGGET	CASSPSGGETQYF	CASSPSGGETQYF	TRBV6-1	TRBJ2-5	NA	S20:Tumor	1294	-	-	-	-	-	-	-	-	-	-	-
53	S%GTSGYNE	1.8e-05	10	8	7.1e-08	1	0.38	0.22	0.001	0.00083	global-S%GTSGYNE	CASSgGTSGYNEQFF	CASSGGTSGYNEQFF	TRBV19	TRBJ2-1	NA	S2:Tumor	4321	-	-	-	-	-	-	-	-	-	-	-
53	S%GTSGYNE	1.8e-05	10	8	7.1e-08	1	0.38	0.22	0.001	0.00083	global-S%GTSGYNE	CAISsGTSGYNEQFF	CAISSGTSGYNEQFF	TRBV10-3	TRBJ2-1	NA	S22:Tumor	343	-	-	-	-	-	-	-	-	-	-	-
53	S%GTSGYNE	1.8e-05	10	8	7.1e-08	1	0.38	0.22	0.001	0.00083	global-S%GTSGYNE	CASSPGTSGYNEQFF	CASSPGTSGYNEQFF	TRBV7-8	TRBJ2-1	NA	S0316-12:Tumor	638	-	-	-	-	-	-	-	-	-	-	-
53	S%GTSGYNE	1.8e-05	10	8	7.1e-08	1	0.38	0.22	0.001	0.00083	global-S%GTSGYNE	CASSPGTSGYNEQFF	CASSPGTSGYNEQFF	TRBV7-3	TRBJ2-1	NA	S0316-14:Tumor	175	-	-	-	-	-	-	-	-	-	-	-
53	S%GTSGYNE	1.8e-05	10	8	7.1e-08	1	0.38	0.22	0.001	0.00083	global-S%GTSGYNE	CASSPGTSGYNEQFF	CASSPGTSGYNEQFF	TRBV7-3	TRBJ2-1	NA	S0316-16:Tumor	9746	-	-	-	-	-	-	-	-	-	-	-
53	S%GTSGYNE	1.8e-05	10	8	7.1e-08	1	0.38	0.22	0.001	0.00083	global-S%GTSGYNE	CASSPGTSGYNEQFF	CASSPGTSGYNEQFF	TRBV10-1	TRBJ2-1	NA	S2:Tumor	221	-	-	-	-	-	-	-	-	-	-	-
53	S%GTSGYNE	1.8e-05	10	8	7.1e-08	1	0.38	0.22	0.001	0.00083	global-S%GTSGYNE	CASSSGTSGYNEQFF	CASSSGTSGYNEQFF	TRBV5-5	TRBJ2-1	NA	S0316-10:Tumor	1172	-	-	-	-	-	-	-	-	-	-	-
53	S%GTSGYNE	1.8e-05	10	8	7.1e-08	1	0.38	0.22	0.001	0.00083	global-S%GTSGYNE	CASSSGTSGYNEQFF	CASSSGTSGYNEQFF	TRBV6-1	TRBJ2-1	NA	S8:Tumor	722	-	-	-	-	-	-	-	-	-	-	-
53	S%GTSGYNE	1.8e-05	10	8	7.1e-08	1	0.38	0.22	0.001	0.00083	global-S%GTSGYNE	CASSQGTSGYNEQFF	CASSQGTSGYNEQFF	TRBV2	TRBJ2-1	NA	S20:Tumor	619	-	-	-	-	-	-	-	-	-	-	-
53	S%GTSGYNE	1.8e-05	10	8	7.1e-08	1	0.38	0.22	0.001	0.00083	global-S%GTSGYNE	CASSIGTSGYNEQFF	CASSIGTSGYNEQFF	TRBV19	TRBJ2-1	NA	S21:Tumor	191	-	-	-	-	-	-	-	-	-	-	-
53	S%GTSGYNE	1.8e-05	10	8	7.1e-08	1	0.38	0.22	0.001	0.00083	global-S%GTSGYNE	CASSLGTSGYNEQFF	CASSLGTSGYNEQFF	TRBV5-1	TRBJ2-1	NA	S24:Tumor	1850	-	-	-	-	-	-	-	-	-	-	-
53	S%GTSGYNE	1.8e-05	10	8	7.1e-08	1	0.38	0.22	0.001	0.00083	global-S%GTSGYNE	CASSaGTSGYNEQFF	CASSAGTSGYNEQFF	TRBV2	TRBJ2-1	NA	S2:Tumor	721	-	-	-	-	-	-	-	-	-	-	-
54	QDVP	1.8e-05	3	4	1e-05	1	0.026	0.97	0.17	0.0023	motif-QDVP	CAISqdvpYNSPLHF	CAISQDVPYNSPLHF	TRBV10-3	TRBJ1-6	NA	S6:Tumor	74	-	-	-	-	-	-	-	-	-	-	-
54	QDVP	1.8e-05	3	4	1e-05	1	0.026	0.97	0.17	0.0023	motif-QDVP	CASSQdvpghrYEQYF	CASSQDVPGHRYEQYF	TRBV4-1	TRBJ2-7	NA	S2:Tumor	204	-	-	-	-	-	-	-	-	-	-	-
54	QDVP	1.8e-05	3	4	1e-05	1	0.026	0.97	0.17	0.0023	motif-QDVP	CASSDqdvpGELFF	CASSDQDVPGELFF	TRBV10-2	TRBJ2-2	NA	S8:Tumor	343	-	-	-	-	-	-	-	-	-	-	-
54	QDVP	1.8e-05	3	4	1e-05	1	0.026	0.97	0.17	0.0023	motif-QDVP	CASSQdvppvtlQYF	CASSQDVPPVTLQYF	TRBV4-1	TRBJ2-4	NA	S2:Tumor	160	-	-	-	-	-	-	-	-	-	-	-
55	QDIV	1.8e-05	3	4	1.4e-05	1	0.037	0.94	0.17	0.0023	motif-QDIV	CASSQdivvatGANVLTF	CASSQDIVVATGANVLTF	TRBV4-3	TRBJ2-6	NA	S16:Tumor	355	-	-	-	-	-	-	-	-	-	-	-
55	QDIV	1.8e-05	3	4	1.4e-05	1	0.037	0.94	0.17	0.0023	motif-QDIV	CSAqdivqkNQPQHF	CSAQDIVQKNQPQHF	TRBV20-1	TRBJ1-5	NA	S2:Tumor	222	-	-	-	-	-	-	-	-	-	-	-
55	QDIV	1.8e-05	3	4	1.4e-05	1	0.037	0.94	0.17	0.0023	motif-QDIV	CASSQdivrTGstYGYTF	CASSQDIVRTGSTYGYTF	TRBV4-3	TRBJ1-2	NA	S16:Tumor	99	-	-	-	-	-	-	-	-	-	-	-
55	QDIV	1.8e-05	3	4	1.4e-05	1	0.037	0.94	0.17	0.0023	motif-QDIV	CASSIpqdivdEKLFF	CASSIPQDIVDEKLFF	TRBV28	TRBJ1-4	NA	S26:Tumor	255	-	-	-	-	-	-	-	-	-	-	-
56	SIRF	1.8e-05	4	4	1.9e-06	1	0.019	0.22	0.19	0.0023	motif-SIRF	CASSIrfdEQFF	CASSIRFDEQFF	TRBV19	TRBJ2-1	NA	S26:Tumor	2612	-	-	-	-	-	-	-	-	-	-	-
56	SIRF	1.8e-05	4	4	1.9e-06	1	0.019	0.22	0.19	0.0023	motif-SIRF	CASSIrfniGELFF	CASSIRFNIGELFF	TRBV6-1	TRBJ2-2	NA	S14:Tumor	328	-	-	-	-	-	-	-	-	-	-	-
56	SIRF	1.8e-05	4	4	1.9e-06	1	0.019	0.22	0.19	0.0023	motif-SIRF	CASSIrfNYGYTF	CASSIRFNYGYTF	TRBV19	TRBJ1-2	NA	S18:Tumor	472	-	-	-	-	-	-	-	-	-	-	-
56	SIRF	1.8e-05	4	4	1.9e-06	1	0.019	0.22	0.19	0.0023	motif-SIRF	CASSIrfGLgAFF	CASSIRFGLGAFF	TRBV19	TRBJ1-1	NA	S23:Tumor	2624	-	-	-	-	-	-	-	-	-	-	-
57	GNLF	2e-05	5	4	4.2e-06	1	0.047	0.085	0.44	0.0023	motif-GNLF	CASraGTGnlfNYGYTF	CASRAGTGNLFNYGYTF	TRBV6-1	TRBJ1-2	NA	S8:Tumor	524	-	-	-	-	-	-	-	-	-	-	-
57	GNLF	2e-05	5	4	4.2e-06	1	0.047	0.085	0.44	0.0023	motif-GNLF	CASrqgySGnlfTGELFF	CASRQGYSGNLFTGELFF	TRBV5-1	TRBJ2-2	NA	S10:Tumor	36	-	-	-	-	-	-	-	-	-	-	-
57	GNLF	2e-05	5	4	4.2e-06	1	0.047	0.085	0.44	0.0023	motif-GNLF	CASrqgySGnlfTGELFF	CASRQGYSGNLFTGELFF	TRBV5-1	TRBJ2-2	NA	S2:Tumor	16901	-	-	-	-	-	-	-	-	-	-	-
57	GNLF	2e-05	5	4	4.2e-06	1	0.047	0.085	0.44	0.0023	motif-GNLF	CASSAGnlfQPQHF	CASSAGNLFQPQHF	TRBV10-2	TRBJ1-5	NA	S30:Tumor	61	-	-	-	-	-	-	-	-	-	-	-
57	GNLF	2e-05	5	4	4.2e-06	1	0.047	0.085	0.44	0.0023	motif-GNLF	CASSLegnlfAFF	CASSLEGNLFAFF	TRBV5-1	TRBJ1-1	NA	S26:Tumor	191	-	-	-	-	-	-	-	-	-	-	-
58	SLG%RNI	2.2e-05	4	4	1.7e-07	1	0.33	0.22	0.001	0.0023	global-SLG%RNI	CASSLgfrNIQYF	CASSLGFRNIQYF	TRBV7-8	TRBJ2-4	NA	S0316-16:Tumor	4730	-	-	-	-	-	-	-	-	-	-	-
58	SLG%RNI	2.2e-05	4	4	1.7e-07	1	0.33	0.22	0.001	0.0023	global-SLG%RNI	CASSLGQrNIQYF	CASSLGQRNIQYF	TRBV7-3	TRBJ2-4	NA	S30:Tumor	57	-	-	-	-	-	-	-	-	-	-	-
58	SLG%RNI	2.2e-05	4	4	1.7e-07	1	0.33	0.22	0.001	0.0023	global-SLG%RNI	CASSLGRrNIQYF	CASSLGRRNIQYF	TRBV7-6	TRBJ2-4	NA	S21:Tumor	349	-	-	-	-	-	-	-	-	-	-	-
58	SLG%RNI	2.2e-05	4	4	1.7e-07	1	0.33	0.22	0.001	0.0023	global-SLG%RNI	CASSLgsrNIQYF	CASSLGSRNIQYF	TRBV27	TRBJ2-4	NA	S23:Tumor	362	-	-	-	-	-	-	-	-	-	-	-
59	SEGTSGS%E	2.2e-05	3	4	1.1e-09	1	0.001	0.48	0.001	0.0023	global-SEGTSGS%E	CAISEGTSGsNEQFF	CAISEGTSGSNEQFF	TRBV10-3	TRBJ2-1	NA	S8:Tumor	343	-	-	-	-	-	-	-	-	-	-	-
59	SEGTSGS%E	2.2e-05	3	4	1.1e-09	1	0.001	0.48	0.001	0.0023	global-SEGTSGS%E	CASSEGTSGsNEQFF	CASSEGTSGSNEQFF	TRBV6-1	TRBJ2-1	NA	S19:Tumor	1517	-	-	-	-	-	-	-	-	-	-	-
59	SEGTSGS%E	2.2e-05	3	4	1.1e-09	1	0.001	0.48	0.001	0.0023	global-SEGTSGS%E	CASSEGTSGSYEQYF	CASSEGTSGSYEQYF	TRBV6-1	TRBJ2-7	NA	S19:Tumor	420	-	-	-	-	-	-	-	-	-	-	-
59	SEGTSGS%E	2.2e-05	3	4	1.1e-09	1	0.001	0.48	0.001	0.0023	global-SEGTSGS%E	CAISEGTSGSYEQYF	CAISEGTSGSYEQYF	TRBV10-3	TRBJ2-7	NA	S24:Tumor	279	-	-	-	-	-	-	-	-	-	-	-
60	SSG%RE	2.2e-05	4	4	6.7e-08	1	0.038	0.76	0.001	0.0023	global-SSG%RE	CASSSgprEQYF	CASSSGPREQYF	TRBV27	TRBJ2-7	NA	S0316-06:Tumor	539	-	-	-	-	-	-	-	-	-	-	-
60	SSG%RE	2.2e-05	4	4	6.7e-08	1	0.038	0.76	0.001	0.0023	global-SSG%RE	CASSSgGREAFF	CASSSGGREAFF	TRBV7-9	TRBJ1-1	NA	S4:Tumor	292	-	-	-	-	-	-	-	-	-	-	-
60	SSG%RE	2.2e-05	4	4	6.7e-08	1	0.038	0.76	0.001	0.0023	global-SSG%RE	CASSSgsrELFF	CASSSGSRELFF	TRBV6-1	TRBJ2-2	NA	S26:Tumor	256	-	-	-	-	-	-	-	-	-	-	-
60	SSG%RE	2.2e-05	4	4	6.7e-08	1	0.038	0.76	0.001	0.0023	global-SSG%RE	CASSSgsrEQYV	CASSSGSREQYV	TRBV6-1	TRBJ2-7	NA	S6:Tumor	343	-	-	-	-	-	-	-	-	-	-	-
61	SPL%GSGE	2.2e-05	3	4	6.7e-07	1	0.31	0.92	0.001	0.0023	global-SPL%GSGE	CASSPlQGsGELFF	CASSPLQGSGELFF	TRBV19	TRBJ2-2	NA	S6:Tumor	114	-	-	-	-	-	-	-	-	-	-	-
61	SPL%GSGE	2.2e-05	3	4	6.7e-07	1	0.31	0.92	0.001	0.0023	global-SPL%GSGE	CASSPlRGsGELFF	CASSPLRGSGELFF	TRBV6-1	TRBJ2-2	NA	S14:Tumor	302	-	-	-	-	-	-	-	-	-	-	-
61	SPL%GSGE	2.2e-05	3	4	6.7e-07	1	0.31	0.92	0.001	0.0023	global-SPL%GSGE	CASSPLAGsGELFF	CASSPLAGSGELFF	TRBV7-7	TRBJ2-2	NA	S16:Tumor	69	-	-	-	-	-	-	-	-	-	-	-
61	SPL%GSGE	2.2e-05	3	4	6.7e-07	1	0.31	0.92	0.001	0.0023	global-SPL%GSGE	CASSPlqgSGEQFF	CASSPLQGSGEQFF	TRBV7-2	TRBJ2-1	NA	S14:Tumor	485	-	-	-	-	-	-	-	-	-	-	-
62	SSQL%DT	2.2e-05	5	4	1.4e-09	1	0.001	0.59	0.001	0.0023	global-SSQL%DT	CASSSqllDTQYF	CASSSQLLDTQYF	TRBV7-9	TRBJ2-3	NA	S16:Tumor	55	-	-	-	-	-	-	-	-	-	-	-
62	SSQL%DT	2.2e-05	5	4	1.4e-09	1	0.001	0.59	0.001	0.0023	global-SSQL%DT	CASSSqllDTQYF	CASSSQLLDTQYF	TRBV7-9	TRBJ2-3	NA	S26:Tumor	1471	-	-	-	-	-	-	-	-	-	-	-
62	SSQL%DT	2.2e-05	5	4	1.4e-09	1	0.001	0.59	0.001	0.0023	global-SSQL%DT	CASSSqleDTQYF	CASSSQLEDTQYF	TRBV7-9	TRBJ2-3	NA	S24:Tumor	750	-	-	-	-	-	-	-	-	-	-	-
62	SSQL%DT	2.2e-05	5	4	1.4e-09	1	0.001	0.59	0.001	0.0023	global-SSQL%DT	CASSSqlvDTQYF	CASSSQLVDTQYF	TRBV7-9	TRBJ2-3	NA	S30:Tumor	57	-	-	-	-	-	-	-	-	-	-	-
62	SSQL%DT	2.2e-05	5	4	1.4e-09	1	0.001	0.59	0.001	0.0023	global-SSQL%DT	CASSSqlTDTQYF	CASSSQLTDTQYF	TRBV7-9	TRBJ2-3	NA	S21:Tumor	1263	-	-	-	-	-	-	-	-	-	-	-
62	SSQL%DT	2.2e-05	5	4	1.4e-09	1	0.001	0.59	0.001	0.0023	global-SSQL%DT	CASSSqlTDTQYF	CASSSQLTDTQYF	TRBV7-9	TRBJ2-3	NA	S30:Tumor	74	-	-	-	-	-	-	-	-	-	-	-
63	SQDGG%NE	2.2e-05	3	4	2.3e-08	1	0.027	0.36	0.001	0.0023	global-SQDGG%NE	CASSQdGGsNEQFF	CASSQDGGSNEQFF	TRBV4-3	TRBJ2-1	NA	S30:Tumor	45	-	-	-	-	-	-	-	-	-	-	-
63	SQDGG%NE	2.2e-05	3	4	2.3e-08	1	0.027	0.36	0.001	0.0023	global-SQDGG%NE	CASSQdgGLNEQFF	CASSQDGGLNEQFF	TRBV7-3	TRBJ2-1	NA	S16:Tumor	766	-	-	-	-	-	-	-	-	-	-	-
63	SQDGG%NE	2.2e-05	3	4	2.3e-08	1	0.027	0.36	0.001	0.0023	global-SQDGG%NE	CASSQdgGTNEQFF	CASSQDGGTNEQFF	TRBV4-1	TRBJ2-1	NA	S0316-14:Tumor	2430	-	-	-	-	-	-	-	-	-	-	-
63	SQDGG%NE	2.2e-05	3	4	2.3e-08	1	0.027	0.36	0.001	0.0023	global-SQDGG%NE	CASSQdgGTnEQYF	CASSQDGGTNEQYF	TRBV4-1	TRBJ2-7	NA	S0316-14:Tumor	493	-	-	-	-	-	-	-	-	-	-	-
64	S%GTTGE	2.2e-05	4	4	6.5e-08	1	0.028	0.99	0.001	0.0023	global-S%GTTGE	CASSLGTTGELFF	CASSLGTTGELFF	TRBV7-3	TRBJ2-2	NA	S14:Tumor	326	-	-	-	-	-	-	-	-	-	-	-
64	S%GTTGE	2.2e-05	4	4	6.5e-08	1	0.028	0.99	0.001	0.0023	global-S%GTTGE	CAWSpgtTGEQYF	CAWSPGTTGEQYF	TRBV6-1	TRBJ2-7	NA	S30:Tumor	53	-	-	-	-	-	-	-	-	-	-	-
64	S%GTTGE	2.2e-05	4	4	6.5e-08	1	0.028	0.99	0.001	0.0023	global-S%GTTGE	CASSaGTTGELFF	CASSAGTTGELFF	TRBV2	TRBJ2-2	NA	S18:Tumor	136	-	-	-	-	-	-	-	-	-	-	-
64	S%GTTGE	2.2e-05	4	4	6.5e-08	1	0.028	0.99	0.001	0.0023	global-S%GTTGE	CASSfGTTGELFF	CASSFGTTGELFF	TRBV7-3	TRBJ2-2	NA	S16:Tumor	94	-	-	-	-	-	-	-	-	-	-	-
65	S%QGANQP	2.2e-05	7	4	4.9e-10	1	0.004	0.052	0.001	0.0023	global-S%QGANQP	CSASGQGaNQPQHF	CSASGQGANQPQHF	TRBV20-1	TRBJ1-5	NA	S8:Tumor	580	-	-	-	-	-	-	-	-	-	-	-
65	S%QGANQP	2.2e-05	7	4	4.9e-10	1	0.004	0.052	0.001	0.0023	global-S%QGANQP	CASSGQGaNQPQHF	CASSGQGANQPQHF	TRBV6-1	TRBJ1-5	NA	S0316-14:Tumor	174	-	-	-	-	-	-	-	-	-	-	-
65	S%QGANQP	2.2e-05	7	4	4.9e-10	1	0.004	0.052	0.001	0.0023	global-S%QGANQP	CASSIQGaNQPQHF	CASSIQGANQPQHF	TRBV19	TRBJ1-5	NA	S10:Tumor	154	-	-	-	-	-	-	-	-	-	-	-
65	S%QGANQP	2.2e-05	7	4	4.9e-10	1	0.004	0.052	0.001	0.0023	global-S%QGANQP	CASSIQGaNQPQHF	CASSIQGANQPQHF	TRBV19	TRBJ1-5	NA	S18:Tumor	102	-	-	-	-	-	-	-	-	-	-	-
65	S%QGANQP	2.2e-05	7	4	4.9e-10	1	0.004	0.052	0.001	0.0023	global-S%QGANQP	CASSIQGaNQPQHF	CASSIQGANQPQHF	TRBV19	TRBJ1-5	NA	S2:Tumor	287	-	-	-	-	-	-	-	-	-	-	-
65	S%QGANQP	2.2e-05	7	4	4.9e-10	1	0.004	0.052	0.001	0.0023	global-S%QGANQP	CASSIQGaNQPQHF	CASSIQGANQPQHF	TRBV19	TRBJ1-5	NA	S6:Tumor	35417	-	-	-	-	-	-	-	-	-	-	-
65	S%QGANQP	2.2e-05	7	4	4.9e-10	1	0.004	0.052	0.001	0.0023	global-S%QGANQP	CASSEQGaNQPQHF	CASSEQGANQPQHF	TRBV6-1	TRBJ1-5	NA	S19:Tumor	862	-	-	-	-	-	-	-	-	-	-	-
66	RRTGG%DT	2.2e-05	5	4	2.2e-09	1	0.001	0.92	0.001	0.0023	global-RRTGG%DT	CASrrTGGaDTQYF	CASRRTGGADTQYF	TRBV6-1	TRBJ2-3	NA	S30:Tumor	187	-	-	-	-	-	-	-	-	-	-	-
66	RRTGG%DT	2.2e-05	5	4	2.2e-09	1	0.001	0.92	0.001	0.0023	global-RRTGG%DT	CASrrTGGTDTQYF	CASRRTGGTDTQYF	TRBV6-1	TRBJ2-3	NA	S22:Tumor	351	-	-	-	-	-	-	-	-	-	-	-
66	RRTGG%DT	2.2e-05	5	4	2.2e-09	1	0.001	0.92	0.001	0.0023	global-RRTGG%DT	CASrrTGGTDTQYF	CASRRTGGTDTQYF	TRBV6-1	TRBJ2-3	NA	S6:Tumor	128	-	-	-	-	-	-	-	-	-	-	-
66	RRTGG%DT	2.2e-05	5	4	2.2e-09	1	0.001	0.92	0.001	0.0023	global-RRTGG%DT	CASrrTGGyDTQYF	CASRRTGGYDTQYF	TRBV6-1	TRBJ2-3	NA	S0316-08:Tumor	454	-	-	-	-	-	-	-	-	-	-	-
66	RRTGG%DT	2.2e-05	5	4	2.2e-09	1	0.001	0.92	0.001	0.0023	global-RRTGG%DT	CAarrTGGTDTQYF	CAARRTGGTDTQYF	TRBV6-1	TRBJ2-3	NA	S0316-06:Tumor	249	-	-	-	-	-	-	-	-	-	-	-
67	TGT%GYNE	2.2e-05	3	4	1.2e-08	1	0.027	0.19	0.001	0.0023	global-TGT%GYNE	CATtGTSGYNEQFF	CATTGTSGYNEQFF	TRBV10-3	TRBJ2-1	NA	S2:Tumor	849	-	-	-	-	-	-	-	-	-	-	-
67	TGT%GYNE	2.2e-05	3	4	1.2e-08	1	0.027	0.19	0.001	0.0023	global-TGT%GYNE	CASTGTGGYNEQFF	CASTGTGGYNEQFF	TRBV5-1	TRBJ2-1	NA	S0316-06:Tumor	226	-	-	-	-	-	-	-	-	-	-	-
67	TGT%GYNE	2.2e-05	3	4	1.2e-08	1	0.027	0.19	0.001	0.0023	global-TGT%GYNE	CASTGTdgYNEQFF	CASTGTDGYNEQFF	TRBV6-1	TRBJ2-1	NA	S24:Tumor	805	-	-	-	-	-	-	-	-	-	-	-
67	TGT%GYNE	2.2e-05	3	4	1.2e-08	1	0.027	0.19	0.001	0.0023	global-TGT%GYNE	CASTGTSGYNEQFF	CASTGTSGYNEQFF	TRBV6-1	TRBJ2-1	NA	S24:Tumor	4623	-	-	-	-	-	-	-	-	-	-	-
68	SI%SGANV	2.2e-05	3	4	5.8e-07	1	0.33	0.74	0.001	0.0023	global-SI%SGANV	CASSIsSGANVLTF	CASSISSGANVLTF	TRBV7-8	TRBJ2-6	NA	S22:Tumor	515	-	-	-	-	-	-	-	-	-	-	-
68	SI%SGANV	2.2e-05	3	4	5.8e-07	1	0.33	0.74	0.001	0.0023	global-SI%SGANV	CASSIaSGANVLTF	CASSIASGANVLTF	TRBV7-2	TRBJ2-6	NA	S16:Tumor	61	-	-	-	-	-	-	-	-	-	-	-
68	SI%SGANV	2.2e-05	3	4	5.8e-07	1	0.33	0.74	0.001	0.0023	global-SI%SGANV	CASSIgSGANVLTF	CASSIGSGANVLTF	TRBV6-1	TRBJ2-6	NA	S8:Tumor	495	-	-	-	-	-	-	-	-	-	-	-
68	SI%SGANV	2.2e-05	3	4	5.8e-07	1	0.33	0.74	0.001	0.0023	global-SI%SGANV	CASSIvSGANVLTF	CASSIVSGANVLTF	TRBV19	TRBJ2-6	NA	S22:Tumor	404	-	-	-	-	-	-	-	-	-	-	-
69	LA%ET	2.2e-05	3	4	1.8e-09	1	0.001	0.75	0.001	0.0023	global-LA%ET	CSrLAGETQYF	CSRLAGETQYF	TRBV20-1	TRBJ2-5	NA	S18:Tumor	83	-	-	-	-	-	-	-	-	-	-	-
69	LA%ET	2.2e-05	3	4	1.8e-09	1	0.001	0.75	0.001	0.0023	global-LA%ET	CSALAQETQYF	CSALAQETQYF	TRBV20-1	TRBJ2-5	NA	S22:Tumor	353	-	-	-	-	-	-	-	-	-	-	-
69	LA%ET	2.2e-05	3	4	1.8e-09	1	0.001	0.75	0.001	0.0023	global-LA%ET	CStLAlETQYF	CSTLALETQYF	TRBV20-1	TRBJ2-5	NA	S10:Tumor	140	-	-	-	-	-	-	-	-	-	-	-
69	LA%ET	2.2e-05	3	4	1.8e-09	1	0.001	0.75	0.001	0.0023	global-LA%ET	CStLAlETQYF	CSTLALETQYF	TRBV20-1	TRBJ2-5	NA	S22:Tumor	584	-	-	-	-	-	-	-	-	-	-	-
69	LA%ET	2.2e-05	3	4	1.8e-09	1	0.001	0.75	0.001	0.0023	global-LA%ET	CSALAGETQYF	CSALAGETQYF	TRBV20-1	TRBJ2-5	NA	S22:Tumor	796	-	-	-	-	-	-	-	-	-	-	-
70	SSTGGY%	2.2e-05	5	4	9.4e-10	1	0.001	0.4	0.001	0.0023	global-SSTGGY%	CvsssTGGYGYTF	CVSSSTGGYGYTF	TRBV6-1	TRBJ1-2	NA	S10:Tumor	279	-	-	-	-	-	-	-	-	-	-	-
70	SSTGGY%	2.2e-05	5	4	9.4e-10	1	0.001	0.4	0.001	0.0023	global-SSTGGY%	CAgssTGGYGYTF	CAGSSTGGYGYTF	TRBV19	TRBJ1-2	NA	S22:Tumor	2699	-	-	-	-	-	-	-	-	-	-	-
70	SSTGGY%	2.2e-05	5	4	9.4e-10	1	0.001	0.4	0.001	0.0023	global-SSTGGY%	CASSSTGGYGYTF	CASSSTGGYGYTF	TRBV6-1	TRBJ1-2	NA	S10:Tumor	1670	-	-	-	-	-	-	-	-	-	-	-
70	SSTGGY%	2.2e-05	5	4	9.4e-10	1	0.001	0.4	0.001	0.0023	global-SSTGGY%	CASSSTGGYGYTF	CASSSTGGYGYTF	TRBV6-1	TRBJ1-2	NA	S14:Tumor	639	-	-	-	-	-	-	-	-	-	-	-
70	SSTGGY%	2.2e-05	5	4	9.4e-10	1	0.001	0.4	0.001	0.0023	global-SSTGGY%	CASSSTGGYGYTF	CASSSTGGYGYTF	TRBV6-1	TRBJ1-2	NA	S23:Tumor	185	-	-	-	-	-	-	-	-	-	-	-
70	SSTGGY%	2.2e-05	5	4	9.4e-10	1	0.001	0.4	0.001	0.0023	global-SSTGGY%	CASSSTGGYEQYF	CASSSTGGYEQYF	TRBV6-1	TRBJ2-7	NA	S30:Tumor	47	-	-	-	-	-	-	-	-	-	-	-
71	S%TSAAGE	2.2e-05	7	4	9.4e-12	1	0.001	0.004	0.001	0.0023	global-S%TSAAGE	CASSLTSaaGELFF	CASSLTSAAGELFF	TRBV28	TRBJ2-2	NA	S0316-12:Tumor	2545	-	-	-	-	-	-	-	-	-	-	-
71	S%TSAAGE	2.2e-05	7	4	9.4e-12	1	0.001	0.004	0.001	0.0023	global-S%TSAAGE	CASSVTSaaGELFF	CASSVTSAAGELFF	TRBV28	TRBJ2-2	NA	S16:Tumor	2300	-	-	-	-	-	-	-	-	-	-	-
71	S%TSAAGE	2.2e-05	7	4	9.4e-12	1	0.001	0.004	0.001	0.0023	global-S%TSAAGE	CASSRTSaaGELFF	CASSRTSAAGELFF	TRBV28	TRBJ2-2	NA	S10:Tumor	277	-	-	-	-	-	-	-	-	-	-	-
71	S%TSAAGE	2.2e-05	7	4	9.4e-12	1	0.001	0.004	0.001	0.0023	global-S%TSAAGE	CASSRTSaaGELFF	CASSRTSAAGELFF	TRBV28	TRBJ2-2	NA	S14:Tumor	174	-	-	-	-	-	-	-	-	-	-	-
71	S%TSAAGE	2.2e-05	7	4	9.4e-12	1	0.001	0.004	0.001	0.0023	global-S%TSAAGE	CASSRTSaaGELFF	CASSRTSAAGELFF	TRBV28	TRBJ2-2	NA	S4:Tumor	195626	-	-	-	-	-	-	-	-	-	-	-
71	S%TSAAGE	2.2e-05	7	4	9.4e-12	1	0.001	0.004	0.001	0.0023	global-S%TSAAGE	CASSRTSaaGELFF	CASSRTSAAGELFF	TRBV28	TRBJ2-2	NA	S8:Tumor	311	-	-	-	-	-	-	-	-	-	-	-
71	S%TSAAGE	2.2e-05	7	4	9.4e-12	1	0.001	0.004	0.001	0.0023	global-S%TSAAGE	CASSPTSaaGELFF	CASSPTSAAGELFF	TRBV28	TRBJ2-2	NA	S16:Tumor	29370	-	-	-	-	-	-	-	-	-	-	-
71	S%TSAAGE	2.2e-05	7	4	9.4e-12	1	0.001	0.004	0.001	0.0023	global-S%TSAAGE	CASSPTSaaGELFF	CASSPTSAAGELFF	TRBV28	TRBJ2-2	NA	S18:Tumor	157	-	-	-	-	-	-	-	-	-	-	-
72	SQD%PGPYE	2.2e-05	2	4	1.1e-09	1	0.001	0.49	0.001	0.0023	global-SQD%PGPYE	CASSQdypgpYEQYF	CASSQDYPGPYEQYF	TRBV4-1	TRBJ2-7	NA	S2:Tumor	352	-	-	-	-	-	-	-	-	-	-	-
72	SQD%PGPYE	2.2e-05	2	4	1.1e-09	1	0.001	0.49	0.001	0.0023	global-SQD%PGPYE	CASSQdmpgpYEQYF	CASSQDMPGPYEQYF	TRBV4-1	TRBJ2-7	NA	S2:Tumor	200	-	-	-	-	-	-	-	-	-	-	-
72	SQD%PGPYE	2.2e-05	2	4	1.1e-09	1	0.001	0.49	0.001	0.0023	global-SQD%PGPYE	CASSQdwpgpYEQYF	CASSQDWPGPYEQYF	TRBV4-1	TRBJ2-7	NA	S10:Tumor	645	-	-	-	-	-	-	-	-	-	-	-
72	SQD%PGPYE	2.2e-05	2	4	1.1e-09	1	0.001	0.49	0.001	0.0023	global-SQD%PGPYE	CASSQdwpgpYEQYF	CASSQDWPGPYEQYF	TRBV4-1	TRBJ2-7	NA	S2:Tumor	2029	-	-	-	-	-	-	-	-	-	-	-
72	SQD%PGPYE	2.2e-05	2	4	1.1e-09	1	0.001	0.49	0.001	0.0023	global-SQD%PGPYE	CASSQdapgpYEQYF	CASSQDAPGPYEQYF	TRBV4-1	TRBJ2-7	NA	S2:Tumor	170	-	-	-	-	-	-	-	-	-	-	-
73	SP%GP	2.2e-05	4	4	2e-08	1	0.35	0.024	0.001	0.0023	global-SP%GP	CASSPTGpQYF	CASSPTGPQYF	TRBV23-1	TRBJ2-5	NA	S0316-16:Tumor	54	-	-	-	-	-	-	-	-	-	-	-
73	SP%GP	2.2e-05	4	4	2e-08	1	0.35	0.024	0.001	0.0023	global-SP%GP	CASSPRGpAFF	CASSPRGPAFF	TRBV7-2	TRBJ1-1	NA	S0316-14:Tumor	26043	-	-	-	-	-	-	-	-	-	-	-
73	SP%GP	2.2e-05	4	4	2e-08	1	0.35	0.024	0.001	0.0023	global-SP%GP	CASSPpgpmHF	CASSPPGPMHF	TRBV7-8	TRBJ2-7	NA	S24:Tumor	8951	-	-	-	-	-	-	-	-	-	-	-
73	SP%GP	2.2e-05	4	4	2e-08	1	0.35	0.024	0.001	0.0023	global-SP%GP	CAISpGGpQFF	CAISPGGPQFF	TRBV10-3	TRBJ2-1	NA	S0316-10:Tumor	227	-	-	-	-	-	-	-	-	-	-	-
74	SEGT%GSYE	2.2e-05	5	4	4.5e-09	1	0.002	0.95	0.001	0.0023	global-SEGT%GSYE	CASSEGTGGSYEQYF	CASSEGTGGSYEQYF	TRBV6-1	TRBJ2-7	NA	S14:Tumor	303	-	-	-	-	-	-	-	-	-	-	-
74	SEGT%GSYE	2.2e-05	5	4	4.5e-09	1	0.002	0.95	0.001	0.0023	global-SEGT%GSYE	CASSEGTGGSYEQYF	CASSEGTGGSYEQYF	TRBV6-1	TRBJ2-7	NA	S21:Tumor	173	-	-	-	-	-	-	-	-	-	-	-
74	SEGT%GSYE	2.2e-05	5	4	4.5e-09	1	0.002	0.95	0.001	0.0023	global-SEGT%GSYE	CASSEGTGGSYEQYV	CASSEGTGGSYEQYV	TRBV6-1	TRBJ2-7	NA	S6:Tumor	83	-	-	-	-	-	-	-	-	-	-	-
74	SEGT%GSYE	2.2e-05	5	4	4.5e-09	1	0.002	0.95	0.001	0.0023	global-SEGT%GSYE	CASSEGTSGSYEQYF	CASSEGTSGSYEQYF	TRBV6-1	TRBJ2-7	NA	S19:Tumor	420	-	-	-	-	-	-	-	-	-	-	-
74	SEGT%GSYE	2.2e-05	5	4	4.5e-09	1	0.002	0.95	0.001	0.0023	global-SEGT%GSYE	CAISEGTSGSYEQYF	CAISEGTSGSYEQYF	TRBV10-3	TRBJ2-7	NA	S24:Tumor	279	-	-	-	-	-	-	-	-	-	-	-
75	S%VGQGYE	2.2e-05	4	4	1e-06	1	0.51	0.86	0.001	0.0023	global-S%VGQGYE	CASSQvGQGYEQYF	CASSQVGQGYEQYF	TRBV4-1	TRBJ2-7	NA	S16:Tumor	608	-	-	-	-	-	-	-	-	-	-	-
75	S%VGQGYE	2.2e-05	4	4	1e-06	1	0.51	0.86	0.001	0.0023	global-S%VGQGYE	CASSfvGQGYEQYF	CASSFVGQGYEQYF	TRBV5-1	TRBJ2-7	NA	S18:Tumor	381	-	-	-	-	-	-	-	-	-	-	-
75	S%VGQGYE	2.2e-05	4	4	1e-06	1	0.51	0.86	0.001	0.0023	global-S%VGQGYE	CASSEvGQGYEQYF	CASSEVGQGYEQYF	TRBV6-1	TRBJ2-7	NA	S26:Tumor	309	-	-	-	-	-	-	-	-	-	-	-
75	S%VGQGYE	2.2e-05	4	4	1e-06	1	0.51	0.86	0.001	0.0023	global-S%VGQGYE	CASSLvGQGYEQYF	CASSLVGQGYEQYF	TRBV7-9	TRBJ2-7	NA	S0316-08:Tumor	264	-	-	-	-	-	-	-	-	-	-	-
75	S%VGQGYE	2.2e-05	4	4	1e-06	1	0.51	0.86	0.001	0.0023	global-S%VGQGYE	CASSLvGQGYEQYF	CASSLVGQGYEQYF	TRBV28	TRBJ2-7	NA	S16:Tumor	142	-	-	-	-	-	-	-	-	-	-	-
76	SRTSG%SYNE	2.2e-05	5	4	1.6e-08	1	0.1	0.067	0.001	0.0023	global-SRTSG%SYNE	CASSRTSGsSYNEQFF	CASSRTSGSSYNEQFF	TRBV7-3	TRBJ2-1	NA	S23:Tumor	7133	-	-	-	-	-	-	-	-	-	-	-
76	SRTSG%SYNE	2.2e-05	5	4	1.6e-08	1	0.1	0.067	0.001	0.0023	global-SRTSG%SYNE	CASSRTSGsSYNEQFF	CASSRTSGSSYNEQFF	TRBV6-1	TRBJ2-1	NA	S26:Tumor	6987	-	-	-	-	-	-	-	-	-	-	-
76	SRTSG%SYNE	2.2e-05	5	4	1.6e-08	1	0.1	0.067	0.001	0.0023	global-SRTSG%SYNE	CASSRTSGwSYNEQFF	CASSRTSGWSYNEQFF	TRBV27	TRBJ2-1	NA	S0316-12:Tumor	1625	-	-	-	-	-	-	-	-	-	-	-
76	SRTSG%SYNE	2.2e-05	5	4	1.6e-08	1	0.1	0.067	0.001	0.0023	global-SRTSG%SYNE	CASSRTSGfSYNEQFF	CASSRTSGFSYNEQFF	TRBV19	TRBJ2-1	NA	S20:Tumor	372	-	-	-	-	-	-	-	-	-	-	-
76	SRTSG%SYNE	2.2e-05	5	4	1.6e-08	1	0.1	0.067	0.001	0.0023	global-SRTSG%SYNE	CASSRTSGRSYNEQFF	CASSRTSGRSYNEQFF	TRBV19	TRBJ2-1	NA	S19:Tumor	5069	-	-	-	-	-	-	-	-	-	-	-
77	S%LLAGGTDT	2.2e-05	3	4	2.3e-08	1	0.035	0.28	0.001	0.0023	global-S%LLAGGTDT	CASSYlLAGGTDTQYF	CASSYLLAGGTDTQYF	TRBV6-1	TRBJ2-3	NA	S26:Tumor	3091	-	-	-	-	-	-	-	-	-	-	-
77	S%LLAGGTDT	2.2e-05	3	4	2.3e-08	1	0.035	0.28	0.001	0.0023	global-S%LLAGGTDT	CASSLlLAGGTDTQYF	CASSLLLAGGTDTQYF	TRBV27	TRBJ2-3	NA	S26:Tumor	182	-	-	-	-	-	-	-	-	-	-	-
77	S%LLAGGTDT	2.2e-05	3	4	2.3e-08	1	0.035	0.28	0.001	0.0023	global-S%LLAGGTDT	CASSflLAGGTDTQYF	CASSFLLAGGTDTQYF	TRBV7-6	TRBJ2-3	NA	S0316-12:Tumor	271	-	-	-	-	-	-	-	-	-	-	-
77	S%LLAGGTDT	2.2e-05	3	4	2.3e-08	1	0.035	0.28	0.001	0.0023	global-S%LLAGGTDT	CASSKlLAGGTDTQYF	CASSKLLAGGTDTQYF	TRBV6-1	TRBJ2-3	NA	S8:Tumor	1371	-	-	-	-	-	-	-	-	-	-	-
78	%SPPGSE	2.2e-05	2	4	2.5e-10	1	0.001	0.11	0.001	0.0023	global-%SPPGSE	CASSSppgseqLF	CASSSPPGSEQLF	TRBV7-6	TRBJ2-1	NA	S10:Tumor	465	-	-	-	-	-	-	-	-	-	-	-
78	%SPPGSE	2.2e-05	2	4	2.5e-10	1	0.001	0.11	0.001	0.0023	global-%SPPGSE	CASSSppgsEQFF	CASSSPPGSEQFF	TRBV7-6	TRBJ2-1	NA	S10:Tumor	662	-	-	-	-	-	-	-	-	-	-	-
78	%SPPGSE	2.2e-05	2	4	2.5e-10	1	0.001	0.11	0.001	0.0023	global-%SPPGSE	CASSSppgsEQFF	CASSSPPGSEQFF	TRBV7-6	TRBJ2-1	NA	S20:Tumor	13019	-	-	-	-	-	-	-	-	-	-	-
78	%SPPGSE	2.2e-05	2	4	2.5e-10	1	0.001	0.11	0.001	0.0023	global-%SPPGSE	CASGsppgsEQFF	CASGSPPGSEQFF	TRBV7-6	TRBJ2-1	NA	S10:Tumor	546	-	-	-	-	-	-	-	-	-	-	-
78	%SPPGSE	2.2e-05	2	4	2.5e-10	1	0.001	0.11	0.001	0.0023	global-%SPPGSE	CAgssppgsEQFF	CAGSSPPGSEQFF	TRBV7-6	TRBJ2-1	NA	S10:Tumor	251	-	-	-	-	-	-	-	-	-	-	-
79	SFQ%DE	2.2e-05	5	4	8.1e-10	1	0.001	0.34	0.001	0.0023	global-SFQ%DE	CASSfqrdEQYF	CASSFQRDEQYF	TRBV7-8	TRBJ2-7	NA	S10:Tumor	79	-	-	-	-	-	-	-	-	-	-	-
79	SFQ%DE	2.2e-05	5	4	8.1e-10	1	0.001	0.34	0.001	0.0023	global-SFQ%DE	CASSfQGdEAFF	CASSFQGDEAFF	TRBV19	TRBJ1-1	NA	S16:Tumor	113	-	-	-	-	-	-	-	-	-	-	-
79	SFQ%DE	2.2e-05	5	4	8.1e-10	1	0.001	0.34	0.001	0.0023	global-SFQ%DE	CASSfQGdEAFF	CASSFQGDEAFF	TRBV19	TRBJ1-1	NA	S21:Tumor	685	-	-	-	-	-	-	-	-	-	-	-
79	SFQ%DE	2.2e-05	5	4	8.1e-10	1	0.001	0.34	0.001	0.0023	global-SFQ%DE	CASSfQGdEQFF	CASSFQGDEQFF	TRBV19	TRBJ2-1	NA	S0316-06:Tumor	206	-	-	-	-	-	-	-	-	-	-	-
79	SFQ%DE	2.2e-05	5	4	8.1e-10	1	0.001	0.34	0.001	0.0023	global-SFQ%DE	CASSfqldEQFF	CASSFQLDEQFF	TRBV19	TRBJ2-1	NA	S18:Tumor	31	-	-	-	-	-	-	-	-	-	-	-
79	SFQ%DE	2.2e-05	5	4	8.1e-10	1	0.001	0.34	0.001	0.0023	global-SFQ%DE	CASSfqldEQFF	CASSFQLDEQFF	TRBV19	TRBJ2-1	NA	S21:Tumor	5238	-	-	-	-	-	-	-	-	-	-	-
80	SFL%GTDT	2.2e-05	11	4	2.3e-10	1	0.001	0.097	0.001	0.0023	global-SFL%GTDT	CASSfLAGTDTQYF	CASSFLAGTDTQYF	TRBV28	TRBJ2-3	NA	S0316-12:Tumor	508	-	-	-	-	-	-	-	-	-	-	-
80	SFL%GTDT	2.2e-05	11	4	2.3e-10	1	0.001	0.097	0.001	0.0023	global-SFL%GTDT	CASSfLAGTDTQYF	CASSFLAGTDTQYF	TRBV28	TRBJ2-3	NA	S0316-16:Tumor	68	-	-	-	-	-	-	-	-	-	-	-
80	SFL%GTDT	2.2e-05	11	4	2.3e-10	1	0.001	0.097	0.001	0.0023	global-SFL%GTDT	CASSfLAGTDTQYF	CASSFLAGTDTQYF	TRBV28	TRBJ2-3	NA	S14:Tumor	324	-	-	-	-	-	-	-	-	-	-	-
80	SFL%GTDT	2.2e-05	11	4	2.3e-10	1	0.001	0.097	0.001	0.0023	global-SFL%GTDT	CASSfLAGTDTQYF	CASSFLAGTDTQYF	TRBV28	TRBJ2-3	NA	S22:Tumor	632	-	-	-	-	-	-	-	-	-	-	-
80	SFL%GTDT	2.2e-05	11	4	2.3e-10	1	0.001	0.097	0.001	0.0023	global-SFL%GTDT	CASSfLAGTDTQYF	CASSFLAGTDTQYF	TRBV28	TRBJ2-3	NA	S23:Tumor	2974	-	-	-	-	-	-	-	-	-	-	-
80	SFL%GTDT	2.2e-05	11	4	2.3e-10	1	0.001	0.097	0.001	0.0023	global-SFL%GTDT	CASSfLAGTDTQYF	CASSFLAGTDTQYF	TRBV28	TRBJ2-3	NA	S26:Tumor	2086	-	-	-	-	-	-	-	-	-	-	-
80	SFL%GTDT	2.2e-05	11	4	2.3e-10	1	0.001	0.097	0.001	0.0023	global-SFL%GTDT	CASSflhgTDTQYF	CASSFLHGTDTQYF	TRBV7-9	TRBJ2-3	NA	S0316-08:Tumor	18854	-	-	-	-	-	-	-	-	-	-	-
80	SFL%GTDT	2.2e-05	11	4	2.3e-10	1	0.001	0.097	0.001	0.0023	global-SFL%GTDT	CASSflQGTDTQYF	CASSFLQGTDTQYF	TRBV28	TRBJ2-3	NA	S0316-12:Tumor	259	-	-	-	-	-	-	-	-	-	-	-
80	SFL%GTDT	2.2e-05	11	4	2.3e-10	1	0.001	0.097	0.001	0.0023	global-SFL%GTDT	CASSflQGTDTQYF	CASSFLQGTDTQYF	TRBV28	TRBJ2-3	NA	S21:Tumor	267	-	-	-	-	-	-	-	-	-	-	-
80	SFL%GTDT	2.2e-05	11	4	2.3e-10	1	0.001	0.097	0.001	0.0023	global-SFL%GTDT	CASSflSGTDTQYF	CASSFLSGTDTQYF	TRBV28	TRBJ2-3	NA	S0316-08:Tumor	264	-	-	-	-	-	-	-	-	-	-	-
80	SFL%GTDT	2.2e-05	11	4	2.3e-10	1	0.001	0.097	0.001	0.0023	global-SFL%GTDT	CASSflSGTDTQYF	CASSFLSGTDTQYF	TRBV28	TRBJ2-3	NA	S0316-12:Tumor	128	-	-	-	-	-	-	-	-	-	-	-
80	SFL%GTDT	2.2e-05	11	4	2.3e-10	1	0.001	0.097	0.001	0.0023	global-SFL%GTDT	CASSflSGTDTQYF	CASSFLSGTDTQYF	TRBV28	TRBJ2-3	NA	S0316-14:Tumor	308	-	-	-	-	-	-	-	-	-	-	-
80	SFL%GTDT	2.2e-05	11	4	2.3e-10	1	0.001	0.097	0.001	0.0023	global-SFL%GTDT	CASSflSGTDTQYF	CASSFLSGTDTQYF	TRBV28	TRBJ2-3	NA	S14:Tumor	3479	-	-	-	-	-	-	-	-	-	-	-
80	SFL%GTDT	2.2e-05	11	4	2.3e-10	1	0.001	0.097	0.001	0.0023	global-SFL%GTDT	CASSflSGTDTQYF	CASSFLSGTDTQYF	TRBV28	TRBJ2-3	NA	S18:Tumor	17953	-	-	-	-	-	-	-	-	-	-	-
80	SFL%GTDT	2.2e-05	11	4	2.3e-10	1	0.001	0.097	0.001	0.0023	global-SFL%GTDT	CASSflSGTDTQYF	CASSFLSGTDTQYF	TRBV28	TRBJ2-3	NA	S21:Tumor	169	-	-	-	-	-	-	-	-	-	-	-
80	SFL%GTDT	2.2e-05	11	4	2.3e-10	1	0.001	0.097	0.001	0.0023	global-SFL%GTDT	CASSflSGTDTQYF	CASSFLSGTDTQYF	TRBV28	TRBJ2-3	NA	S23:Tumor	185	-	-	-	-	-	-	-	-	-	-	-
80	SFL%GTDT	2.2e-05	11	4	2.3e-10	1	0.001	0.097	0.001	0.0023	global-SFL%GTDT	CASSflSGTDTQYF	CASSFLSGTDTQYF	TRBV28	TRBJ2-3	NA	S30:Tumor	5034	-	-	-	-	-	-	-	-	-	-	-
81	%PPRGP	2.8e-05	8	5	1.8e-10	1	0.001	0.12	0.001	0.0015	global-%PPRGP	CASSPpRGPLHF	CASSPPRGPLHF	TRBV28	TRBJ1-6	NA	S14:Tumor	1904	-	-	-	-	-	-	-	-	-	-	-
81	%PPRGP	2.8e-05	8	5	1.8e-10	1	0.001	0.12	0.001	0.0015	global-%PPRGP	CASTppRGPLHF	CASTPPRGPLHF	TRBV28	TRBJ1-6	NA	S16:Tumor	1259	-	-	-	-	-	-	-	-	-	-	-
81	%PPRGP	2.8e-05	8	5	1.8e-10	1	0.001	0.12	0.001	0.0015	global-%PPRGP	CASTppRGpQFF	CASTPPRGPQFF	TRBV28	TRBJ2-1	NA	S8:Tumor	4394	-	-	-	-	-	-	-	-	-	-	-
81	%PPRGP	2.8e-05	8	5	1.8e-10	1	0.001	0.12	0.001	0.0015	global-%PPRGP	CASTppRGPQHF	CASTPPRGPQHF	TRBV28	TRBJ1-5	NA	S0316-06:Tumor	671	-	-	-	-	-	-	-	-	-	-	-
81	%PPRGP	2.8e-05	8	5	1.8e-10	1	0.001	0.12	0.001	0.0015	global-%PPRGP	CASTppRGPQHF	CASTPPRGPQHF	TRBV28	TRBJ1-5	NA	S0316-16:Tumor	452	-	-	-	-	-	-	-	-	-	-	-
81	%PPRGP	2.8e-05	8	5	1.8e-10	1	0.001	0.12	0.001	0.0015	global-%PPRGP	CASTppRGPQHF	CASTPPRGPQHF	TRBV28	TRBJ1-5	NA	S21:Tumor	1217	-	-	-	-	-	-	-	-	-	-	-
81	%PPRGP	2.8e-05	8	5	1.8e-10	1	0.001	0.12	0.001	0.0015	global-%PPRGP	CASTppRGPQHF	CASTPPRGPQHF	TRBV28	TRBJ1-5	NA	S26:Tumor	550	-	-	-	-	-	-	-	-	-	-	-
81	%PPRGP	2.8e-05	8	5	1.8e-10	1	0.001	0.12	0.001	0.0015	global-%PPRGP	CASTppRGpQYF	CASTPPRGPQYF	TRBV28	TRBJ2-7	NA	S23:Tumor	9627	-	-	-	-	-	-	-	-	-	-	-
82	SY%GPGE	2.8e-05	2	5	2.3e-10	1	0.001	0.16	0.001	0.0015	global-SY%GPGE	CASSYkgpGELFF	CASSYKGPGELFF	TRBV6-1	TRBJ2-2	NA	S10:Tumor	9373	-	-	-	-	-	-	-	-	-	-	-
82	SY%GPGE	2.8e-05	2	5	2.3e-10	1	0.001	0.16	0.001	0.0015	global-SY%GPGE	CASSYkgpGELFF	CASSYKGPGELFF	TRBV6-1	TRBJ2-2	NA	S14:Tumor	1895	-	-	-	-	-	-	-	-	-	-	-
82	SY%GPGE	2.8e-05	2	5	2.3e-10	1	0.001	0.16	0.001	0.0015	global-SY%GPGE	CASSYRGpGELFF	CASSYRGPGELFF	TRBV6-1	TRBJ2-2	NA	S14:Tumor	212	-	-	-	-	-	-	-	-	-	-	-
82	SY%GPGE	2.8e-05	2	5	2.3e-10	1	0.001	0.16	0.001	0.0015	global-SY%GPGE	CASSYTGpGELFF	CASSYTGPGELFF	TRBV28	TRBJ2-2	NA	S14:Tumor	458	-	-	-	-	-	-	-	-	-	-	-
82	SY%GPGE	2.8e-05	2	5	2.3e-10	1	0.001	0.16	0.001	0.0015	global-SY%GPGE	CASSYkgpgelLF	CASSYKGPGELLF	TRBV6-1	TRBJ2-2	NA	S14:Tumor	228	-	-	-	-	-	-	-	-	-	-	-
82	SY%GPGE	2.8e-05	2	5	2.3e-10	1	0.001	0.16	0.001	0.0015	global-SY%GPGE	CASSYkgpgelvF	CASSYKGPGELVF	TRBV6-1	TRBJ2-2	NA	S10:Tumor	370	-	-	-	-	-	-	-	-	-	-	-
83	SE%GET	2.8e-05	7	8	3.2e-08	1	0.046	0.84	0.001	0.00083	global-SE%GET	CAISEGGETQYF	CAISEGGETQYF	TRBV10-3	TRBJ2-5	NA	S14:Tumor	197	-	-	-	-	-	-	-	-	-	-	-
83	SE%GET	2.8e-05	7	8	3.2e-08	1	0.046	0.84	0.001	0.00083	global-SE%GET	CAISEGGETQYF	CAISEGGETQYF	TRBV10-3	TRBJ2-5	NA	S18:Tumor	30	-	-	-	-	-	-	-	-	-	-	-
83	SE%GET	2.8e-05	7	8	3.2e-08	1	0.046	0.84	0.001	0.00083	global-SE%GET	CAISEpgETQYF	CAISEPGETQYF	TRBV10-3	TRBJ2-5	NA	S0316-12:Tumor	135	-	-	-	-	-	-	-	-	-	-	-
83	SE%GET	2.8e-05	7	8	3.2e-08	1	0.046	0.84	0.001	0.00083	global-SE%GET	CASSEfgETQYF	CASSEFGETQYF	TRBV25-1	TRBJ2-5	NA	S18:Tumor	249	-	-	-	-	-	-	-	-	-	-	-
83	SE%GET	2.8e-05	7	8	3.2e-08	1	0.046	0.84	0.001	0.00083	global-SE%GET	CAISEQGETQYF	CAISEQGETQYF	TRBV10-3	TRBJ2-5	NA	S23:Tumor	1426	-	-	-	-	-	-	-	-	-	-	-
83	SE%GET	2.8e-05	7	8	3.2e-08	1	0.046	0.84	0.001	0.00083	global-SE%GET	CASSESGETQYF	CASSESGETQYF	TRBV10-2	TRBJ2-5	NA	S0316-06:Tumor	439	-	-	-	-	-	-	-	-	-	-	-
83	SE%GET	2.8e-05	7	8	3.2e-08	1	0.046	0.84	0.001	0.00083	global-SE%GET	CASSESGETQYF	CASSESGETQYF	TRBV10-2	TRBJ2-5	NA	S0316-10:Tumor	273	-	-	-	-	-	-	-	-	-	-	-
83	SE%GET	2.8e-05	7	8	3.2e-08	1	0.046	0.84	0.001	0.00083	global-SE%GET	CASSESGETQYF	CASSESGETQYF	TRBV6-1	TRBJ2-5	NA	S8:Tumor	391	-	-	-	-	-	-	-	-	-	-	-
83	SE%GET	2.8e-05	7	8	3.2e-08	1	0.046	0.84	0.001	0.00083	global-SE%GET	CASSETGETQYF	CASSETGETQYF	TRBV2	TRBJ2-5	NA	S18:Tumor	440	-	-	-	-	-	-	-	-	-	-	-
83	SE%GET	2.8e-05	7	8	3.2e-08	1	0.046	0.84	0.001	0.00083	global-SE%GET	CASSElgETQYF	CASSELGETQYF	TRBV6-1	TRBJ2-5	NA	S0316-10:Tumor	390	-	-	-	-	-	-	-	-	-	-	-
83	SE%GET	2.8e-05	7	8	3.2e-08	1	0.046	0.84	0.001	0.00083	global-SE%GET	CASSEGGETQYF	CASSEGGETQYF	TRBV7-6	TRBJ2-5	NA	S0316-12:Tumor	1143	-	-	-	-	-	-	-	-	-	-	-
84	%GLADNE	2.8e-05	5	5	5.5e-08	1	0.12	0.32	0.001	0.0015	global-%GLADNE	CASSGLAdNEQFF	CASSGLADNEQFF	TRBV19	TRBJ2-1	NA	S0316-12:Tumor	209	-	-	-	-	-	-	-	-	-	-	-
84	%GLADNE	2.8e-05	5	5	5.5e-08	1	0.12	0.32	0.001	0.0015	global-%GLADNE	CAIrGLAdNEQFF	CAIRGLADNEQFF	TRBV10-3	TRBJ2-1	NA	S6:Tumor	235	-	-	-	-	-	-	-	-	-	-	-
84	%GLADNE	2.8e-05	5	5	5.5e-08	1	0.12	0.32	0.001	0.0015	global-%GLADNE	CASrGLAdNEQFF	CASRGLADNEQFF	TRBV6-1	TRBJ2-1	NA	S30:Tumor	70	-	-	-	-	-	-	-	-	-	-	-
84	%GLADNE	2.8e-05	5	5	5.5e-08	1	0.12	0.32	0.001	0.0015	global-%GLADNE	CASrGLAdNEQFF	CASRGLADNEQFF	TRBV6-1	TRBJ2-1	NA	S6:Tumor	408	-	-	-	-	-	-	-	-	-	-	-
84	%GLADNE	2.8e-05	5	5	5.5e-08	1	0.12	0.32	0.001	0.0015	global-%GLADNE	CSApGLAdNEQFF	CSAPGLADNEQFF	TRBV20-1	TRBJ2-1	NA	S22:Tumor	489	-	-	-	-	-	-	-	-	-	-	-
84	%GLADNE	2.8e-05	5	5	5.5e-08	1	0.12	0.32	0.001	0.0015	global-%GLADNE	CASnGLAdNEQFF	CASNGLADNEQFF	TRBV6-1	TRBJ2-1	NA	S8:Tumor	5153	-	-	-	-	-	-	-	-	-	-	-
85	SLAGV%NE	2.8e-05	8	5	2.6e-11	1	0.001	0.018	0.001	0.0015	global-SLAGV%NE	CASSLAGvaNEQFF	CASSLAGVANEQFF	TRBV7-9	TRBJ2-1	NA	S0316-10:Tumor	4951	-	-	-	-	-	-	-	-	-	-	-
85	SLAGV%NE	2.8e-05	8	5	2.6e-11	1	0.001	0.018	0.001	0.0015	global-SLAGV%NE	CASSLAGvdNEQFF	CASSLAGVDNEQFF	TRBV6-1	TRBJ2-1	NA	S0316-16:Tumor	91	-	-	-	-	-	-	-	-	-	-	-
85	SLAGV%NE	2.8e-05	8	5	2.6e-11	1	0.001	0.018	0.001	0.0015	global-SLAGV%NE	CASSLAGvnNEQFF	CASSLAGVNNEQFF	TRBV6-1	TRBJ2-1	NA	S24:Tumor	2210	-	-	-	-	-	-	-	-	-	-	-
85	SLAGV%NE	2.8e-05	8	5	2.6e-11	1	0.001	0.018	0.001	0.0015	global-SLAGV%NE	CASSLAGvgNEQFF	CASSLAGVGNEQFF	TRBV27	TRBJ2-1	NA	S22:Tumor	708	-	-	-	-	-	-	-	-	-	-	-
85	SLAGV%NE	2.8e-05	8	5	2.6e-11	1	0.001	0.018	0.001	0.0015	global-SLAGV%NE	CASSLAGvenEQYF	CASSLAGVENEQYF	TRBV27	TRBJ2-7	NA	S14:Tumor	70524	-	-	-	-	-	-	-	-	-	-	-
85	SLAGV%NE	2.8e-05	8	5	2.6e-11	1	0.001	0.018	0.001	0.0015	global-SLAGV%NE	CASSLAGvenEQYF	CASSLAGVENEQYF	TRBV27	TRBJ2-7	NA	S18:Tumor	227	-	-	-	-	-	-	-	-	-	-	-
85	SLAGV%NE	2.8e-05	8	5	2.6e-11	1	0.001	0.018	0.001	0.0015	global-SLAGV%NE	CASSLAGvenEQYF	CASSLAGVENEQYF	TRBV27	TRBJ2-7	NA	S21:Tumor	198	-	-	-	-	-	-	-	-	-	-	-
85	SLAGV%NE	2.8e-05	8	5	2.6e-11	1	0.001	0.018	0.001	0.0015	global-SLAGV%NE	CASSLAGvenEQYF	CASSLAGVENEQYF	TRBV27	TRBJ2-7	NA	S23:Tumor	209	-	-	-	-	-	-	-	-	-	-	-
86	TGG%GE	2.8e-05	4	5	6.8e-07	1	0.48	0.97	0.001	0.0015	global-TGG%GE	CAITGGTGELFF	CAITGGTGELFF	TRBV10-3	TRBJ2-2	NA	S0316-06:Tumor	232	-	-	-	-	-	-	-	-	-	-	-
86	TGG%GE	2.8e-05	4	5	6.8e-07	1	0.48	0.97	0.001	0.0015	global-TGG%GE	CASTGGhGELFF	CASTGGHGELFF	TRBV6-1	TRBJ2-2	NA	S20:Tumor	512	-	-	-	-	-	-	-	-	-	-	-
86	TGG%GE	2.8e-05	4	5	6.8e-07	1	0.48	0.97	0.001	0.0015	global-TGG%GE	CSGTGGpGELFF	CSGTGGPGELFF	TRBV29-1	TRBJ2-2	NA	S10:Tumor	123	-	-	-	-	-	-	-	-	-	-	-
86	TGG%GE	2.8e-05	4	5	6.8e-07	1	0.48	0.97	0.001	0.0015	global-TGG%GE	CAvTGGaGELFF	CAVTGGAGELFF	TRBV10-2	TRBJ2-2	NA	S0316-06:Tumor	131	-	-	-	-	-	-	-	-	-	-	-
86	TGG%GE	2.8e-05	4	5	6.8e-07	1	0.48	0.97	0.001	0.0015	global-TGG%GE	CASTgGLgEQYF	CASTGGLGEQYF	TRBV27	TRBJ2-7	NA	S30:Tumor	62	-	-	-	-	-	-	-	-	-	-	-
87	S%STDT	2.8e-05	16	16	8.1e-09	1	0.24	0.4	0.001	8.6e-05	global-S%STDT	CASSLSTDTQYF	CASSLSTDTQYF	TRBV7-9	TRBJ2-3	NA	S0316-08:Tumor	172	-	-	-	-	-	-	-	-	-	-	-
87	S%STDT	2.8e-05	16	16	8.1e-09	1	0.24	0.4	0.001	8.6e-05	global-S%STDT	CASSLSTDTQYF	CASSLSTDTQYF	TRBV7-2	TRBJ2-3	NA	S0316-16:Tumor	100	-	-	-	-	-	-	-	-	-	-	-
87	S%STDT	2.8e-05	16	16	8.1e-09	1	0.24	0.4	0.001	8.6e-05	global-S%STDT	CASSLSTDTQYF	CASSLSTDTQYF	TRBV18	TRBJ2-3	NA	S0316-16:Tumor	89	-	-	-	-	-	-	-	-	-	-	-
87	S%STDT	2.8e-05	16	16	8.1e-09	1	0.24	0.4	0.001	8.6e-05	global-S%STDT	CASSLSTDTQYF	CASSLSTDTQYF	TRBV7-9	TRBJ2-3	NA	S19:Tumor	1903	-	-	-	-	-	-	-	-	-	-	-
87	S%STDT	2.8e-05	16	16	8.1e-09	1	0.24	0.4	0.001	8.6e-05	global-S%STDT	CASSgSTDTQYF	CASSGSTDTQYF	TRBV6-1	TRBJ2-3	NA	S0316-10:Tumor	647	-	-	-	-	-	-	-	-	-	-	-
87	S%STDT	2.8e-05	16	16	8.1e-09	1	0.24	0.4	0.001	8.6e-05	global-S%STDT	CASSgSTDTQYF	CASSGSTDTQYF	TRBV9	TRBJ2-3	NA	S21:Tumor	1087	-	-	-	-	-	-	-	-	-	-	-
87	S%STDT	2.8e-05	16	16	8.1e-09	1	0.24	0.4	0.001	8.6e-05	global-S%STDT	CASSgSTDTQYF	CASSGSTDTQYF	TRBV6-1	TRBJ2-3	NA	S21:Tumor	562	-	-	-	-	-	-	-	-	-	-	-
87	S%STDT	2.8e-05	16	16	8.1e-09	1	0.24	0.4	0.001	8.6e-05	global-S%STDT	CASSSSTDTQYF	CASSSSTDTQYF	TRBV7-9	TRBJ2-3	NA	S16:Tumor	89	-	-	-	-	-	-	-	-	-	-	-
87	S%STDT	2.8e-05	16	16	8.1e-09	1	0.24	0.4	0.001	8.6e-05	global-S%STDT	CASSSSTDTQYF	CASSSSTDTQYF	TRBV5-1	TRBJ2-3	NA	S4:Tumor	516	-	-	-	-	-	-	-	-	-	-	-
87	S%STDT	2.8e-05	16	16	8.1e-09	1	0.24	0.4	0.001	8.6e-05	global-S%STDT	CASSISTDTQYF	CASSISTDTQYF	TRBV19	TRBJ2-3	NA	S0316-12:Tumor	133	-	-	-	-	-	-	-	-	-	-	-
87	S%STDT	2.8e-05	16	16	8.1e-09	1	0.24	0.4	0.001	8.6e-05	global-S%STDT	CASSDSTDTQYF	CASSDSTDTQYF	TRBV19	TRBJ2-3	NA	S19:Tumor	281	-	-	-	-	-	-	-	-	-	-	-
87	S%STDT	2.8e-05	16	16	8.1e-09	1	0.24	0.4	0.001	8.6e-05	global-S%STDT	CASSDSTDTQYF	CASSDSTDTQYF	TRBV6-4	TRBJ2-3	NA	S8:Tumor	348	-	-	-	-	-	-	-	-	-	-	-
87	S%STDT	2.8e-05	16	16	8.1e-09	1	0.24	0.4	0.001	8.6e-05	global-S%STDT	CARSgSTDTQYF	CARSGSTDTQYF	TRBV7-9	TRBJ2-3	NA	S0316-14:Tumor	852	-	-	-	-	-	-	-	-	-	-	-
87	S%STDT	2.8e-05	16	16	8.1e-09	1	0.24	0.4	0.001	8.6e-05	global-S%STDT	CASSPSTDTQYF	CASSPSTDTQYF	TRBV6-1	TRBJ2-3	NA	S0316-06:Tumor	395	-	-	-	-	-	-	-	-	-	-	-
87	S%STDT	2.8e-05	16	16	8.1e-09	1	0.24	0.4	0.001	8.6e-05	global-S%STDT	CASSPSTDTQYF	CASSPSTDTQYF	TRBV18	TRBJ2-3	NA	S10:Tumor	168	-	-	-	-	-	-	-	-	-	-	-
87	S%STDT	2.8e-05	16	16	8.1e-09	1	0.24	0.4	0.001	8.6e-05	global-S%STDT	CASSPSTDTQYF	CASSPSTDTQYF	TRBV18	TRBJ2-3	NA	S20:Tumor	6157	-	-	-	-	-	-	-	-	-	-	-
87	S%STDT	2.8e-05	16	16	8.1e-09	1	0.24	0.4	0.001	8.6e-05	global-S%STDT	CASSPSTDTQYF	CASSPSTDTQYF	TRBV10-2	TRBJ2-3	NA	S20:Tumor	479	-	-	-	-	-	-	-	-	-	-	-
87	S%STDT	2.8e-05	16	16	8.1e-09	1	0.24	0.4	0.001	8.6e-05	global-S%STDT	CASSfSTDTQYF	CASSFSTDTQYF	TRBV7-6	TRBJ2-3	NA	S14:Tumor	4055	-	-	-	-	-	-	-	-	-	-	-
87	S%STDT	2.8e-05	16	16	8.1e-09	1	0.24	0.4	0.001	8.6e-05	global-S%STDT	CASSfSTDTQYF	CASSFSTDTQYF	TRBV5-1	TRBJ2-3	NA	S23:Tumor	1992	-	-	-	-	-	-	-	-	-	-	-
87	S%STDT	2.8e-05	16	16	8.1e-09	1	0.24	0.4	0.001	8.6e-05	global-S%STDT	CASSfSTDTQYF	CASSFSTDTQYF	TRBV7-9	TRBJ2-3	NA	S4:Tumor	357	-	-	-	-	-	-	-	-	-	-	-
87	S%STDT	2.8e-05	16	16	8.1e-09	1	0.24	0.4	0.001	8.6e-05	global-S%STDT	CASSRSTDTQYF	CASSRSTDTQYF	TRBV5-1	TRBJ2-3	NA	S0316-08:Tumor	323	-	-	-	-	-	-	-	-	-	-	-
87	S%STDT	2.8e-05	16	16	8.1e-09	1	0.24	0.4	0.001	8.6e-05	global-S%STDT	CASSaSTDTQYF	CASSASTDTQYF	TRBV7-3	TRBJ2-3	NA	S0316-06:Tumor	166	-	-	-	-	-	-	-	-	-	-	-
87	S%STDT	2.8e-05	16	16	8.1e-09	1	0.24	0.4	0.001	8.6e-05	global-S%STDT	CASSaSTDTQYF	CASSASTDTQYF	TRBV9	TRBJ2-3	NA	S21:Tumor	5792	-	-	-	-	-	-	-	-	-	-	-
87	S%STDT	2.8e-05	16	16	8.1e-09	1	0.24	0.4	0.001	8.6e-05	global-S%STDT	CASSaSTDTQYF	CASSASTDTQYF	TRBV7-2	TRBJ2-3	NA	S24:Tumor	631	-	-	-	-	-	-	-	-	-	-	-
87	S%STDT	2.8e-05	16	16	8.1e-09	1	0.24	0.4	0.001	8.6e-05	global-S%STDT	CASSmSTDTQYF	CASSMSTDTQYF	TRBV7-9	TRBJ2-3	NA	S23:Tumor	3817	-	-	-	-	-	-	-	-	-	-	-
87	S%STDT	2.8e-05	16	16	8.1e-09	1	0.24	0.4	0.001	8.6e-05	global-S%STDT	CSASdSTDTQYF	CSASDSTDTQYF	TRBV20-1	TRBJ2-3	NA	S0316-08:Tumor	277	-	-	-	-	-	-	-	-	-	-	-
87	S%STDT	2.8e-05	16	16	8.1e-09	1	0.24	0.4	0.001	8.6e-05	global-S%STDT	CASStSTDTQYF	CASSTSTDTQYF	TRBV7-8	TRBJ2-3	NA	S0316-14:Tumor	586	-	-	-	-	-	-	-	-	-	-	-
87	S%STDT	2.8e-05	16	16	8.1e-09	1	0.24	0.4	0.001	8.6e-05	global-S%STDT	CASSESTDTQYF	CASSESTDTQYF	TRBV7-2	TRBJ2-3	NA	S0316-16:Tumor	83	-	-	-	-	-	-	-	-	-	-	-
87	S%STDT	2.8e-05	16	16	8.1e-09	1	0.24	0.4	0.001	8.6e-05	global-S%STDT	CAISsSTDTQYF	CAISSSTDTQYF	TRBV10-3	TRBJ2-3	NA	S0316-14:Tumor	528	-	-	-	-	-	-	-	-	-	-	-
87	S%STDT	2.8e-05	16	16	8.1e-09	1	0.24	0.4	0.001	8.6e-05	global-S%STDT	CASSQSTDTQYF	CASSQSTDTQYF	TRBV5-1	TRBJ2-3	NA	S0316-06:Tumor	507	-	-	-	-	-	-	-	-	-	-	-
87	S%STDT	2.8e-05	16	16	8.1e-09	1	0.24	0.4	0.001	8.6e-05	global-S%STDT	CASSQSTDTQYF	CASSQSTDTQYF	TRBV27	TRBJ2-3	NA	S0316-12:Tumor	7205	-	-	-	-	-	-	-	-	-	-	-
88	SES%TGE	2.8e-05	4	5	1.4e-07	1	0.1	0.95	0.001	0.0015	global-SES%TGE	CAISESGTGELFF	CAISESGTGELFF	TRBV10-3	TRBJ2-2	NA	S21:Tumor	223	-	-	-	-	-	-	-	-	-	-	-
88	SES%TGE	2.8e-05	4	5	1.4e-07	1	0.1	0.95	0.001	0.0015	global-SES%TGE	CASSEsdTGELFF	CASSESDTGELFF	TRBV6-1	TRBJ2-2	NA	S14:Tumor	233	-	-	-	-	-	-	-	-	-	-	-
88	SES%TGE	2.8e-05	4	5	1.4e-07	1	0.1	0.95	0.001	0.0015	global-SES%TGE	CASSEsvTGELFF	CASSESVTGELFF	TRBV6-1	TRBJ2-2	NA	S21:Tumor	162	-	-	-	-	-	-	-	-	-	-	-
88	SES%TGE	2.8e-05	4	5	1.4e-07	1	0.1	0.95	0.001	0.0015	global-SES%TGE	CASSEsNTGELFF	CASSESNTGELFF	TRBV19	TRBJ2-2	NA	S6:Tumor	218	-	-	-	-	-	-	-	-	-	-	-
88	SES%TGE	2.8e-05	4	5	1.4e-07	1	0.1	0.95	0.001	0.0015	global-SES%TGE	CASSEsfTGELFF	CASSESFTGELFF	TRBV2	TRBJ2-2	NA	S20:Tumor	349	-	-	-	-	-	-	-	-	-	-	-
89	S%TYTGE	2.8e-05	4	5	6.6e-08	1	0.1	0.45	0.001	0.0015	global-S%TYTGE	CASSwtyTGELFF	CASSWTYTGELFF	TRBV7-6	TRBJ2-2	NA	S0316-08:Tumor	271	-	-	-	-	-	-	-	-	-	-	-
89	S%TYTGE	2.8e-05	4	5	6.6e-08	1	0.1	0.45	0.001	0.0015	global-S%TYTGE	CASSEtyTGELFF	CASSETYTGELFF	TRBV6-1	TRBJ2-2	NA	S8:Tumor	1989	-	-	-	-	-	-	-	-	-	-	-
89	S%TYTGE	2.8e-05	4	5	6.6e-08	1	0.1	0.45	0.001	0.0015	global-S%TYTGE	CASSatyTGELFF	CASSATYTGELFF	TRBV10-1	TRBJ2-2	NA	S23:Tumor	766	-	-	-	-	-	-	-	-	-	-	-
89	S%TYTGE	2.8e-05	4	5	6.6e-08	1	0.1	0.45	0.001	0.0015	global-S%TYTGE	CASSftyTGELFF	CASSFTYTGELFF	TRBV27	TRBJ2-2	NA	S0316-10:Tumor	274	-	-	-	-	-	-	-	-	-	-	-
89	S%TYTGE	2.8e-05	4	5	6.6e-08	1	0.1	0.45	0.001	0.0015	global-S%TYTGE	CASSQtyTGELFF	CASSQTYTGELFF	TRBV10-1	TRBJ2-2	NA	S23:Tumor	353	-	-	-	-	-	-	-	-	-	-	-
90	SS%TSGYNE	2.8e-05	5	5	5.9e-08	1	0.2	0.2	0.001	0.0015	global-SS%TSGYNE	CASSStTSGYNEQFF	CASSSTTSGYNEQFF	TRBV7-9	TRBJ2-1	NA	S0316-10:Tumor	445	-	-	-	-	-	-	-	-	-	-	-
90	SS%TSGYNE	2.8e-05	5	5	5.9e-08	1	0.2	0.2	0.001	0.0015	global-SS%TSGYNE	CASSSlTSGYNEQFF	CASSSLTSGYNEQFF	TRBV27	TRBJ2-1	NA	S4:Tumor	6775	-	-	-	-	-	-	-	-	-	-	-
90	SS%TSGYNE	2.8e-05	5	5	5.9e-08	1	0.2	0.2	0.001	0.0015	global-SS%TSGYNE	CASSSGTSGYNEQFF	CASSSGTSGYNEQFF	TRBV5-5	TRBJ2-1	NA	S0316-10:Tumor	1172	-	-	-	-	-	-	-	-	-	-	-
90	SS%TSGYNE	2.8e-05	5	5	5.9e-08	1	0.2	0.2	0.001	0.0015	global-SS%TSGYNE	CASSSGTSGYNEQFF	CASSSGTSGYNEQFF	TRBV6-1	TRBJ2-1	NA	S8:Tumor	722	-	-	-	-	-	-	-	-	-	-	-
90	SS%TSGYNE	2.8e-05	5	5	5.9e-08	1	0.2	0.2	0.001	0.0015	global-SS%TSGYNE	CAISsGTSGYNEQFF	CAISSGTSGYNEQFF	TRBV10-3	TRBJ2-1	NA	S22:Tumor	343	-	-	-	-	-	-	-	-	-	-	-
90	SS%TSGYNE	2.8e-05	5	5	5.9e-08	1	0.2	0.2	0.001	0.0015	global-SS%TSGYNE	CASSSrTSGYNEQFF	CASSSRTSGYNEQFF	TRBV27	TRBJ2-1	NA	S2:Tumor	839	-	-	-	-	-	-	-	-	-	-	-
91	GTG%SNQP	3.5e-05	10	6	5.9e-11	1	0.001	0.049	0.001	0.0012	global-GTG%SNQP	CATGTGdSNQPQHF	CATGTGDSNQPQHF	TRBV10-3	TRBJ1-5	NA	S16:Tumor	275	-	-	-	-	-	-	-	-	-	-	-
91	GTG%SNQP	3.5e-05	10	6	5.9e-11	1	0.001	0.049	0.001	0.0012	global-GTG%SNQP	CAhGTGdSNQPQHF	CAHGTGDSNQPQHF	TRBV19	TRBJ1-5	NA	S16:Tumor	83	-	-	-	-	-	-	-	-	-	-	-
91	GTG%SNQP	3.5e-05	10	6	5.9e-11	1	0.001	0.049	0.001	0.0012	global-GTG%SNQP	CAIGTGdSNQPQHF	CAIGTGDSNQPQHF	TRBV10-3	TRBJ1-5	NA	S14:Tumor	317	-	-	-	-	-	-	-	-	-	-	-
91	GTG%SNQP	3.5e-05	10	6	5.9e-11	1	0.001	0.049	0.001	0.0012	global-GTG%SNQP	CAIGTGdSNQPQHF	CAIGTGDSNQPQHF	TRBV10-3	TRBJ1-5	NA	S16:Tumor	51923	-	-	-	-	-	-	-	-	-	-	-
91	GTG%SNQP	3.5e-05	10	6	5.9e-11	1	0.001	0.049	0.001	0.0012	global-GTG%SNQP	CAIGTGdSNQPQHF	CAIGTGDSNQPQHF	TRBV10-3	TRBJ1-5	NA	S18:Tumor	469	-	-	-	-	-	-	-	-	-	-	-
91	GTG%SNQP	3.5e-05	10	6	5.9e-11	1	0.001	0.049	0.001	0.0012	global-GTG%SNQP	CAIGTGdSNQPQHF	CAIGTGDSNQPQHF	TRBV10-3	TRBJ1-5	NA	S19:Tumor	396	-	-	-	-	-	-	-	-	-	-	-
91	GTG%SNQP	3.5e-05	10	6	5.9e-11	1	0.001	0.049	0.001	0.0012	global-GTG%SNQP	CAIGTGdSNQPQHF	CAIGTGDSNQPQHF	TRBV10-3	TRBJ1-5	NA	S20:Tumor	328	-	-	-	-	-	-	-	-	-	-	-
91	GTG%SNQP	3.5e-05	10	6	5.9e-11	1	0.001	0.049	0.001	0.0012	global-GTG%SNQP	CAIGTGdSNQPQHF	CAIGTGDSNQPQHF	TRBV10-3	TRBJ1-5	NA	S21:Tumor	369	-	-	-	-	-	-	-	-	-	-	-
91	GTG%SNQP	3.5e-05	10	6	5.9e-11	1	0.001	0.049	0.001	0.0012	global-GTG%SNQP	CAIGTGdSNQPQHF	CAIGTGDSNQPQHF	TRBV10-3	TRBJ1-5	NA	S23:Tumor	364	-	-	-	-	-	-	-	-	-	-	-
91	GTG%SNQP	3.5e-05	10	6	5.9e-11	1	0.001	0.049	0.001	0.0012	global-GTG%SNQP	CAIGTGdSNQPQHF	CAIGTGDSNQPQHF	TRBV10-3	TRBJ1-5	NA	S24:Tumor	5006	-	-	-	-	-	-	-	-	-	-	-
91	GTG%SNQP	3.5e-05	10	6	5.9e-11	1	0.001	0.049	0.001	0.0012	global-GTG%SNQP	CASGTGnSNQPQHF	CASGTGNSNQPQHF	TRBV6-1	TRBJ1-5	NA	S26:Tumor	170	-	-	-	-	-	-	-	-	-	-	-
91	GTG%SNQP	3.5e-05	10	6	5.9e-11	1	0.001	0.049	0.001	0.0012	global-GTG%SNQP	CAgGTGGSNQPQHF	CAGGTGGSNQPQHF	TRBV23-1	TRBJ1-5	NA	S8:Tumor	817	-	-	-	-	-	-	-	-	-	-	-
91	GTG%SNQP	3.5e-05	10	6	5.9e-11	1	0.001	0.049	0.001	0.0012	global-GTG%SNQP	CAvGTGdSNQPQHF	CAVGTGDSNQPQHF	TRBV10-3	TRBJ1-5	NA	S24:Tumor	272	-	-	-	-	-	-	-	-	-	-	-
92	%GQGAYE	3.5e-05	3	6	2.4e-09	1	0.023	0.085	0.001	0.0012	global-%GQGAYE	CASvGQGayEQFF	CASVGQGAYEQFF	TRBV28	TRBJ2-1	NA	S2:Tumor	4393	-	-	-	-	-	-	-	-	-	-	-
92	%GQGAYE	3.5e-05	3	6	2.4e-09	1	0.023	0.085	0.001	0.0012	global-%GQGAYE	CSVgGQGaYEQYF	CSVGGQGAYEQYF	TRBV29-1	TRBJ2-7	NA	S10:Tumor	24	-	-	-	-	-	-	-	-	-	-	-
92	%GQGAYE	3.5e-05	3	6	2.4e-09	1	0.023	0.085	0.001	0.0012	global-%GQGAYE	CSAtGQGaYEQYF	CSATGQGAYEQYF	TRBV20-1	TRBJ2-7	NA	S22:Tumor	11150	-	-	-	-	-	-	-	-	-	-	-
92	%GQGAYE	3.5e-05	3	6	2.4e-09	1	0.023	0.085	0.001	0.0012	global-%GQGAYE	CSApGQGaYEQYF	CSAPGQGAYEQYF	TRBV20-1	TRBJ2-7	NA	S22:Tumor	465	-	-	-	-	-	-	-	-	-	-	-
92	%GQGAYE	3.5e-05	3	6	2.4e-09	1	0.023	0.085	0.001	0.0012	global-%GQGAYE	CSAaGQGaYEQYF	CSAAGQGAYEQYF	TRBV20-1	TRBJ2-7	NA	S22:Tumor	1896	-	-	-	-	-	-	-	-	-	-	-
92	%GQGAYE	3.5e-05	3	6	2.4e-09	1	0.023	0.085	0.001	0.0012	global-%GQGAYE	CStqGQGaYEQYF	CSTQGQGAYEQYF	TRBV20-1	TRBJ2-7	NA	S22:Tumor	923	-	-	-	-	-	-	-	-	-	-	-
93	%GLYE	3.5e-05	5	6	2.4e-08	1	0.027	0.74	0.001	0.0012	global-%GLYE	CASRGlYEQYF	CASRGLYEQYF	TRBV28	TRBJ2-7	NA	S2:Tumor	220	-	-	-	-	-	-	-	-	-	-	-
93	%GLYE	3.5e-05	5	6	2.4e-08	1	0.027	0.74	0.001	0.0012	global-%GLYE	CAIRGlYEQYF	CAIRGLYEQYF	TRBV10-3	TRBJ2-7	NA	S10:Tumor	89	-	-	-	-	-	-	-	-	-	-	-
93	%GLYE	3.5e-05	5	6	2.4e-08	1	0.027	0.74	0.001	0.0012	global-%GLYE	CSAaGLYEQYF	CSAAGLYEQYF	TRBV20-1	TRBJ2-7	NA	S0316-08:Tumor	527	-	-	-	-	-	-	-	-	-	-	-
93	%GLYE	3.5e-05	5	6	2.4e-08	1	0.027	0.74	0.001	0.0012	global-%GLYE	CASvGLYEQYF	CASVGLYEQYF	TRBV28	TRBJ2-7	NA	S14:Tumor	198	-	-	-	-	-	-	-	-	-	-	-
93	%GLYE	3.5e-05	5	6	2.4e-08	1	0.027	0.74	0.001	0.0012	global-%GLYE	CAISGLYEQYF	CAISGLYEQYF	TRBV10-3	TRBJ2-7	NA	S10:Tumor	1195	-	-	-	-	-	-	-	-	-	-	-
93	%GLYE	3.5e-05	5	6	2.4e-08	1	0.027	0.74	0.001	0.0012	global-%GLYE	CASSGLYEQYF	CASSGLYEQYF	TRBV6-1	TRBJ2-7	NA	S8:Tumor	497	-	-	-	-	-	-	-	-	-	-	-
94	S%LAGTDT	3.5e-05	9	6	5.4e-08	1	0.083	0.54	0.001	0.0012	global-S%LAGTDT	CATSDLAGTDTQYF	CATSDLAGTDTQYF	TRBV24-1	TRBJ2-3	NA	S26:Tumor	290	-	-	-	-	-	-	-	-	-	-	-
94	S%LAGTDT	3.5e-05	9	6	5.4e-08	1	0.083	0.54	0.001	0.0012	global-S%LAGTDT	CASSfLAGTDTQYF	CASSFLAGTDTQYF	TRBV28	TRBJ2-3	NA	S0316-12:Tumor	508	-	-	-	-	-	-	-	-	-	-	-
94	S%LAGTDT	3.5e-05	9	6	5.4e-08	1	0.083	0.54	0.001	0.0012	global-S%LAGTDT	CASSfLAGTDTQYF	CASSFLAGTDTQYF	TRBV28	TRBJ2-3	NA	S0316-16:Tumor	68	-	-	-	-	-	-	-	-	-	-	-
94	S%LAGTDT	3.5e-05	9	6	5.4e-08	1	0.083	0.54	0.001	0.0012	global-S%LAGTDT	CASSfLAGTDTQYF	CASSFLAGTDTQYF	TRBV28	TRBJ2-3	NA	S14:Tumor	324	-	-	-	-	-	-	-	-	-	-	-
94	S%LAGTDT	3.5e-05	9	6	5.4e-08	1	0.083	0.54	0.001	0.0012	global-S%LAGTDT	CASSfLAGTDTQYF	CASSFLAGTDTQYF	TRBV28	TRBJ2-3	NA	S22:Tumor	632	-	-	-	-	-	-	-	-	-	-	-
94	S%LAGTDT	3.5e-05	9	6	5.4e-08	1	0.083	0.54	0.001	0.0012	global-S%LAGTDT	CASSfLAGTDTQYF	CASSFLAGTDTQYF	TRBV28	TRBJ2-3	NA	S23:Tumor	2974	-	-	-	-	-	-	-	-	-	-	-
94	S%LAGTDT	3.5e-05	9	6	5.4e-08	1	0.083	0.54	0.001	0.0012	global-S%LAGTDT	CASSfLAGTDTQYF	CASSFLAGTDTQYF	TRBV28	TRBJ2-3	NA	S26:Tumor	2086	-	-	-	-	-	-	-	-	-	-	-
94	S%LAGTDT	3.5e-05	9	6	5.4e-08	1	0.083	0.54	0.001	0.0012	global-S%LAGTDT	CSASkLAGTDTQYF	CSASKLAGTDTQYF	TRBV20-1	TRBJ2-3	NA	S26:Tumor	385	-	-	-	-	-	-	-	-	-	-	-
94	S%LAGTDT	3.5e-05	9	6	5.4e-08	1	0.083	0.54	0.001	0.0012	global-S%LAGTDT	CASSPLAGTDTQYF	CASSPLAGTDTQYF	TRBV7-6	TRBJ2-3	NA	S0316-06:Tumor	389	-	-	-	-	-	-	-	-	-	-	-
94	S%LAGTDT	3.5e-05	9	6	5.4e-08	1	0.083	0.54	0.001	0.0012	global-S%LAGTDT	CASSLLAGTDTQYF	CASSLLAGTDTQYF	TRBV7-3	TRBJ2-3	NA	S0316-08:Tumor	307	-	-	-	-	-	-	-	-	-	-	-
94	S%LAGTDT	3.5e-05	9	6	5.4e-08	1	0.083	0.54	0.001	0.0012	global-S%LAGTDT	CASSSLAGTDTQYF	CASSSLAGTDTQYF	TRBV7-9	TRBJ2-3	NA	S24:Tumor	1253	-	-	-	-	-	-	-	-	-	-	-
95	SL%TGE	3.9e-05	15	16	5.3e-10	1	0.011	0.56	0.001	8.6e-05	global-SL%TGE	CASSLgTGELFF	CASSLGTGELFF	TRBV7-9	TRBJ2-2	NA	S0316-14:Tumor	183	-	-	-	-	-	-	-	-	-	-	-
95	SL%TGE	3.9e-05	15	16	5.3e-10	1	0.011	0.56	0.001	8.6e-05	global-SL%TGE	CASSLgTGELFF	CASSLGTGELFF	TRBV6-1	TRBJ2-2	NA	S23:Tumor	979	-	-	-	-	-	-	-	-	-	-	-
95	SL%TGE	3.9e-05	15	16	5.3e-10	1	0.011	0.56	0.001	8.6e-05	global-SL%TGE	CASSLgTGELFF	CASSLGTGELFF	TRBV7-6	TRBJ2-2	NA	S6:Tumor	125	-	-	-	-	-	-	-	-	-	-	-
95	SL%TGE	3.9e-05	15	16	5.3e-10	1	0.011	0.56	0.001	8.6e-05	global-SL%TGE	CASSLpTGELFF	CASSLPTGELFF	TRBV27	TRBJ2-2	NA	S8:Tumor	1019	-	-	-	-	-	-	-	-	-	-	-
95	SL%TGE	3.9e-05	15	16	5.3e-10	1	0.011	0.56	0.001	8.6e-05	global-SL%TGE	CASSLyTGELFF	CASSLYTGELFF	TRBV27	TRBJ2-2	NA	S0316-08:Tumor	350	-	-	-	-	-	-	-	-	-	-	-
95	SL%TGE	3.9e-05	15	16	5.3e-10	1	0.011	0.56	0.001	8.6e-05	global-SL%TGE	CASSLiTGELFF	CASSLITGELFF	TRBV4-3	TRBJ2-2	NA	S24:Tumor	621	-	-	-	-	-	-	-	-	-	-	-
95	SL%TGE	3.9e-05	15	16	5.3e-10	1	0.011	0.56	0.001	8.6e-05	global-SL%TGE	CASSLaTGELFF	CASSLATGELFF	TRBV10-2	TRBJ2-2	NA	S0316-10:Tumor	1876	-	-	-	-	-	-	-	-	-	-	-
95	SL%TGE	3.9e-05	15	16	5.3e-10	1	0.011	0.56	0.001	8.6e-05	global-SL%TGE	CASSLsTGELFF	CASSLSTGELFF	TRBV7-9	TRBJ2-2	NA	S26:Tumor	411	-	-	-	-	-	-	-	-	-	-	-
95	SL%TGE	3.9e-05	15	16	5.3e-10	1	0.011	0.56	0.001	8.6e-05	global-SL%TGE	CASSLtTGELFF	CASSLTTGELFF	TRBV28	TRBJ2-2	NA	S20:Tumor	1070	-	-	-	-	-	-	-	-	-	-	-
95	SL%TGE	3.9e-05	15	16	5.3e-10	1	0.011	0.56	0.001	8.6e-05	global-SL%TGE	CATSlNTGELFF	CATSLNTGELFF	TRBV19	TRBJ2-2	NA	S10:Tumor	280	-	-	-	-	-	-	-	-	-	-	-
95	SL%TGE	3.9e-05	15	16	5.3e-10	1	0.011	0.56	0.001	8.6e-05	global-SL%TGE	CASSLlTGELFF	CASSLLTGELFF	TRBV28	TRBJ2-2	NA	S26:Tumor	402	-	-	-	-	-	-	-	-	-	-	-
95	SL%TGE	3.9e-05	15	16	5.3e-10	1	0.011	0.56	0.001	8.6e-05	global-SL%TGE	CASSLlTGELFF	CASSLLTGELFF	TRBV19	TRBJ2-2	NA	S4:Tumor	2627	-	-	-	-	-	-	-	-	-	-	-
95	SL%TGE	3.9e-05	15	16	5.3e-10	1	0.011	0.56	0.001	8.6e-05	global-SL%TGE	CASSLdTGELFF	CASSLDTGELFF	TRBV19	TRBJ2-2	NA	S0316-14:Tumor	344	-	-	-	-	-	-	-	-	-	-	-
95	SL%TGE	3.9e-05	15	16	5.3e-10	1	0.011	0.56	0.001	8.6e-05	global-SL%TGE	CASSLeTGEAFF	CASSLETGEAFF	TRBV6-1	TRBJ1-1	NA	S0316-10:Tumor	1358	-	-	-	-	-	-	-	-	-	-	-
95	SL%TGE	3.9e-05	15	16	5.3e-10	1	0.011	0.56	0.001	8.6e-05	global-SL%TGE	CASSLdTGEQFF	CASSLDTGEQFF	TRBV7-9	TRBJ2-1	NA	S16:Tumor	689	-	-	-	-	-	-	-	-	-	-	-
95	SL%TGE	3.9e-05	15	16	5.3e-10	1	0.011	0.56	0.001	8.6e-05	global-SL%TGE	CASSLvTGELFF	CASSLVTGELFF	TRBV5-1	TRBJ2-2	NA	S23:Tumor	4920	-	-	-	-	-	-	-	-	-	-	-
95	SL%TGE	3.9e-05	15	16	5.3e-10	1	0.011	0.56	0.001	8.6e-05	global-SL%TGE	CASSLvTGELFF	CASSLVTGELFF	TRBV28	TRBJ2-2	NA	S8:Tumor	319	-	-	-	-	-	-	-	-	-	-	-
95	SL%TGE	3.9e-05	15	16	5.3e-10	1	0.011	0.56	0.001	8.6e-05	global-SL%TGE	CASSLvTGEQYV	CASSLVTGEQYV	TRBV7-9	TRBJ2-7	NA	S0316-10:Tumor	984	-	-	-	-	-	-	-	-	-	-	-
95	SL%TGE	3.9e-05	15	16	5.3e-10	1	0.011	0.56	0.001	8.6e-05	global-SL%TGE	CASSLeTGEQYF	CASSLETGEQYF	TRBV7-9	TRBJ2-7	NA	S22:Tumor	537	-	-	-	-	-	-	-	-	-	-	-
95	SL%TGE	3.9e-05	15	16	5.3e-10	1	0.011	0.56	0.001	8.6e-05	global-SL%TGE	CASSLNTGELFF	CASSLNTGELFF	TRBV28	TRBJ2-2	NA	S16:Tumor	869	-	-	-	-	-	-	-	-	-	-	-
95	SL%TGE	3.9e-05	15	16	5.3e-10	1	0.011	0.56	0.001	8.6e-05	global-SL%TGE	CASSLNTGELFF	CASSLNTGELFF	TRBV27	TRBJ2-2	NA	S19:Tumor	1013	-	-	-	-	-	-	-	-	-	-	-
95	SL%TGE	3.9e-05	15	16	5.3e-10	1	0.011	0.56	0.001	8.6e-05	global-SL%TGE	CASSLNTGELFF	CASSLNTGELFF	TRBV27	TRBJ2-2	NA	S2:Tumor	217	-	-	-	-	-	-	-	-	-	-	-
96	PSFD	4e-05	3	3	0.00018	1	0.17	0.37	0.45	0.0062	motif-PSFD	CARapsfdTEAFF	CARAPSFDTEAFF	TRBV2	TRBJ1-1	NA	S16:Tumor	1395	-	-	-	-	-	-	-	-	-	-	-
96	PSFD	4e-05	3	3	0.00018	1	0.17	0.37	0.45	0.0062	motif-PSFD	CASrpsfdseNYGYTF	CASRPSFDSENYGYTF	TRBV25-1	TRBJ1-2	NA	S19:Tumor	559	-	-	-	-	-	-	-	-	-	-	-
96	PSFD	4e-05	3	3	0.00018	1	0.17	0.37	0.45	0.0062	motif-PSFD	CATSRdpsfdTEAFF	CATSRDPSFDTEAFF	TRBV15	TRBJ1-1	NA	S22:Tumor	428	-	-	-	-	-	-	-	-	-	-	-
97	GENF	4e-05	3	3	1.1e-06	1	0.007	0.6	0.044	0.0062	motif-GENF	CATdSGenfYNEQFF	CATDSGENFYNEQFF	TRBV19	TRBJ2-1	NA	S8:Tumor	353	-	-	-	-	-	-	-	-	-	-	-
97	GENF	4e-05	3	3	1.1e-06	1	0.007	0.6	0.044	0.0062	motif-GENF	CSARgenfTGELFF	CSARGENFTGELFF	TRBV20-1	TRBJ2-2	NA	S21:Tumor	221	-	-	-	-	-	-	-	-	-	-	-
97	GENF	4e-05	3	3	1.1e-06	1	0.007	0.6	0.044	0.0062	motif-GENF	CSAmDRGenfEQFF	CSAMDRGENFEQFF	TRBV20-1	TRBJ2-1	NA	S2:Tumor	715	-	-	-	-	-	-	-	-	-	-	-
98	NPKN	4e-05	3	3	6.6e-06	1	0.099	0.27	0.04	0.0062	motif-NPKN	CASSSnpKNIQYF	CASSSNPKNIQYF	TRBV6-1	TRBJ2-4	NA	S2:Tumor	1385	-	-	-	-	-	-	-	-	-	-	-
98	NPKN	4e-05	3	3	6.6e-06	1	0.099	0.27	0.04	0.0062	motif-NPKN	CASSfnpknrDRSYEQYF	CASSFNPKNRDRSYEQYF	TRBV7-9	TRBJ2-7	NA	S0316-12:Tumor	1361	-	-	-	-	-	-	-	-	-	-	-
98	NPKN	4e-05	3	3	6.6e-06	1	0.099	0.27	0.04	0.0062	motif-NPKN	CASnpkneETQYF	CASNPKNEETQYF	TRBV7-9	TRBJ2-5	NA	S0316-10:Tumor	634	-	-	-	-	-	-	-	-	-	-	-
99	QEFD	4e-05	3	4	3.8e-06	1	0.037	0.24	0.18	0.0023	motif-QEFD	CASSQefdEQFF	CASSQEFDEQFF	TRBV4-1	TRBJ2-1	NA	S23:Tumor	3624	-	-	-	-	-	-	-	-	-	-	-
99	QEFD	4e-05	3	4	3.8e-06	1	0.037	0.24	0.18	0.0023	motif-QEFD	CASSaqefdTEAFF	CASSAQEFDTEAFF	TRBV6-1	TRBJ1-1	NA	S0316-08:Tumor	189	-	-	-	-	-	-	-	-	-	-	-
99	QEFD	4e-05	3	4	3.8e-06	1	0.037	0.24	0.18	0.0023	motif-QEFD	CASSQefDRvaeETQYF	CASSQEFDRVAEETQYF	TRBV4-1	TRBJ2-5	NA	S23:Tumor	403	-	-	-	-	-	-	-	-	-	-	-
99	QEFD	4e-05	3	4	3.8e-06	1	0.037	0.24	0.18	0.0023	motif-QEFD	CASnqqefdNEQFF	CASNQQEFDNEQFF	TRBV28	TRBJ2-1	NA	S26:Tumor	861	-	-	-	-	-	-	-	-	-	-	-
100	KRPL	4e-05	3	3	5.6e-05	1	0.18	0.2	0.25	0.0062	motif-KRPL	CATSkrplNTEAFF	CATSKRPLNTEAFF	TRBV15	TRBJ1-1	NA	S0316-10:Tumor	892	-	-	-	-	-	-	-	-	-	-	-
100	KRPL	4e-05	3	3	5.6e-05	1	0.18	0.2	0.25	0.0062	motif-KRPL	CASTKrplgETQYF	CASTKRPLGETQYF	TRBV19	TRBJ2-5	NA	S2:Tumor	184	-	-	-	-	-	-	-	-	-	-	-
100	KRPL	4e-05	3	3	5.6e-05	1	0.18	0.2	0.25	0.0062	motif-KRPL	CASkrplppGYTF	CASKRPLPPGYTF	TRBV6-1	TRBJ1-2	NA	S30:Tumor	3262	-	-	-	-	-	-	-	-	-	-	-
101	TYKN	4e-05	4	4	3e-05	1	0.031	0.61	0.67	0.0023	motif-TYKN	CASSRGLAetyKNIQYF	CASSRGLAETYKNIQYF	TRBV6-1	TRBJ2-4	NA	S10:Tumor	537	-	-	-	-	-	-	-	-	-	-	-
101	TYKN	4e-05	4	4	3e-05	1	0.031	0.61	0.67	0.0023	motif-TYKN	CASSErrtyKNIQYF	CASSERRTYKNIQYF	TRBV6-1	TRBJ2-4	NA	S0316-12:Tumor	602	-	-	-	-	-	-	-	-	-	-	-
101	TYKN	4e-05	4	4	3e-05	1	0.031	0.61	0.67	0.0023	motif-TYKN	CASSQvgRGqtykNEQFF	CASSQVGRGQTYKNEQFF	TRBV4-1	TRBJ2-1	NA	S20:Tumor	647	-	-	-	-	-	-	-	-	-	-	-
101	TYKN	4e-05	4	4	3e-05	1	0.031	0.61	0.67	0.0023	motif-TYKN	CSASgpattykNEQFF	CSASGPATTYKNEQFF	TRBV20-1	TRBJ2-1	NA	S6:Tumor	197	-	-	-	-	-	-	-	-	-	-	-
102	EWIS	4e-05	3	3	3e-07	1	0.001	0.11	0.45	0.0062	motif-EWIS	CASSEwiSGGNQPQHF	CASSEWISGGNQPQHF	TRBV6-1	TRBJ1-5	NA	S4:Tumor	4833	-	-	-	-	-	-	-	-	-	-	-
102	EWIS	4e-05	3	3	3e-07	1	0.001	0.11	0.45	0.0062	motif-EWIS	CASSEwiSYEQYF	CASSEWISYEQYF	TRBV6-1	TRBJ2-7	NA	S14:Tumor	234	-	-	-	-	-	-	-	-	-	-	-
102	EWIS	4e-05	3	3	3e-07	1	0.001	0.11	0.45	0.0062	motif-EWIS	CASSEwiSGNTIYF	CASSEWISGNTIYF	TRBV6-1	TRBJ1-3	NA	S19:Tumor	1443	-	-	-	-	-	-	-	-	-	-	-
103	SYQF	4e-05	3	3	8.3e-05	1	0.19	0.16	0.43	0.0062	motif-SYQF	CASSYqfgpvrvdQPQHF	CASSYQFGPVRVDQPQHF	TRBV4-1	TRBJ1-5	NA	S0316-12:Tumor	3904	-	-	-	-	-	-	-	-	-	-	-
103	SYQF	4e-05	3	3	8.3e-05	1	0.19	0.16	0.43	0.0062	motif-SYQF	CASSYqfSGEQFF	CASSYQFSGEQFF	TRBV6-6	TRBJ2-1	NA	S0316-06:Tumor	228	-	-	-	-	-	-	-	-	-	-	-
103	SYQF	4e-05	3	3	8.3e-05	1	0.19	0.16	0.43	0.0062	motif-SYQF	CASSYqfGELFF	CASSYQFGELFF	TRBV7-6	TRBJ2-2	NA	S21:Tumor	750	-	-	-	-	-	-	-	-	-	-	-
104	S%TSGSTDT	4.2e-05	7	11	2e-08	1	0.087	0.94	0.001	0.00024	global-S%TSGSTDT	CASSfTSGSTDTQYF	CASSFTSGSTDTQYF	TRBV7-9	TRBJ2-3	NA	S6:Tumor	75	-	-	-	-	-	-	-	-	-	-	-
104	S%TSGSTDT	4.2e-05	7	11	2e-08	1	0.087	0.94	0.001	0.00024	global-S%TSGSTDT	CASSLTSGSTDTQYF	CASSLTSGSTDTQYF	TRBV5-4	TRBJ2-3	NA	S30:Tumor	97	-	-	-	-	-	-	-	-	-	-	-
104	S%TSGSTDT	4.2e-05	7	11	2e-08	1	0.087	0.94	0.001	0.00024	global-S%TSGSTDT	CASSRTSGSTDTQYF	CASSRTSGSTDTQYF	TRBV7-9	TRBJ2-3	NA	S30:Tumor	401	-	-	-	-	-	-	-	-	-	-	-
104	S%TSGSTDT	4.2e-05	7	11	2e-08	1	0.087	0.94	0.001	0.00024	global-S%TSGSTDT	CASSaTSGSTDTQYF	CASSATSGSTDTQYF	TRBV19	TRBJ2-3	NA	S24:Tumor	336	-	-	-	-	-	-	-	-	-	-	-
104	S%TSGSTDT	4.2e-05	7	11	2e-08	1	0.087	0.94	0.001	0.00024	global-S%TSGSTDT	CASSDTSGSTDTQYF	CASSDTSGSTDTQYF	TRBV10-2	TRBJ2-3	NA	S30:Tumor	65	-	-	-	-	-	-	-	-	-	-	-
104	S%TSGSTDT	4.2e-05	7	11	2e-08	1	0.087	0.94	0.001	0.00024	global-S%TSGSTDT	CASSGTSGSTDTQYF	CASSGTSGSTDTQYF	TRBV6-1	TRBJ2-3	NA	S14:Tumor	628	-	-	-	-	-	-	-	-	-	-	-
104	S%TSGSTDT	4.2e-05	7	11	2e-08	1	0.087	0.94	0.001	0.00024	global-S%TSGSTDT	CAISpTSGSTDTQYF	CAISPTSGSTDTQYF	TRBV10-3	TRBJ2-3	NA	S26:Tumor	1020	-	-	-	-	-	-	-	-	-	-	-
104	S%TSGSTDT	4.2e-05	7	11	2e-08	1	0.087	0.94	0.001	0.00024	global-S%TSGSTDT	CAISETSGSTDTQYF	CAISETSGSTDTQYF	TRBV10-3	TRBJ2-3	NA	S23:Tumor	190	-	-	-	-	-	-	-	-	-	-	-
104	S%TSGSTDT	4.2e-05	7	11	2e-08	1	0.087	0.94	0.001	0.00024	global-S%TSGSTDT	CASSSTSGSTDTQYF	CASSSTSGSTDTQYF	TRBV5-1	TRBJ2-3	NA	S6:Tumor	297	-	-	-	-	-	-	-	-	-	-	-
104	S%TSGSTDT	4.2e-05	7	11	2e-08	1	0.087	0.94	0.001	0.00024	global-S%TSGSTDT	CASSETSGSTDTQYF	CASSETSGSTDTQYF	TRBV6-1	TRBJ2-3	NA	S24:Tumor	553	-	-	-	-	-	-	-	-	-	-	-
104	S%TSGSTDT	4.2e-05	7	11	2e-08	1	0.087	0.94	0.001	0.00024	global-S%TSGSTDT	CASSwTSGSTDTQYF	CASSWTSGSTDTQYF	TRBV5-1	TRBJ2-3	NA	S16:Tumor	236	-	-	-	-	-	-	-	-	-	-	-
105	S%YE	4.4e-05	11	13	6.8e-11	1	0.001	0.88	0.001	7.7e-05	global-S%YE	CSAStYEQYF	CSASTYEQYF	TRBV20-1	TRBJ2-7	NA	S0316-06:Tumor	659	-	-	-	-	-	-	-	-	-	-	-
105	S%YE	4.4e-05	11	13	6.8e-11	1	0.001	0.88	0.001	7.7e-05	global-S%YE	CASSgYEQYF	CASSGYEQYF	TRBV10-2	TRBJ2-7	NA	S22:Tumor	376	-	-	-	-	-	-	-	-	-	-	-
105	S%YE	4.4e-05	11	13	6.8e-11	1	0.001	0.88	0.001	7.7e-05	global-S%YE	CASSSYEQYF	CASSSYEQYF	TRBV6-1	TRBJ2-7	NA	S0316-06:Tumor	1233	-	-	-	-	-	-	-	-	-	-	-
105	S%YE	4.4e-05	11	13	6.8e-11	1	0.001	0.88	0.001	7.7e-05	global-S%YE	CASSSYEQYV	CASSSYEQYV	TRBV27	TRBJ2-7	NA	S18:Tumor	424	-	-	-	-	-	-	-	-	-	-	-
105	S%YE	4.4e-05	11	13	6.8e-11	1	0.001	0.88	0.001	7.7e-05	global-S%YE	CASSLYEQYF	CASSLYEQYF	TRBV28	TRBJ2-7	NA	S0316-06:Tumor	664	-	-	-	-	-	-	-	-	-	-	-
105	S%YE	4.4e-05	11	13	6.8e-11	1	0.001	0.88	0.001	7.7e-05	global-S%YE	CASSEYEQYF	CASSEYEQYF	TRBV10-2	TRBJ2-7	NA	S26:Tumor	596	-	-	-	-	-	-	-	-	-	-	-
105	S%YE	4.4e-05	11	13	6.8e-11	1	0.001	0.88	0.001	7.7e-05	global-S%YE	CSASiYEQYF	CSASIYEQYF	TRBV20-1	TRBJ2-7	NA	S14:Tumor	360	-	-	-	-	-	-	-	-	-	-	-
105	S%YE	4.4e-05	11	13	6.8e-11	1	0.001	0.88	0.001	7.7e-05	global-S%YE	CASSaYEQYF	CASSAYEQYF	TRBV27	TRBJ2-7	NA	S0316-12:Tumor	240	-	-	-	-	-	-	-	-	-	-	-
105	S%YE	4.4e-05	11	13	6.8e-11	1	0.001	0.88	0.001	7.7e-05	global-S%YE	CASSfYEQYF	CASSFYEQYF	TRBV7-9	TRBJ2-7	NA	S10:Tumor	689	-	-	-	-	-	-	-	-	-	-	-
105	S%YE	4.4e-05	11	13	6.8e-11	1	0.001	0.88	0.001	7.7e-05	global-S%YE	CASSYYEQYF	CASSYYEQYF	TRBV28	TRBJ2-7	NA	S4:Tumor	326	-	-	-	-	-	-	-	-	-	-	-
105	S%YE	4.4e-05	11	13	6.8e-11	1	0.001	0.88	0.001	7.7e-05	global-S%YE	CASSRYEQYF	CASSRYEQYF	TRBV28	TRBJ2-7	NA	S0316-14:Tumor	212	-	-	-	-	-	-	-	-	-	-	-
105	S%YE	4.4e-05	11	13	6.8e-11	1	0.001	0.88	0.001	7.7e-05	global-S%YE	CASSDYEQYF	CASSDYEQYF	TRBV28	TRBJ2-7	NA	S2:Tumor	483	-	-	-	-	-	-	-	-	-	-	-
105	S%YE	4.4e-05	11	13	6.8e-11	1	0.001	0.88	0.001	7.7e-05	global-S%YE	CASSDYEQYF	CASSDYEQYF	TRBV6-1	TRBJ2-7	NA	S30:Tumor	398	-	-	-	-	-	-	-	-	-	-	-
105	S%YE	4.4e-05	11	13	6.8e-11	1	0.001	0.88	0.001	7.7e-05	global-S%YE	CSASaYEQYF	CSASAYEQYF	TRBV20-1	TRBJ2-7	NA	S10:Tumor	158	-	-	-	-	-	-	-	-	-	-	-
106	S%ET	4.5e-05	11	12	1.3e-09	1	0.018	0.48	0.001	0.00015	global-S%ET	CASSQETQYF	CASSQETQYF	TRBV7-9	TRBJ2-5	NA	S0316-08:Tumor	413	-	-	-	-	-	-	-	-	-	-	-
106	S%ET	4.5e-05	11	12	1.3e-09	1	0.018	0.48	0.001	0.00015	global-S%ET	CASSEETQYF	CASSEETQYF	TRBV18	TRBJ2-5	NA	S20:Tumor	287	-	-	-	-	-	-	-	-	-	-	-
106	S%ET	4.5e-05	11	12	1.3e-09	1	0.018	0.48	0.001	0.00015	global-S%ET	CASSEETQYF	CASSEETQYF	TRBV6-1	TRBJ2-5	NA	S21:Tumor	195	-	-	-	-	-	-	-	-	-	-	-
106	S%ET	4.5e-05	11	12	1.3e-09	1	0.018	0.48	0.001	0.00015	global-S%ET	CSASeETQYF	CSASEETQYF	TRBV20-1	TRBJ2-5	NA	S10:Tumor	75	-	-	-	-	-	-	-	-	-	-	-
106	S%ET	4.5e-05	11	12	1.3e-09	1	0.018	0.48	0.001	0.00015	global-S%ET	CASSmETQYF	CASSMETQYF	TRBV28	TRBJ2-5	NA	S6:Tumor	83	-	-	-	-	-	-	-	-	-	-	-
106	S%ET	4.5e-05	11	12	1.3e-09	1	0.018	0.48	0.001	0.00015	global-S%ET	CASSfETQYF	CASSFETQYF	TRBV7-9	TRBJ2-5	NA	S21:Tumor	150	-	-	-	-	-	-	-	-	-	-	-
106	S%ET	4.5e-05	11	12	1.3e-09	1	0.018	0.48	0.001	0.00015	global-S%ET	CASSRETQYF	CASSRETQYF	TRBV7-8	TRBJ2-5	NA	S19:Tumor	5180	-	-	-	-	-	-	-	-	-	-	-
106	S%ET	4.5e-05	11	12	1.3e-09	1	0.018	0.48	0.001	0.00015	global-S%ET	CSASrETQYF	CSASRETQYF	TRBV20-1	TRBJ2-5	NA	S23:Tumor	716	-	-	-	-	-	-	-	-	-	-	-
106	S%ET	4.5e-05	11	12	1.3e-09	1	0.018	0.48	0.001	0.00015	global-S%ET	CASSgETQYF	CASSGETQYF	TRBV19	TRBJ2-5	NA	S21:Tumor	357	-	-	-	-	-	-	-	-	-	-	-
106	S%ET	4.5e-05	11	12	1.3e-09	1	0.018	0.48	0.001	0.00015	global-S%ET	CSASdETQYF	CSASDETQYF	TRBV20-1	TRBJ2-5	NA	S8:Tumor	4498	-	-	-	-	-	-	-	-	-	-	-
106	S%ET	4.5e-05	11	12	1.3e-09	1	0.018	0.48	0.001	0.00015	global-S%ET	CASSSETQYF	CASSSETQYF	TRBV7-9	TRBJ2-5	NA	S0316-06:Tumor	284	-	-	-	-	-	-	-	-	-	-	-
106	S%ET	4.5e-05	11	12	1.3e-09	1	0.018	0.48	0.001	0.00015	global-S%ET	CASSSETQYF	CASSSETQYF	TRBV28	TRBJ2-5	NA	S14:Tumor	2305	-	-	-	-	-	-	-	-	-	-	-
106	S%ET	4.5e-05	11	12	1.3e-09	1	0.018	0.48	0.001	0.00015	global-S%ET	CASSSETQYF	CASSSETQYF	TRBV28	TRBJ2-5	NA	S18:Tumor	31	-	-	-	-	-	-	-	-	-	-	-
106	S%ET	4.5e-05	11	12	1.3e-09	1	0.018	0.48	0.001	0.00015	global-S%ET	CASSLETQYF	CASSLETQYF	TRBV7-9	TRBJ2-5	NA	S14:Tumor	218	-	-	-	-	-	-	-	-	-	-	-
106	S%ET	4.5e-05	11	12	1.3e-09	1	0.018	0.48	0.001	0.00015	global-S%ET	CSASpETQYF	CSASPETQYF	TRBV20-1	TRBJ2-5	NA	S18:Tumor	218	-	-	-	-	-	-	-	-	-	-	-
107	%AGET	4.6e-05	8	7	3.8e-08	1	0.072	0.62	0.001	0.00086	global-%AGET	CSALAGETQYF	CSALAGETQYF	TRBV20-1	TRBJ2-5	NA	S22:Tumor	796	-	-	-	-	-	-	-	-	-	-	-
107	%AGET	4.6e-05	8	7	3.8e-08	1	0.072	0.62	0.001	0.00086	global-%AGET	CSrLAGETQYF	CSRLAGETQYF	TRBV20-1	TRBJ2-5	NA	S18:Tumor	83	-	-	-	-	-	-	-	-	-	-	-
107	%AGET	4.6e-05	8	7	3.8e-08	1	0.072	0.62	0.001	0.00086	global-%AGET	CAISAGETQYF	CAISAGETQYF	TRBV10-3	TRBJ2-5	NA	S0316-08:Tumor	343	-	-	-	-	-	-	-	-	-	-	-
107	%AGET	4.6e-05	8	7	3.8e-08	1	0.072	0.62	0.001	0.00086	global-%AGET	CASGAGETQYF	CASGAGETQYF	TRBV6-1	TRBJ2-5	NA	S24:Tumor	791	-	-	-	-	-	-	-	-	-	-	-
107	%AGET	4.6e-05	8	7	3.8e-08	1	0.072	0.62	0.001	0.00086	global-%AGET	CASSAGETQYF	CASSAGETQYF	TRBV19	TRBJ2-5	NA	S0316-12:Tumor	150	-	-	-	-	-	-	-	-	-	-	-
107	%AGET	4.6e-05	8	7	3.8e-08	1	0.072	0.62	0.001	0.00086	global-%AGET	CASSAGETQYF	CASSAGETQYF	TRBV6-1	TRBJ2-5	NA	S0316-14:Tumor	1009	-	-	-	-	-	-	-	-	-	-	-
107	%AGET	4.6e-05	8	7	3.8e-08	1	0.072	0.62	0.001	0.00086	global-%AGET	CASaAGETQYF	CASAAGETQYF	TRBV2	TRBJ2-5	NA	S21:Tumor	513	-	-	-	-	-	-	-	-	-	-	-
107	%AGET	4.6e-05	8	7	3.8e-08	1	0.072	0.62	0.001	0.00086	global-%AGET	CSARAGETQYF	CSARAGETQYF	TRBV20-1	TRBJ2-5	NA	S0316-10:Tumor	1518	-	-	-	-	-	-	-	-	-	-	-
108	SGT%SYE	4.6e-05	9	7	7.6e-09	1	0.13	0.067	0.001	0.00086	global-SGT%SYE	CASSGTfSYEQYF	CASSGTFSYEQYF	TRBV10-2	TRBJ2-7	NA	S14:Tumor	333	-	-	-	-	-	-	-	-	-	-	-
108	SGT%SYE	4.6e-05	9	7	7.6e-09	1	0.13	0.067	0.001	0.00086	global-SGT%SYE	CASSGTGSYEQYF	CASSGTGSYEQYF	TRBV28	TRBJ2-7	NA	S2:Tumor	624	-	-	-	-	-	-	-	-	-	-	-
108	SGT%SYE	4.6e-05	9	7	7.6e-09	1	0.13	0.067	0.001	0.00086	global-SGT%SYE	CASSGTySYEQYF	CASSGTYSYEQYF	TRBV19	TRBJ2-7	NA	S0316-06:Tumor	145	-	-	-	-	-	-	-	-	-	-	-
108	SGT%SYE	4.6e-05	9	7	7.6e-09	1	0.13	0.067	0.001	0.00086	global-SGT%SYE	CAISGTGSYEQYF	CAISGTGSYEQYF	TRBV6-1	TRBJ2-7	NA	S26:Tumor	197	-	-	-	-	-	-	-	-	-	-	-
108	SGT%SYE	4.6e-05	9	7	7.6e-09	1	0.13	0.067	0.001	0.00086	global-SGT%SYE	CASSGTdSYEQYF	CASSGTDSYEQYF	TRBV2	TRBJ2-7	NA	S8:Tumor	526	-	-	-	-	-	-	-	-	-	-	-
108	SGT%SYE	4.6e-05	9	7	7.6e-09	1	0.13	0.067	0.001	0.00086	global-SGT%SYE	CASSGTnSYEQYF	CASSGTNSYEQYF	TRBV19	TRBJ2-7	NA	S10:Tumor	2221	-	-	-	-	-	-	-	-	-	-	-
108	SGT%SYE	4.6e-05	9	7	7.6e-09	1	0.13	0.067	0.001	0.00086	global-SGT%SYE	CASSGTnSYEQYF	CASSGTNSYEQYF	TRBV19	TRBJ2-7	NA	S14:Tumor	744	-	-	-	-	-	-	-	-	-	-	-
108	SGT%SYE	4.6e-05	9	7	7.6e-09	1	0.13	0.067	0.001	0.00086	global-SGT%SYE	CASSGTnSYEQYF	CASSGTNSYEQYF	TRBV19	TRBJ2-7	NA	S18:Tumor	123	-	-	-	-	-	-	-	-	-	-	-
108	SGT%SYE	4.6e-05	9	7	7.6e-09	1	0.13	0.067	0.001	0.00086	global-SGT%SYE	CASSGTnSYEQYF	CASSGTNSYEQYF	TRBV19	TRBJ2-7	NA	S20:Tumor	44650	-	-	-	-	-	-	-	-	-	-	-
108	SGT%SYE	4.6e-05	9	7	7.6e-09	1	0.13	0.067	0.001	0.00086	global-SGT%SYE	CAISGTaSYEQYF	CAISGTASYEQYF	TRBV10-3	TRBJ2-7	NA	S19:Tumor	990	-	-	-	-	-	-	-	-	-	-	-
109	S%RSSYE	4.7e-05	6	10	2.5e-11	1	0.001	0.081	0.001	0.00031	global-S%RSSYE	CASSmrsSYEQYF	CASSMRSSYEQYF	TRBV19	TRBJ2-7	NA	S19:Tumor	622	-	-	-	-	-	-	-	-	-	-	-
109	S%RSSYE	4.7e-05	6	10	2.5e-11	1	0.001	0.081	0.001	0.00031	global-S%RSSYE	CASSDrsSYEQYF	CASSDRSSYEQYF	TRBV6-1	TRBJ2-7	NA	S26:Tumor	205	-	-	-	-	-	-	-	-	-	-	-
109	S%RSSYE	4.7e-05	6	10	2.5e-11	1	0.001	0.081	0.001	0.00031	global-S%RSSYE	CASSIrsSYEQYF	CASSIRSSYEQYF	TRBV19	TRBJ2-7	NA	S0316-06:Tumor	556	-	-	-	-	-	-	-	-	-	-	-
109	S%RSSYE	4.7e-05	6	10	2.5e-11	1	0.001	0.081	0.001	0.00031	global-S%RSSYE	CASSIrsSYEQYF	CASSIRSSYEQYF	TRBV19	TRBJ2-7	NA	S18:Tumor	35	-	-	-	-	-	-	-	-	-	-	-
109	S%RSSYE	4.7e-05	6	10	2.5e-11	1	0.001	0.081	0.001	0.00031	global-S%RSSYE	CASSIrsSYEQYF	CASSIRSSYEQYF	TRBV19	TRBJ2-7	NA	S19:Tumor	17208	-	-	-	-	-	-	-	-	-	-	-
109	S%RSSYE	4.7e-05	6	10	2.5e-11	1	0.001	0.081	0.001	0.00031	global-S%RSSYE	CASSErsSYEQYF	CASSERSSYEQYF	TRBV19	TRBJ2-7	NA	S19:Tumor	1371	-	-	-	-	-	-	-	-	-	-	-
109	S%RSSYE	4.7e-05	6	10	2.5e-11	1	0.001	0.081	0.001	0.00031	global-S%RSSYE	CASSSrsSYEQYF	CASSSRSSYEQYF	TRBV19	TRBJ2-7	NA	S19:Tumor	752	-	-	-	-	-	-	-	-	-	-	-
109	S%RSSYE	4.7e-05	6	10	2.5e-11	1	0.001	0.081	0.001	0.00031	global-S%RSSYE	CASSfrsSYEQYF	CASSFRSSYEQYF	TRBV27	TRBJ2-7	NA	S0316-16:Tumor	1045	-	-	-	-	-	-	-	-	-	-	-
109	S%RSSYE	4.7e-05	6	10	2.5e-11	1	0.001	0.081	0.001	0.00031	global-S%RSSYE	CASStrsSYEQYF	CASSTRSSYEQYF	TRBV19	TRBJ2-7	NA	S19:Tumor	3620	-	-	-	-	-	-	-	-	-	-	-
109	S%RSSYE	4.7e-05	6	10	2.5e-11	1	0.001	0.081	0.001	0.00031	global-S%RSSYE	CASSYrsSYEQYF	CASSYRSSYEQYF	TRBV19	TRBJ2-7	NA	S0316-12:Tumor	2032	-	-	-	-	-	-	-	-	-	-	-
109	S%RSSYE	4.7e-05	6	10	2.5e-11	1	0.001	0.081	0.001	0.00031	global-S%RSSYE	CASSLrsSYEQYF	CASSLRSSYEQYF	TRBV5-1	TRBJ2-7	NA	S0316-06:Tumor	1870	-	-	-	-	-	-	-	-	-	-	-
109	S%RSSYE	4.7e-05	6	10	2.5e-11	1	0.001	0.081	0.001	0.00031	global-S%RSSYE	CASSVrsSYEQYF	CASSVRSSYEQYF	TRBV19	TRBJ2-7	NA	S0316-06:Tumor	190	-	-	-	-	-	-	-	-	-	-	-
109	S%RSSYE	4.7e-05	6	10	2.5e-11	1	0.001	0.081	0.001	0.00031	global-S%RSSYE	CASSVrsSYEQYF	CASSVRSSYEQYF	TRBV19	TRBJ2-7	NA	S18:Tumor	36	-	-	-	-	-	-	-	-	-	-	-
109	S%RSSYE	4.7e-05	6	10	2.5e-11	1	0.001	0.081	0.001	0.00031	global-S%RSSYE	CASSVrsSYEQYF	CASSVRSSYEQYF	TRBV19	TRBJ2-7	NA	S19:Tumor	18233	-	-	-	-	-	-	-	-	-	-	-
110	R%NTGE	5.4e-05	10	11	6.1e-09	1	0.036	0.71	0.001	0.00024	global-R%NTGE	CASriNTGELFF	CASRINTGELFF	TRBV6-1	TRBJ2-2	NA	S4:Tumor	372	-	-	-	-	-	-	-	-	-	-	-
110	R%NTGE	5.4e-05	10	11	6.1e-09	1	0.036	0.71	0.001	0.00024	global-R%NTGE	CASrdNTGELFF	CASRDNTGELFF	TRBV19	TRBJ2-2	NA	S2:Tumor	1128	-	-	-	-	-	-	-	-	-	-	-
110	R%NTGE	5.4e-05	10	11	6.1e-09	1	0.036	0.71	0.001	0.00024	global-R%NTGE	CSARgNTGELFF	CSARGNTGELFF	TRBV20-1	TRBJ2-2	NA	S0316-08:Tumor	503	-	-	-	-	-	-	-	-	-	-	-
110	R%NTGE	5.4e-05	10	11	6.1e-09	1	0.036	0.71	0.001	0.00024	global-R%NTGE	CASrrNTGELFF	CASRRNTGELFF	TRBV6-1	TRBJ2-2	NA	S0316-10:Tumor	663	-	-	-	-	-	-	-	-	-	-	-
110	R%NTGE	5.4e-05	10	11	6.1e-09	1	0.036	0.71	0.001	0.00024	global-R%NTGE	CASrrNTGELFF	CASRRNTGELFF	TRBV10-2	TRBJ2-2	NA	S16:Tumor	82	-	-	-	-	-	-	-	-	-	-	-
110	R%NTGE	5.4e-05	10	11	6.1e-09	1	0.036	0.71	0.001	0.00024	global-R%NTGE	CAGRaNTGELFF	CAGRANTGELFF	TRBV27	TRBJ2-2	NA	S0316-10:Tumor	439	-	-	-	-	-	-	-	-	-	-	-
110	R%NTGE	5.4e-05	10	11	6.1e-09	1	0.036	0.71	0.001	0.00024	global-R%NTGE	CSARaNTGELFF	CSARANTGELFF	TRBV20-1	TRBJ2-2	NA	S21:Tumor	1740	-	-	-	-	-	-	-	-	-	-	-
110	R%NTGE	5.4e-05	10	11	6.1e-09	1	0.036	0.71	0.001	0.00024	global-R%NTGE	CASrvNTGELFF	CASRVNTGELFF	TRBV6-1	TRBJ2-2	NA	S22:Tumor	570	-	-	-	-	-	-	-	-	-	-	-
110	R%NTGE	5.4e-05	10	11	6.1e-09	1	0.036	0.71	0.001	0.00024	global-R%NTGE	CASRENTGELFF	CASRENTGELFF	TRBV6-1	TRBJ2-2	NA	S20:Tumor	999	-	-	-	-	-	-	-	-	-	-	-
110	R%NTGE	5.4e-05	10	11	6.1e-09	1	0.036	0.71	0.001	0.00024	global-R%NTGE	CASrqNTGELFF	CASRQNTGELFF	TRBV7-9	TRBJ2-2	NA	S0316-16:Tumor	183	-	-	-	-	-	-	-	-	-	-	-
110	R%NTGE	5.4e-05	10	11	6.1e-09	1	0.036	0.71	0.001	0.00024	global-R%NTGE	CASrsNTGELFF	CASRSNTGELFF	TRBV6-1	TRBJ2-2	NA	S21:Tumor	227	-	-	-	-	-	-	-	-	-	-	-
110	R%NTGE	5.4e-05	10	11	6.1e-09	1	0.036	0.71	0.001	0.00024	global-R%NTGE	CSAReNTGELFF	CSARENTGELFF	TRBV20-1	TRBJ2-2	NA	S24:Tumor	339	-	-	-	-	-	-	-	-	-	-	-
111	SP%YE	6.1e-05	13	14	1.3e-11	1	0.001	0.17	0.001	7.4e-05	global-SP%YE	CASSPiYEQYF	CASSPIYEQYF	TRBV27	TRBJ2-7	NA	S23:Tumor	222	-	-	-	-	-	-	-	-	-	-	-
111	SP%YE	6.1e-05	13	14	1.3e-11	1	0.001	0.17	0.001	7.4e-05	global-SP%YE	CASSPgyEAFF	CASSPGYEAFF	TRBV6-1	TRBJ1-1	NA	S6:Tumor	155	-	-	-	-	-	-	-	-	-	-	-
111	SP%YE	6.1e-05	13	14	1.3e-11	1	0.001	0.17	0.001	7.4e-05	global-SP%YE	CASSPnYEQYF	CASSPNYEQYF	TRBV7-8	TRBJ2-7	NA	S24:Tumor	304	-	-	-	-	-	-	-	-	-	-	-
111	SP%YE	6.1e-05	13	14	1.3e-11	1	0.001	0.17	0.001	7.4e-05	global-SP%YE	CASSPgYEQYF	CASSPGYEQYF	TRBV28	TRBJ2-7	NA	S0316-16:Tumor	221	-	-	-	-	-	-	-	-	-	-	-
111	SP%YE	6.1e-05	13	14	1.3e-11	1	0.001	0.17	0.001	7.4e-05	global-SP%YE	CASSPgYEQYF	CASSPGYEQYF	TRBV7-9	TRBJ2-7	NA	S10:Tumor	58	-	-	-	-	-	-	-	-	-	-	-
111	SP%YE	6.1e-05	13	14	1.3e-11	1	0.001	0.17	0.001	7.4e-05	global-SP%YE	CASSPgYEQYF	CASSPGYEQYF	TRBV7-9	TRBJ2-7	NA	S2:Tumor	32275	-	-	-	-	-	-	-	-	-	-	-
111	SP%YE	6.1e-05	13	14	1.3e-11	1	0.001	0.17	0.001	7.4e-05	global-SP%YE	CASSPgYEQYV	CASSPGYEQYV	TRBV6-1	TRBJ2-7	NA	S10:Tumor	26	-	-	-	-	-	-	-	-	-	-	-
111	SP%YE	6.1e-05	13	14	1.3e-11	1	0.001	0.17	0.001	7.4e-05	global-SP%YE	CASSPgYEQYV	CASSPGYEQYV	TRBV6-1	TRBJ2-7	NA	S6:Tumor	3650	-	-	-	-	-	-	-	-	-	-	-
111	SP%YE	6.1e-05	13	14	1.3e-11	1	0.001	0.17	0.001	7.4e-05	global-SP%YE	CASSPsyEQFF	CASSPSYEQFF	TRBV7-9	TRBJ2-1	NA	S20:Tumor	470	-	-	-	-	-	-	-	-	-	-	-
111	SP%YE	6.1e-05	13	14	1.3e-11	1	0.001	0.17	0.001	7.4e-05	global-SP%YE	CASSPSYEQYF	CASSPSYEQYF	TRBV28	TRBJ2-7	NA	S26:Tumor	542	-	-	-	-	-	-	-	-	-	-	-
111	SP%YE	6.1e-05	13	14	1.3e-11	1	0.001	0.17	0.001	7.4e-05	global-SP%YE	CSASpSYEQYF	CSASPSYEQYF	TRBV20-1	TRBJ2-7	NA	S0316-14:Tumor	203	-	-	-	-	-	-	-	-	-	-	-
111	SP%YE	6.1e-05	13	14	1.3e-11	1	0.001	0.17	0.001	7.4e-05	global-SP%YE	CASSPaYEQYF	CASSPAYEQYF	TRBV6-1	TRBJ2-7	NA	S0316-06:Tumor	296	-	-	-	-	-	-	-	-	-	-	-
111	SP%YE	6.1e-05	13	14	1.3e-11	1	0.001	0.17	0.001	7.4e-05	global-SP%YE	CASSPaYEQYF	CASSPAYEQYF	TRBV2	TRBJ2-7	NA	S0316-06:Tumor	267	-	-	-	-	-	-	-	-	-	-	-
111	SP%YE	6.1e-05	13	14	1.3e-11	1	0.001	0.17	0.001	7.4e-05	global-SP%YE	CASSPaYEQYF	CASSPAYEQYF	TRBV28	TRBJ2-7	NA	S0316-08:Tumor	623	-	-	-	-	-	-	-	-	-	-	-
111	SP%YE	6.1e-05	13	14	1.3e-11	1	0.001	0.17	0.001	7.4e-05	global-SP%YE	CASSPtYEQYF	CASSPTYEQYF	TRBV2	TRBJ2-7	NA	S0316-08:Tumor	164	-	-	-	-	-	-	-	-	-	-	-
111	SP%YE	6.1e-05	13	14	1.3e-11	1	0.001	0.17	0.001	7.4e-05	global-SP%YE	CASSPfYEQYF	CASSPFYEQYF	TRBV27	TRBJ2-7	NA	S24:Tumor	421	-	-	-	-	-	-	-	-	-	-	-
111	SP%YE	6.1e-05	13	14	1.3e-11	1	0.001	0.17	0.001	7.4e-05	global-SP%YE	CASSPyYEQYF	CASSPYYEQYF	TRBV6-1	TRBJ2-7	NA	S23:Tumor	1002	-	-	-	-	-	-	-	-	-	-	-
111	SP%YE	6.1e-05	13	14	1.3e-11	1	0.001	0.17	0.001	7.4e-05	global-SP%YE	CASSPdYEQYF	CASSPDYEQYF	TRBV28	TRBJ2-7	NA	S4:Tumor	336	-	-	-	-	-	-	-	-	-	-	-
111	SP%YE	6.1e-05	13	14	1.3e-11	1	0.001	0.17	0.001	7.4e-05	global-SP%YE	CASSPdYEQYF	CASSPDYEQYF	TRBV28	TRBJ2-7	NA	S8:Tumor	2652	-	-	-	-	-	-	-	-	-	-	-
111	SP%YE	6.1e-05	13	14	1.3e-11	1	0.001	0.17	0.001	7.4e-05	global-SP%YE	CASSPnyEAFF	CASSPNYEAFF	TRBV6-1	TRBJ1-1	NA	S26:Tumor	165	-	-	-	-	-	-	-	-	-	-	-
112	SL%GSGANV	6.3e-05	9	10	1.5e-08	1	0.053	0.91	0.001	0.00031	global-SL%GSGANV	CASSLlgSGANVLTF	CASSLLGSGANVLTF	TRBV28	TRBJ2-6	NA	S0316-08:Tumor	499	-	-	-	-	-	-	-	-	-	-	-
112	SL%GSGANV	6.3e-05	9	10	1.5e-08	1	0.053	0.91	0.001	0.00031	global-SL%GSGANV	CASSLSGSGANVLTF	CASSLSGSGANVLTF	TRBV7-3	TRBJ2-6	NA	S14:Tumor	208	-	-	-	-	-	-	-	-	-	-	-
112	SL%GSGANV	6.3e-05	9	10	1.5e-08	1	0.053	0.91	0.001	0.00031	global-SL%GSGANV	CASSLAGSGANVLTF	CASSLAGSGANVLTF	TRBV7-9	TRBJ2-6	NA	S30:Tumor	414	-	-	-	-	-	-	-	-	-	-	-
112	SL%GSGANV	6.3e-05	9	10	1.5e-08	1	0.053	0.91	0.001	0.00031	global-SL%GSGANV	CASSLdgSGANVLTF	CASSLDGSGANVLTF	TRBV5-1	TRBJ2-6	NA	S14:Tumor	307	-	-	-	-	-	-	-	-	-	-	-
112	SL%GSGANV	6.3e-05	9	10	1.5e-08	1	0.053	0.91	0.001	0.00031	global-SL%GSGANV	CASSLRGSGANVLTF	CASSLRGSGANVLTF	TRBV6-1	TRBJ2-6	NA	S6:Tumor	80	-	-	-	-	-	-	-	-	-	-	-
112	SL%GSGANV	6.3e-05	9	10	1.5e-08	1	0.053	0.91	0.001	0.00031	global-SL%GSGANV	CASSLGGSGANVLTF	CASSLGGSGANVLTF	TRBV7-6	TRBJ2-6	NA	S26:Tumor	184	-	-	-	-	-	-	-	-	-	-	-
112	SL%GSGANV	6.3e-05	9	10	1.5e-08	1	0.053	0.91	0.001	0.00031	global-SL%GSGANV	CASSLfgSGANVLTF	CASSLFGSGANVLTF	TRBV5-1	TRBJ2-6	NA	S19:Tumor	318	-	-	-	-	-	-	-	-	-	-	-
112	SL%GSGANV	6.3e-05	9	10	1.5e-08	1	0.053	0.91	0.001	0.00031	global-SL%GSGANV	CASSLmgSGANVLTF	CASSLMGSGANVLTF	TRBV7-3	TRBJ2-6	NA	S22:Tumor	1837	-	-	-	-	-	-	-	-	-	-	-
112	SL%GSGANV	6.3e-05	9	10	1.5e-08	1	0.053	0.91	0.001	0.00031	global-SL%GSGANV	CASSLmgSGANVLTF	CASSLMGSGANVLTF	TRBV7-3	TRBJ2-6	NA	S30:Tumor	83	-	-	-	-	-	-	-	-	-	-	-
112	SL%GSGANV	6.3e-05	9	10	1.5e-08	1	0.053	0.91	0.001	0.00031	global-SL%GSGANV	CASSLTGSGANVLTF	CASSLTGSGANVLTF	TRBV7-3	TRBJ2-6	NA	S0316-16:Tumor	282	-	-	-	-	-	-	-	-	-	-	-
112	SL%GSGANV	6.3e-05	9	10	1.5e-08	1	0.053	0.91	0.001	0.00031	global-SL%GSGANV	CASSLwgSGANVLTF	CASSLWGSGANVLTF	TRBV28	TRBJ2-6	NA	S16:Tumor	53	-	-	-	-	-	-	-	-	-	-	-
113	S%PNQP	6.6e-05	6	6	2.5e-08	1	0.027	0.76	0.001	0.0012	global-S%PNQP	CASStpNQPQHF	CASSTPNQPQHF	TRBV19	TRBJ1-5	NA	S0316-14:Tumor	280	-	-	-	-	-	-	-	-	-	-	-
113	S%PNQP	6.6e-05	6	6	2.5e-08	1	0.027	0.76	0.001	0.0012	global-S%PNQP	CSASrpNQPQHF	CSASRPNQPQHF	TRBV20-1	TRBJ1-5	NA	S8:Tumor	712	-	-	-	-	-	-	-	-	-	-	-
113	S%PNQP	6.6e-05	6	6	2.5e-08	1	0.027	0.76	0.001	0.0012	global-S%PNQP	CASSEpNQPQHF	CASSEPNQPQHF	TRBV6-1	TRBJ1-5	NA	S18:Tumor	1262	-	-	-	-	-	-	-	-	-	-	-
113	S%PNQP	6.6e-05	6	6	2.5e-08	1	0.027	0.76	0.001	0.0012	global-S%PNQP	CSASspNQPQHF	CSASSPNQPQHF	TRBV20-1	TRBJ1-5	NA	S10:Tumor	32	-	-	-	-	-	-	-	-	-	-	-
113	S%PNQP	6.6e-05	6	6	2.5e-08	1	0.027	0.76	0.001	0.0012	global-S%PNQP	CASSfpNQPQHF	CASSFPNQPQHF	TRBV28	TRBJ1-5	NA	S16:Tumor	61	-	-	-	-	-	-	-	-	-	-	-
113	S%PNQP	6.6e-05	6	6	2.5e-08	1	0.027	0.76	0.001	0.0012	global-S%PNQP	CASSapNQPQHF	CASSAPNQPQHF	TRBV6-1	TRBJ1-5	NA	S0316-06:Tumor	251	-	-	-	-	-	-	-	-	-	-	-
114	%GTSGYNE	6.6e-05	6	6	5.1e-08	1	0.35	0.12	0.001	0.0012	global-%GTSGYNE	CASTGTSGYNEQFF	CASTGTSGYNEQFF	TRBV6-1	TRBJ2-1	NA	S24:Tumor	4623	-	-	-	-	-	-	-	-	-	-	-
114	%GTSGYNE	6.6e-05	6	6	5.1e-08	1	0.35	0.12	0.001	0.0012	global-%GTSGYNE	CSVaGTSGYNEQFF	CSVAGTSGYNEQFF	TRBV20-1	TRBJ2-1	NA	S26:Tumor	510	-	-	-	-	-	-	-	-	-	-	-
114	%GTSGYNE	6.6e-05	6	6	5.1e-08	1	0.35	0.12	0.001	0.0012	global-%GTSGYNE	CATrGTSGYNEQFF	CATRGTSGYNEQFF	TRBV15	TRBJ2-1	NA	S23:Tumor	825	-	-	-	-	-	-	-	-	-	-	-
114	%GTSGYNE	6.6e-05	6	6	5.1e-08	1	0.35	0.12	0.001	0.0012	global-%GTSGYNE	CASSGTSGYNEQFF	CASSGTSGYNEQFF	TRBV19	TRBJ2-1	NA	S8:Tumor	1565	-	-	-	-	-	-	-	-	-	-	-
114	%GTSGYNE	6.6e-05	6	6	5.1e-08	1	0.35	0.12	0.001	0.0012	global-%GTSGYNE	CATSGTSGYNEQFF	CATSGTSGYNEQFF	TRBV7-2	TRBJ2-1	NA	S18:Tumor	31	-	-	-	-	-	-	-	-	-	-	-
114	%GTSGYNE	6.6e-05	6	6	5.1e-08	1	0.35	0.12	0.001	0.0012	global-%GTSGYNE	CATSGTSGYNEQFF	CATSGTSGYNEQFF	TRBV7-2	TRBJ2-1	NA	S24:Tumor	9478	-	-	-	-	-	-	-	-	-	-	-
114	%GTSGYNE	6.6e-05	6	6	5.1e-08	1	0.35	0.12	0.001	0.0012	global-%GTSGYNE	CATtGTSGYNEQFF	CATTGTSGYNEQFF	TRBV10-3	TRBJ2-1	NA	S2:Tumor	849	-	-	-	-	-	-	-	-	-	-	-
115	SGLAG%NE	6.6e-05	7	6	2.6e-08	1	0.061	0.35	0.001	0.0012	global-SGLAG%NE	CASSGLAGsnEQYF	CASSGLAGSNEQYF	TRBV6-1	TRBJ2-7	NA	S0316-12:Tumor	156	-	-	-	-	-	-	-	-	-	-	-
115	SGLAG%NE	6.6e-05	7	6	2.6e-08	1	0.061	0.35	0.001	0.0012	global-SGLAG%NE	CAISGLAGhNEQFF	CAISGLAGHNEQFF	TRBV10-3	TRBJ2-1	NA	S2:Tumor	2093	-	-	-	-	-	-	-	-	-	-	-
115	SGLAG%NE	6.6e-05	7	6	2.6e-08	1	0.061	0.35	0.001	0.0012	global-SGLAG%NE	CSASGLAGGNEQFF	CSASGLAGGNEQFF	TRBV20-1	TRBJ2-1	NA	S0316-06:Tumor	218	-	-	-	-	-	-	-	-	-	-	-
115	SGLAG%NE	6.6e-05	7	6	2.6e-08	1	0.061	0.35	0.001	0.0012	global-SGLAG%NE	CSASGLAGGNEQFF	CSASGLAGGNEQFF	TRBV20-1	TRBJ2-1	NA	S30:Tumor	47	-	-	-	-	-	-	-	-	-	-	-
115	SGLAG%NE	6.6e-05	7	6	2.6e-08	1	0.061	0.35	0.001	0.0012	global-SGLAG%NE	CASSGLAGYNEQFF	CASSGLAGYNEQFF	TRBV27	TRBJ2-1	NA	S20:Tumor	436	-	-	-	-	-	-	-	-	-	-	-
115	SGLAG%NE	6.6e-05	7	6	2.6e-08	1	0.061	0.35	0.001	0.0012	global-SGLAG%NE	CASSGLAGnNEQFF	CASSGLAGNNEQFF	TRBV6-1	TRBJ2-1	NA	S24:Tumor	586	-	-	-	-	-	-	-	-	-	-	-
115	SGLAG%NE	6.6e-05	7	6	2.6e-08	1	0.061	0.35	0.001	0.0012	global-SGLAG%NE	CASSGLAGGNEQFF	CASSGLAGGNEQFF	TRBV7-6	TRBJ2-1	NA	S26:Tumor	3870	-	-	-	-	-	-	-	-	-	-	-
116	S%GTSGSYE	6.6e-05	5	6	1.3e-07	1	0.19	0.53	0.001	0.0012	global-S%GTSGSYE	CSASaGTSGSYEQYF	CSASAGTSGSYEQYF	TRBV20-1	TRBJ2-7	NA	S2:Tumor	222	-	-	-	-	-	-	-	-	-	-	-
116	S%GTSGSYE	6.6e-05	5	6	1.3e-07	1	0.19	0.53	0.001	0.0012	global-S%GTSGSYE	CASSaGTSGSYEQYF	CASSAGTSGSYEQYF	TRBV7-3	TRBJ2-7	NA	S30:Tumor	1085	-	-	-	-	-	-	-	-	-	-	-
116	S%GTSGSYE	6.6e-05	5	6	1.3e-07	1	0.19	0.53	0.001	0.0012	global-S%GTSGSYE	CASSgGTSGSYEQYF	CASSGGTSGSYEQYF	TRBV28	TRBJ2-7	NA	S24:Tumor	861	-	-	-	-	-	-	-	-	-	-	-
116	S%GTSGSYE	6.6e-05	5	6	1.3e-07	1	0.19	0.53	0.001	0.0012	global-S%GTSGSYE	CAISpGTSGSYEQYF	CAISPGTSGSYEQYF	TRBV10-3	TRBJ2-7	NA	S22:Tumor	1038	-	-	-	-	-	-	-	-	-	-	-
116	S%GTSGSYE	6.6e-05	5	6	1.3e-07	1	0.19	0.53	0.001	0.0012	global-S%GTSGSYE	CAISEGTSGSYEQYF	CAISEGTSGSYEQYF	TRBV10-3	TRBJ2-7	NA	S24:Tumor	279	-	-	-	-	-	-	-	-	-	-	-
116	S%GTSGSYE	6.6e-05	5	6	1.3e-07	1	0.19	0.53	0.001	0.0012	global-S%GTSGSYE	CASSEGTSGSYEQYF	CASSEGTSGSYEQYF	TRBV6-1	TRBJ2-7	NA	S19:Tumor	420	-	-	-	-	-	-	-	-	-	-	-
117	SFG%GQET	7e-05	5	5	4.1e-07	1	0.48	0.58	0.001	0.0015	global-SFG%GQET	CASSfGTGQETQYF	CASSFGTGQETQYF	TRBV6-1	TRBJ2-5	NA	S6:Tumor	231	-	-	-	-	-	-	-	-	-	-	-
117	SFG%GQET	7e-05	5	5	4.1e-07	1	0.48	0.58	0.001	0.0015	global-SFG%GQET	CASSfGQGQETQYF	CASSFGQGQETQYF	TRBV7-9	TRBJ2-5	NA	S21:Tumor	414	-	-	-	-	-	-	-	-	-	-	-
117	SFG%GQET	7e-05	5	5	4.1e-07	1	0.48	0.58	0.001	0.0015	global-SFG%GQET	CASSfGGgQETQYF	CASSFGGGQETQYF	TRBV5-1	TRBJ2-5	NA	S18:Tumor	1856	-	-	-	-	-	-	-	-	-	-	-
117	SFG%GQET	7e-05	5	5	4.1e-07	1	0.48	0.58	0.001	0.0015	global-SFG%GQET	CASSfgigQETQYF	CASSFGIGQETQYF	TRBV7-6	TRBJ2-5	NA	S8:Tumor	314	-	-	-	-	-	-	-	-	-	-	-
117	SFG%GQET	7e-05	5	5	4.1e-07	1	0.48	0.58	0.001	0.0015	global-SFG%GQET	CASSfgpgQETQYF	CASSFGPGQETQYF	TRBV28	TRBJ2-5	NA	S0316-08:Tumor	184	-	-	-	-	-	-	-	-	-	-	-
118	RL%E	7e-05	5	5	3.9e-10	1	0.001	0.27	0.001	0.0015	global-RL%E	CSARlNEQFF	CSARLNEQFF	TRBV20-1	TRBJ2-1	NA	S10:Tumor	128	-	-	-	-	-	-	-	-	-	-	-
118	RL%E	7e-05	5	5	3.9e-10	1	0.001	0.27	0.001	0.0015	global-RL%E	CSARlNEQFF	CSARLNEQFF	TRBV20-1	TRBJ2-1	NA	S22:Tumor	6315	-	-	-	-	-	-	-	-	-	-	-
118	RL%E	7e-05	5	5	3.9e-10	1	0.001	0.27	0.001	0.0015	global-RL%E	CSARlsEQYF	CSARLSEQYF	TRBV20-1	TRBJ2-7	NA	S20:Tumor	293	-	-	-	-	-	-	-	-	-	-	-
118	RL%E	7e-05	5	5	3.9e-10	1	0.001	0.27	0.001	0.0015	global-RL%E	CASrlgEQFF	CASRLGEQFF	TRBV6-1	TRBJ2-1	NA	S10:Tumor	386	-	-	-	-	-	-	-	-	-	-	-
118	RL%E	7e-05	5	5	3.9e-10	1	0.001	0.27	0.001	0.0015	global-RL%E	CSARlgEQYF	CSARLGEQYF	TRBV20-1	TRBJ2-7	NA	S18:Tumor	305	-	-	-	-	-	-	-	-	-	-	-
118	RL%E	7e-05	5	5	3.9e-10	1	0.001	0.27	0.001	0.0015	global-RL%E	CASrlsEQYF	CASRLSEQYF	TRBV6-1	TRBJ2-7	NA	S2:Tumor	244	-	-	-	-	-	-	-	-	-	-	-
119	SGE%	7e-05	6	5	3.1e-08	1	0.075	0.28	0.001	0.0015	global-SGE%	CAWSgEKLFF	CAWSGEKLFF	TRBV30	TRBJ1-4	NA	S18:Tumor	210	-	-	-	-	-	-	-	-	-	-	-
119	SGE%	7e-05	6	5	3.1e-08	1	0.075	0.28	0.001	0.0015	global-SGE%	CATSgEKLFF	CATSGEKLFF	TRBV7-9	TRBJ1-4	NA	S19:Tumor	2718	-	-	-	-	-	-	-	-	-	-	-
119	SGE%	7e-05	6	5	3.1e-08	1	0.075	0.28	0.001	0.0015	global-SGE%	CASSgETQYF	CASSGETQYF	TRBV19	TRBJ2-5	NA	S21:Tumor	357	-	-	-	-	-	-	-	-	-	-	-
119	SGE%	7e-05	6	5	3.1e-08	1	0.075	0.28	0.001	0.0015	global-SGE%	CASSgEKLFF	CASSGEKLFF	TRBV6-1	TRBJ1-4	NA	S0316-06:Tumor	254	-	-	-	-	-	-	-	-	-	-	-
119	SGE%	7e-05	6	5	3.1e-08	1	0.075	0.28	0.001	0.0015	global-SGE%	CASSgEKLFF	CASSGEKLFF	TRBV7-9	TRBJ1-4	NA	S19:Tumor	1160	-	-	-	-	-	-	-	-	-	-	-
119	SGE%	7e-05	6	5	3.1e-08	1	0.075	0.28	0.001	0.0015	global-SGE%	CSASgEKLFF	CSASGEKLFF	TRBV20-1	TRBJ1-4	NA	S10:Tumor	205	-	-	-	-	-	-	-	-	-	-	-
119	SGE%	7e-05	6	5	3.1e-08	1	0.075	0.28	0.001	0.0015	global-SGE%	CSASgEKLFF	CSASGEKLFF	TRBV20-1	TRBJ1-4	NA	S22:Tumor	4327	-	-	-	-	-	-	-	-	-	-	-
120	RT%GSTDT	7e-05	4	5	4.3e-07	1	0.48	0.62	0.001	0.0015	global-RT%GSTDT	CASrTSGSTDTQYF	CASRTSGSTDTQYF	TRBV2	TRBJ2-3	NA	S18:Tumor	166	-	-	-	-	-	-	-	-	-	-	-
120	RT%GSTDT	7e-05	4	5	4.3e-07	1	0.48	0.62	0.001	0.0015	global-RT%GSTDT	CASrtAGSTDTQYF	CASRTAGSTDTQYF	TRBV10-3	TRBJ2-3	NA	S2:Tumor	1013	-	-	-	-	-	-	-	-	-	-	-
120	RT%GSTDT	7e-05	4	5	4.3e-07	1	0.48	0.62	0.001	0.0015	global-RT%GSTDT	CASrTGGSTDTQYF	CASRTGGSTDTQYF	TRBV6-1	TRBJ2-3	NA	S0316-06:Tumor	1017	-	-	-	-	-	-	-	-	-	-	-
120	RT%GSTDT	7e-05	4	5	4.3e-07	1	0.48	0.62	0.001	0.0015	global-RT%GSTDT	CSARTSGSTDTQYF	CSARTSGSTDTQYF	TRBV20-1	TRBJ2-3	NA	S23:Tumor	260	-	-	-	-	-	-	-	-	-	-	-
120	RT%GSTDT	7e-05	4	5	4.3e-07	1	0.48	0.62	0.001	0.0015	global-RT%GSTDT	CAWrTSGSTDTQYF	CAWRTSGSTDTQYF	TRBV30	TRBJ2-3	NA	S2:Tumor	197	-	-	-	-	-	-	-	-	-	-	-
121	%TSGSYNE	7e-05	3	5	1.8e-08	1	0.066	0.19	0.001	0.0015	global-%TSGSYNE	CASeTSGSYNEQFF	CASETSGSYNEQFF	TRBV19	TRBJ2-1	NA	S2:Tumor	2996	-	-	-	-	-	-	-	-	-	-	-
121	%TSGSYNE	7e-05	3	5	1.8e-08	1	0.066	0.19	0.001	0.0015	global-%TSGSYNE	CSVGTSGSYNEQFF	CSVGTSGSYNEQFF	TRBV29-1	TRBJ2-1	NA	S2:Tumor	3718	-	-	-	-	-	-	-	-	-	-	-
121	%TSGSYNE	7e-05	3	5	1.8e-08	1	0.066	0.19	0.001	0.0015	global-%TSGSYNE	CAcvTSGSYNEQFF	CACVTSGSYNEQFF	TRBV7-9	TRBJ2-1	NA	S10:Tumor	980	-	-	-	-	-	-	-	-	-	-	-
121	%TSGSYNE	7e-05	3	5	1.8e-08	1	0.066	0.19	0.001	0.0015	global-%TSGSYNE	CSARTSGSYNEQFF	CSARTSGSYNEQFF	TRBV20-1	TRBJ2-1	NA	S0316-14:Tumor	340	-	-	-	-	-	-	-	-	-	-	-
121	%TSGSYNE	7e-05	3	5	1.8e-08	1	0.066	0.19	0.001	0.0015	global-%TSGSYNE	CATeTSGSYNEQFF	CATETSGSYNEQFF	TRBV19	TRBJ2-1	NA	S2:Tumor	636	-	-	-	-	-	-	-	-	-	-	-
122	S%LAGVYNE	7e-05	3	5	1.6e-07	1	0.5	0.22	0.001	0.0015	global-S%LAGVYNE	CASSELAGvYNEQFF	CASSELAGVYNEQFF	TRBV28	TRBJ2-1	NA	S24:Tumor	368	-	-	-	-	-	-	-	-	-	-	-
122	S%LAGVYNE	7e-05	3	5	1.6e-07	1	0.5	0.22	0.001	0.0015	global-S%LAGVYNE	CASSfLAGvYNEQFF	CASSFLAGVYNEQFF	TRBV7-9	TRBJ2-1	NA	S24:Tumor	622	-	-	-	-	-	-	-	-	-	-	-
122	S%LAGVYNE	7e-05	3	5	1.6e-07	1	0.5	0.22	0.001	0.0015	global-S%LAGVYNE	CASSLLAGvYNEQFF	CASSLLAGVYNEQFF	TRBV7-3	TRBJ2-1	NA	S0316-08:Tumor	4734	-	-	-	-	-	-	-	-	-	-	-
122	S%LAGVYNE	7e-05	3	5	1.6e-07	1	0.5	0.22	0.001	0.0015	global-S%LAGVYNE	CASSRLAGvYNEQFF	CASSRLAGVYNEQFF	TRBV27	TRBJ2-1	NA	S0316-08:Tumor	672	-	-	-	-	-	-	-	-	-	-	-
122	S%LAGVYNE	7e-05	3	5	1.6e-07	1	0.5	0.22	0.001	0.0015	global-S%LAGVYNE	CASSPLAGvYNEQFF	CASSPLAGVYNEQFF	TRBV6-1	TRBJ2-1	NA	S2:Tumor	1043	-	-	-	-	-	-	-	-	-	-	-
123	S%QGRE	7e-05	5	5	6e-09	1	0.016	0.26	0.001	0.0015	global-S%QGRE	CASSKQGrEAFF	CASSKQGREAFF	TRBV6-1	TRBJ1-1	NA	S0316-06:Tumor	252	-	-	-	-	-	-	-	-	-	-	-
123	S%QGRE	7e-05	5	5	6e-09	1	0.016	0.26	0.001	0.0015	global-S%QGRE	CASSwQGrEQFF	CASSWQGREQFF	TRBV5-1	TRBJ2-1	NA	S0316-14:Tumor	233	-	-	-	-	-	-	-	-	-	-	-
123	S%QGRE	7e-05	5	5	6e-09	1	0.016	0.26	0.001	0.0015	global-S%QGRE	CASSRQGrEQFF	CASSRQGREQFF	TRBV6-1	TRBJ2-1	NA	S22:Tumor	6469	-	-	-	-	-	-	-	-	-	-	-
123	S%QGRE	7e-05	5	5	6e-09	1	0.016	0.26	0.001	0.0015	global-S%QGRE	CASSRQGrEQYF	CASSRQGREQYF	TRBV6-1	TRBJ2-7	NA	S22:Tumor	386	-	-	-	-	-	-	-	-	-	-	-
123	S%QGRE	7e-05	5	5	6e-09	1	0.016	0.26	0.001	0.0015	global-S%QGRE	CASStQGrEQYF	CASSTQGREQYF	TRBV28	TRBJ2-7	NA	S16:Tumor	165	-	-	-	-	-	-	-	-	-	-	-
123	S%QGRE	7e-05	5	5	6e-09	1	0.016	0.26	0.001	0.0015	global-S%QGRE	CASStQGrEQYF	CASSTQGREQYF	TRBV6-1	TRBJ2-7	NA	S23:Tumor	1525	-	-	-	-	-	-	-	-	-	-	-
124	SQAGTG%YE	7e-05	5	5	4.9e-09	1	0.005	0.67	0.001	0.0015	global-SQAGTG%YE	CASSQaGTGtYEQYF	CASSQAGTGTYEQYF	TRBV4-1	TRBJ2-7	NA	S14:Tumor	218	-	-	-	-	-	-	-	-	-	-	-
124	SQAGTG%YE	7e-05	5	5	4.9e-09	1	0.005	0.67	0.001	0.0015	global-SQAGTG%YE	CASSQaGTGyYEQYF	CASSQAGTGYYEQYF	TRBV4-1	TRBJ2-7	NA	S0316-06:Tumor	215	-	-	-	-	-	-	-	-	-	-	-
124	SQAGTG%YE	7e-05	5	5	4.9e-09	1	0.005	0.67	0.001	0.0015	global-SQAGTG%YE	CASSQaGTGGYEQYF	CASSQAGTGGYEQYF	TRBV4-3	TRBJ2-7	NA	S24:Tumor	1084	-	-	-	-	-	-	-	-	-	-	-
124	SQAGTG%YE	7e-05	5	5	4.9e-09	1	0.005	0.67	0.001	0.0015	global-SQAGTG%YE	CASSQaGTGvYEQYF	CASSQAGTGVYEQYF	TRBV4-1	TRBJ2-7	NA	S10:Tumor	762	-	-	-	-	-	-	-	-	-	-	-
124	SQAGTG%YE	7e-05	5	5	4.9e-09	1	0.005	0.67	0.001	0.0015	global-SQAGTG%YE	CASSQaGTGaYEQYF	CASSQAGTGAYEQYF	TRBV4-1	TRBJ2-7	NA	S21:Tumor	162	-	-	-	-	-	-	-	-	-	-	-
125	SGG%NTGE	7e-05	5	5	4.7e-07	1	0.64	0.5	0.001	0.0015	global-SGG%NTGE	CASSGGaNTGELFF	CASSGGANTGELFF	TRBV5-5	TRBJ2-2	NA	S2:Tumor	153	-	-	-	-	-	-	-	-	-	-	-
125	SGG%NTGE	7e-05	5	5	4.7e-07	1	0.64	0.5	0.001	0.0015	global-SGG%NTGE	CASSGGaNTGELFF	CASSGGANTGELFF	TRBV6-1	TRBJ2-2	NA	S26:Tumor	207	-	-	-	-	-	-	-	-	-	-	-
125	SGG%NTGE	7e-05	5	5	4.7e-07	1	0.64	0.5	0.001	0.0015	global-SGG%NTGE	CATSGGvNTGELFF	CATSGGVNTGELFF	TRBV24-1	TRBJ2-2	NA	S23:Tumor	883	-	-	-	-	-	-	-	-	-	-	-
125	SGG%NTGE	7e-05	5	5	4.7e-07	1	0.64	0.5	0.001	0.0015	global-SGG%NTGE	CASSgGTNTGELFF	CASSGGTNTGELFF	TRBV10-1	TRBJ2-2	NA	S26:Tumor	178	-	-	-	-	-	-	-	-	-	-	-
125	SGG%NTGE	7e-05	5	5	4.7e-07	1	0.64	0.5	0.001	0.0015	global-SGG%NTGE	CASSGGsNTGELFF	CASSGGSNTGELFF	TRBV28	TRBJ2-2	NA	S18:Tumor	257	-	-	-	-	-	-	-	-	-	-	-
125	SGG%NTGE	7e-05	5	5	4.7e-07	1	0.64	0.5	0.001	0.0015	global-SGG%NTGE	CASSGGiNTGELFF	CASSGGINTGELFF	TRBV10-2	TRBJ2-2	NA	S14:Tumor	2817	-	-	-	-	-	-	-	-	-	-	-
126	SVSG%SYNE	7e-05	6	5	2.6e-07	1	0.36	0.49	0.001	0.0015	global-SVSG%SYNE	CASSVSGvSYNEQFF	CASSVSGVSYNEQFF	TRBV7-9	TRBJ2-1	NA	S20:Tumor	302	-	-	-	-	-	-	-	-	-	-	-
126	SVSG%SYNE	7e-05	6	5	2.6e-07	1	0.36	0.49	0.001	0.0015	global-SVSG%SYNE	CASSVSGGSYNEQFF	CASSVSGGSYNEQFF	TRBV2	TRBJ2-1	NA	S18:Tumor	93	-	-	-	-	-	-	-	-	-	-	-
126	SVSG%SYNE	7e-05	6	5	2.6e-07	1	0.36	0.49	0.001	0.0015	global-SVSG%SYNE	CASSVSGGSYNEQFF	CASSVSGGSYNEQFF	TRBV19	TRBJ2-1	NA	S19:Tumor	336	-	-	-	-	-	-	-	-	-	-	-
126	SVSG%SYNE	7e-05	6	5	2.6e-07	1	0.36	0.49	0.001	0.0015	global-SVSG%SYNE	CAWSvSGGSYNEQFF	CAWSVSGGSYNEQFF	TRBV30	TRBJ2-1	NA	S18:Tumor	238	-	-	-	-	-	-	-	-	-	-	-
126	SVSG%SYNE	7e-05	6	5	2.6e-07	1	0.36	0.49	0.001	0.0015	global-SVSG%SYNE	CASSVSGsSYNEQFF	CASSVSGSSYNEQFF	TRBV7-3	TRBJ2-1	NA	S0316-10:Tumor	1438	-	-	-	-	-	-	-	-	-	-	-
126	SVSG%SYNE	7e-05	6	5	2.6e-07	1	0.36	0.49	0.001	0.0015	global-SVSG%SYNE	CASSVSGsSYNEQFF	CASSVSGSSYNEQFF	TRBV19	TRBJ2-1	NA	S2:Tumor	2532	-	-	-	-	-	-	-	-	-	-	-
126	SVSG%SYNE	7e-05	6	5	2.6e-07	1	0.36	0.49	0.001	0.0015	global-SVSG%SYNE	CSASvSGaSYNEQFF	CSASVSGASYNEQFF	TRBV20-1	TRBJ2-1	NA	S0316-14:Tumor	367	-	-	-	-	-	-	-	-	-	-	-
127	%DLAKNI	7e-05	5	5	4.7e-07	1	0.47	0.68	0.001	0.0015	global-%DLAKNI	CASSDlAKNIQYF	CASSDLAKNIQYF	TRBV19	TRBJ2-4	NA	S20:Tumor	1042	-	-	-	-	-	-	-	-	-	-	-
127	%DLAKNI	7e-05	5	5	4.7e-07	1	0.47	0.68	0.001	0.0015	global-%DLAKNI	CATSDLAKNIQYF	CATSDLAKNIQYF	TRBV24-1	TRBJ2-4	NA	S0316-16:Tumor	436	-	-	-	-	-	-	-	-	-	-	-
127	%DLAKNI	7e-05	5	5	4.7e-07	1	0.47	0.68	0.001	0.0015	global-%DLAKNI	CASTdlAKNIQYF	CASTDLAKNIQYF	TRBV18	TRBJ2-4	NA	S0316-08:Tumor	481	-	-	-	-	-	-	-	-	-	-	-
127	%DLAKNI	7e-05	5	5	4.7e-07	1	0.47	0.68	0.001	0.0015	global-%DLAKNI	CSARdlAKNIQYF	CSARDLAKNIQYF	TRBV20-1	TRBJ2-4	NA	S0316-14:Tumor	178	-	-	-	-	-	-	-	-	-	-	-
127	%DLAKNI	7e-05	5	5	4.7e-07	1	0.47	0.68	0.001	0.0015	global-%DLAKNI	CSGGdlAKNIQYF	CSGGDLAKNIQYF	TRBV29-1	TRBJ2-4	NA	S18:Tumor	190	-	-	-	-	-	-	-	-	-	-	-
128	SE%GSGANV	7e-05	5	5	4e-09	1	0.018	0.15	0.001	0.0015	global-SE%GSGANV	CASSESGSGANVLTF	CASSESGSGANVLTF	TRBV6-1	TRBJ2-6	NA	S14:Tumor	4045	-	-	-	-	-	-	-	-	-	-	-
128	SE%GSGANV	7e-05	5	5	4e-09	1	0.018	0.15	0.001	0.0015	global-SE%GSGANV	CASSEAGSGANVLTF	CASSEAGSGANVLTF	TRBV6-1	TRBJ2-6	NA	S6:Tumor	76	-	-	-	-	-	-	-	-	-	-	-
128	SE%GSGANV	7e-05	5	5	4e-09	1	0.018	0.15	0.001	0.0015	global-SE%GSGANV	CASSEdgSGANVLTF	CASSEDGSGANVLTF	TRBV6-4	TRBJ2-6	NA	S6:Tumor	120	-	-	-	-	-	-	-	-	-	-	-
128	SE%GSGANV	7e-05	5	5	4e-09	1	0.018	0.15	0.001	0.0015	global-SE%GSGANV	CASSEGGSGANVLTF	CASSEGGSGANVLTF	TRBV6-1	TRBJ2-6	NA	S24:Tumor	283	-	-	-	-	-	-	-	-	-	-	-
128	SE%GSGANV	7e-05	5	5	4e-09	1	0.018	0.15	0.001	0.0015	global-SE%GSGANV	CASSEGGSGANVLTF	CASSEGGSGANVLTF	TRBV6-1	TRBJ2-6	NA	S8:Tumor	554	-	-	-	-	-	-	-	-	-	-	-
128	SE%GSGANV	7e-05	5	5	4e-09	1	0.018	0.15	0.001	0.0015	global-SE%GSGANV	CASSEwgSGANVLTF	CASSEWGSGANVLTF	TRBV25-1	TRBJ2-6	NA	S0316-14:Tumor	7381	-	-	-	-	-	-	-	-	-	-	-
129	SD%ET	7.3e-05	9	7	1.9e-07	1	0.9	0.24	0.001	0.00086	global-SD%ET	CASSDQETQYF	CASSDQETQYF	TRBV7-6	TRBJ2-5	NA	S0316-06:Tumor	244	-	-	-	-	-	-	-	-	-	-	-
129	SD%ET	7.3e-05	9	7	1.9e-07	1	0.9	0.24	0.001	0.00086	global-SD%ET	CASSDQETQYF	CASSDQETQYF	TRBV18	TRBJ2-5	NA	S16:Tumor	59	-	-	-	-	-	-	-	-	-	-	-
129	SD%ET	7.3e-05	9	7	1.9e-07	1	0.9	0.24	0.001	0.00086	global-SD%ET	CAISDRETQYF	CAISDRETQYF	TRBV10-3	TRBJ2-5	NA	S4:Tumor	410	-	-	-	-	-	-	-	-	-	-	-
129	SD%ET	7.3e-05	9	7	1.9e-07	1	0.9	0.24	0.001	0.00086	global-SD%ET	CASSDiETQYF	CASSDIETQYF	TRBV10-2	TRBJ2-5	NA	S2:Tumor	195	-	-	-	-	-	-	-	-	-	-	-
129	SD%ET	7.3e-05	9	7	1.9e-07	1	0.9	0.24	0.001	0.00086	global-SD%ET	CATSDrETQYF	CATSDRETQYF	TRBV24-1	TRBJ2-5	NA	S19:Tumor	11140	-	-	-	-	-	-	-	-	-	-	-
129	SD%ET	7.3e-05	9	7	1.9e-07	1	0.9	0.24	0.001	0.00086	global-SD%ET	CASSDgETQYF	CASSDGETQYF	TRBV7-2	TRBJ2-5	NA	S0316-10:Tumor	633	-	-	-	-	-	-	-	-	-	-	-
129	SD%ET	7.3e-05	9	7	1.9e-07	1	0.9	0.24	0.001	0.00086	global-SD%ET	CASSDgETQYF	CASSDGETQYF	TRBV5-1	TRBJ2-5	NA	S18:Tumor	578	-	-	-	-	-	-	-	-	-	-	-
129	SD%ET	7.3e-05	9	7	1.9e-07	1	0.9	0.24	0.001	0.00086	global-SD%ET	CASSDlETQYF	CASSDLETQYF	TRBV25-1	TRBJ2-5	NA	S14:Tumor	230	-	-	-	-	-	-	-	-	-	-	-
129	SD%ET	7.3e-05	9	7	1.9e-07	1	0.9	0.24	0.001	0.00086	global-SD%ET	CASSDeETQYF	CASSDEETQYF	TRBV2	TRBJ2-5	NA	S24:Tumor	523	-	-	-	-	-	-	-	-	-	-	-
130	SGQG%QP	7.3e-05	7	7	2.7e-09	1	0.006	0.52	0.001	0.00086	global-SGQG%QP	CSASGQGaQPQHF	CSASGQGAQPQHF	TRBV20-1	TRBJ1-5	NA	S8:Tumor	521	-	-	-	-	-	-	-	-	-	-	-
130	SGQG%QP	7.3e-05	7	7	2.7e-09	1	0.006	0.52	0.001	0.00086	global-SGQG%QP	CASSGQGgQPQHF	CASSGQGGQPQHF	TRBV6-1	TRBJ1-5	NA	S18:Tumor	662	-	-	-	-	-	-	-	-	-	-	-
130	SGQG%QP	7.3e-05	7	7	2.7e-09	1	0.006	0.52	0.001	0.00086	global-SGQG%QP	CASSGQGgQPQHF	CASSGQGGQPQHF	TRBV14	TRBJ1-5	NA	S20:Tumor	383	-	-	-	-	-	-	-	-	-	-	-
130	SGQG%QP	7.3e-05	7	7	2.7e-09	1	0.006	0.52	0.001	0.00086	global-SGQG%QP	CASSGQGeQPQHF	CASSGQGEQPQHF	TRBV28	TRBJ1-5	NA	S24:Tumor	329	-	-	-	-	-	-	-	-	-	-	-
130	SGQG%QP	7.3e-05	7	7	2.7e-09	1	0.006	0.52	0.001	0.00086	global-SGQG%QP	CSASGQGsQPQHF	CSASGQGSQPQHF	TRBV20-1	TRBJ1-5	NA	S14:Tumor	554	-	-	-	-	-	-	-	-	-	-	-
130	SGQG%QP	7.3e-05	7	7	2.7e-09	1	0.006	0.52	0.001	0.00086	global-SGQG%QP	CASSGQGyQPQHF	CASSGQGYQPQHF	TRBV6-1	TRBJ1-5	NA	S6:Tumor	72	-	-	-	-	-	-	-	-	-	-	-
130	SGQG%QP	7.3e-05	7	7	2.7e-09	1	0.006	0.52	0.001	0.00086	global-SGQG%QP	CASSGQGrQPQHF	CASSGQGRQPQHF	TRBV6-1	TRBJ1-5	NA	S14:Tumor	4032	-	-	-	-	-	-	-	-	-	-	-
130	SGQG%QP	7.3e-05	7	7	2.7e-09	1	0.006	0.52	0.001	0.00086	global-SGQG%QP	CASSGQGNQPQHF	CASSGQGNQPQHF	TRBV6-1	TRBJ1-5	NA	S14:Tumor	212	-	-	-	-	-	-	-	-	-	-	-
130	SGQG%QP	7.3e-05	7	7	2.7e-09	1	0.006	0.52	0.001	0.00086	global-SGQG%QP	CASSGQGNQPQHF	CASSGQGNQPQHF	TRBV6-1	TRBJ1-5	NA	S21:Tumor	231	-	-	-	-	-	-	-	-	-	-	-
131	SP%GAGE	7.3e-05	8	7	1.3e-08	1	0.04	0.38	0.001	0.00086	global-SP%GAGE	CASSPGGaGELFF	CASSPGGAGELFF	TRBV6-1	TRBJ2-2	NA	S10:Tumor	17	-	-	-	-	-	-	-	-	-	-	-
131	SP%GAGE	7.3e-05	8	7	1.3e-08	1	0.04	0.38	0.001	0.00086	global-SP%GAGE	CASSPGGaGELFF	CASSPGGAGELFF	TRBV6-1	TRBJ2-2	NA	S6:Tumor	2446	-	-	-	-	-	-	-	-	-	-	-
131	SP%GAGE	7.3e-05	8	7	1.3e-08	1	0.04	0.38	0.001	0.00086	global-SP%GAGE	CASSPigaGELFF	CASSPIGAGELFF	TRBV7-3	TRBJ2-2	NA	S10:Tumor	22	-	-	-	-	-	-	-	-	-	-	-
131	SP%GAGE	7.3e-05	8	7	1.3e-08	1	0.04	0.38	0.001	0.00086	global-SP%GAGE	CASSPigaGELFF	CASSPIGAGELFF	TRBV7-3	TRBJ2-2	NA	S4:Tumor	441	-	-	-	-	-	-	-	-	-	-	-
131	SP%GAGE	7.3e-05	8	7	1.3e-08	1	0.04	0.38	0.001	0.00086	global-SP%GAGE	CASSPigaGELFF	CASSPIGAGELFF	TRBV7-3	TRBJ2-2	NA	S8:Tumor	6324	-	-	-	-	-	-	-	-	-	-	-
131	SP%GAGE	7.3e-05	8	7	1.3e-08	1	0.04	0.38	0.001	0.00086	global-SP%GAGE	CASSPRGagEQYF	CASSPRGAGEQYF	TRBV7-2	TRBJ2-7	NA	S24:Tumor	272	-	-	-	-	-	-	-	-	-	-	-
131	SP%GAGE	7.3e-05	8	7	1.3e-08	1	0.04	0.38	0.001	0.00086	global-SP%GAGE	CASSPmgaGELFF	CASSPMGAGELFF	TRBV5-1	TRBJ2-2	NA	S0316-14:Tumor	159	-	-	-	-	-	-	-	-	-	-	-
131	SP%GAGE	7.3e-05	8	7	1.3e-08	1	0.04	0.38	0.001	0.00086	global-SP%GAGE	CSASpGGaGELFF	CSASPGGAGELFF	TRBV20-1	TRBJ2-2	NA	S26:Tumor	442	-	-	-	-	-	-	-	-	-	-	-
131	SP%GAGE	7.3e-05	8	7	1.3e-08	1	0.04	0.38	0.001	0.00086	global-SP%GAGE	CASSPegaGELFF	CASSPEGAGELFF	TRBV5-1	TRBJ2-2	NA	S8:Tumor	318	-	-	-	-	-	-	-	-	-	-	-
131	SP%GAGE	7.3e-05	8	7	1.3e-08	1	0.04	0.38	0.001	0.00086	global-SP%GAGE	CASSPlgaGELFF	CASSPLGAGELFF	TRBV7-9	TRBJ2-2	NA	S22:Tumor	977	-	-	-	-	-	-	-	-	-	-	-
132	SPG%E	8.2e-05	11	13	1e-09	1	0.11	0.12	0.001	7.7e-05	global-SPG%E	CASSPGLEQFF	CASSPGLEQFF	TRBV7-3	TRBJ2-1	NA	S6:Tumor	2338	-	-	-	-	-	-	-	-	-	-	-
132	SPG%E	8.2e-05	11	13	1e-09	1	0.11	0.12	0.001	7.7e-05	global-SPG%E	CASSPgNEQFF	CASSPGNEQFF	TRBV18	TRBJ2-1	NA	S0316-10:Tumor	192	-	-	-	-	-	-	-	-	-	-	-
132	SPG%E	8.2e-05	11	13	1e-09	1	0.11	0.12	0.001	7.7e-05	global-SPG%E	CASSPgnEQYF	CASSPGNEQYF	TRBV18	TRBJ2-7	NA	S14:Tumor	593	-	-	-	-	-	-	-	-	-	-	-
132	SPG%E	8.2e-05	11	13	1e-09	1	0.11	0.12	0.001	7.7e-05	global-SPG%E	CASSPgTEAFF	CASSPGTEAFF	TRBV6-1	TRBJ1-1	NA	S0316-16:Tumor	68	-	-	-	-	-	-	-	-	-	-	-
132	SPG%E	8.2e-05	11	13	1e-09	1	0.11	0.12	0.001	7.7e-05	global-SPG%E	CASSPgvEQYF	CASSPGVEQYF	TRBV6-1	TRBJ2-7	NA	S10:Tumor	814	-	-	-	-	-	-	-	-	-	-	-
132	SPG%E	8.2e-05	11	13	1e-09	1	0.11	0.12	0.001	7.7e-05	global-SPG%E	CASSPgvEQYF	CASSPGVEQYF	TRBV6-1	TRBJ2-7	NA	S14:Tumor	230	-	-	-	-	-	-	-	-	-	-	-
132	SPG%E	8.2e-05	11	13	1e-09	1	0.11	0.12	0.001	7.7e-05	global-SPG%E	CASSPgvEQYF	CASSPGVEQYF	TRBV6-1	TRBJ2-7	NA	S18:Tumor	38	-	-	-	-	-	-	-	-	-	-	-
132	SPG%E	8.2e-05	11	13	1e-09	1	0.11	0.12	0.001	7.7e-05	global-SPG%E	CASSPgvEQYF	CASSPGVEQYF	TRBV6-1	TRBJ2-7	NA	S20:Tumor	10689	-	-	-	-	-	-	-	-	-	-	-
132	SPG%E	8.2e-05	11	13	1e-09	1	0.11	0.12	0.001	7.7e-05	global-SPG%E	CASSPgyEAFF	CASSPGYEAFF	TRBV6-1	TRBJ1-1	NA	S6:Tumor	155	-	-	-	-	-	-	-	-	-	-	-
132	SPG%E	8.2e-05	11	13	1e-09	1	0.11	0.12	0.001	7.7e-05	global-SPG%E	CASSPgYEQYF	CASSPGYEQYF	TRBV28	TRBJ2-7	NA	S0316-16:Tumor	221	-	-	-	-	-	-	-	-	-	-	-
132	SPG%E	8.2e-05	11	13	1e-09	1	0.11	0.12	0.001	7.7e-05	global-SPG%E	CASSPgYEQYF	CASSPGYEQYF	TRBV7-9	TRBJ2-7	NA	S10:Tumor	58	-	-	-	-	-	-	-	-	-	-	-
132	SPG%E	8.2e-05	11	13	1e-09	1	0.11	0.12	0.001	7.7e-05	global-SPG%E	CASSPgYEQYF	CASSPGYEQYF	TRBV7-9	TRBJ2-7	NA	S2:Tumor	32275	-	-	-	-	-	-	-	-	-	-	-
132	SPG%E	8.2e-05	11	13	1e-09	1	0.11	0.12	0.001	7.7e-05	global-SPG%E	CASSPgYEQYV	CASSPGYEQYV	TRBV6-1	TRBJ2-7	NA	S10:Tumor	26	-	-	-	-	-	-	-	-	-	-	-
132	SPG%E	8.2e-05	11	13	1e-09	1	0.11	0.12	0.001	7.7e-05	global-SPG%E	CASSPgYEQYV	CASSPGYEQYV	TRBV6-1	TRBJ2-7	NA	S6:Tumor	3650	-	-	-	-	-	-	-	-	-	-	-
132	SPG%E	8.2e-05	11	13	1e-09	1	0.11	0.12	0.001	7.7e-05	global-SPG%E	CASSPgdEQFF	CASSPGDEQFF	TRBV25-1	TRBJ2-1	NA	S0316-08:Tumor	274	-	-	-	-	-	-	-	-	-	-	-
132	SPG%E	8.2e-05	11	13	1e-09	1	0.11	0.12	0.001	7.7e-05	global-SPG%E	CASSPgdEQFF	CASSPGDEQFF	TRBV27	TRBJ2-1	NA	S14:Tumor	458	-	-	-	-	-	-	-	-	-	-	-
132	SPG%E	8.2e-05	11	13	1e-09	1	0.11	0.12	0.001	7.7e-05	global-SPG%E	CANSpgGELFF	CANSPGGELFF	TRBV10-3	TRBJ2-2	NA	S26:Tumor	180	-	-	-	-	-	-	-	-	-	-	-
132	SPG%E	8.2e-05	11	13	1e-09	1	0.11	0.12	0.001	7.7e-05	global-SPG%E	CASSPgeEQFF	CASSPGEEQFF	TRBV2	TRBJ2-1	NA	S20:Tumor	766	-	-	-	-	-	-	-	-	-	-	-
132	SPG%E	8.2e-05	11	13	1e-09	1	0.11	0.12	0.001	7.7e-05	global-SPG%E	CASSPGGEQYF	CASSPGGEQYF	TRBV7-9	TRBJ2-7	NA	S26:Tumor	209	-	-	-	-	-	-	-	-	-	-	-
132	SPG%E	8.2e-05	11	13	1e-09	1	0.11	0.12	0.001	7.7e-05	global-SPG%E	CSASpGGEQYF	CSASPGGEQYF	TRBV20-1	TRBJ2-7	NA	S0316-12:Tumor	1795	-	-	-	-	-	-	-	-	-	-	-
133	SPG%GYE	8.3e-05	10	10	8.8e-08	1	0.5	0.56	0.001	0.00031	global-SPG%GYE	CASSPgvgYEQYF	CASSPGVGYEQYF	TRBV7-9	TRBJ2-7	NA	S0316-08:Tumor	1248	-	-	-	-	-	-	-	-	-	-	-
133	SPG%GYE	8.3e-05	10	10	8.8e-08	1	0.5	0.56	0.001	0.00031	global-SPG%GYE	CASSPgegYEQYF	CASSPGEGYEQYF	TRBV4-1	TRBJ2-7	NA	S8:Tumor	963	-	-	-	-	-	-	-	-	-	-	-
133	SPG%GYE	8.3e-05	10	10	8.8e-08	1	0.5	0.56	0.001	0.00031	global-SPG%GYE	CASSPgwgYEQYF	CASSPGWGYEQYF	TRBV18	TRBJ2-7	NA	S16:Tumor	887	-	-	-	-	-	-	-	-	-	-	-
133	SPG%GYE	8.3e-05	10	10	8.8e-08	1	0.5	0.56	0.001	0.00031	global-SPG%GYE	CASSPGGgYEQYF	CASSPGGGYEQYF	TRBV7-9	TRBJ2-7	NA	S2:Tumor	1015	-	-	-	-	-	-	-	-	-	-	-
133	SPG%GYE	8.3e-05	10	10	8.8e-08	1	0.5	0.56	0.001	0.00031	global-SPG%GYE	CASSPGGgYEQYF	CASSPGGGYEQYF	TRBV18	TRBJ2-7	NA	S30:Tumor	81	-	-	-	-	-	-	-	-	-	-	-
133	SPG%GYE	8.3e-05	10	10	8.8e-08	1	0.5	0.56	0.001	0.00031	global-SPG%GYE	CASSPGQGYEQYF	CASSPGQGYEQYF	TRBV4-3	TRBJ2-7	NA	S20:Tumor	459	-	-	-	-	-	-	-	-	-	-	-
133	SPG%GYE	8.3e-05	10	10	8.8e-08	1	0.5	0.56	0.001	0.00031	global-SPG%GYE	CASSPGQGYEQYF	CASSPGQGYEQYF	TRBV23-1	TRBJ2-7	NA	S24:Tumor	426	-	-	-	-	-	-	-	-	-	-	-
133	SPG%GYE	8.3e-05	10	10	8.8e-08	1	0.5	0.56	0.001	0.00031	global-SPG%GYE	CASSPGTGYEQYF	CASSPGTGYEQYF	TRBV6-1	TRBJ2-7	NA	S22:Tumor	1462	-	-	-	-	-	-	-	-	-	-	-
133	SPG%GYE	8.3e-05	10	10	8.8e-08	1	0.5	0.56	0.001	0.00031	global-SPG%GYE	CATSpGQGYEQYF	CATSPGQGYEQYF	TRBV10-1	TRBJ2-7	NA	S26:Tumor	427	-	-	-	-	-	-	-	-	-	-	-
133	SPG%GYE	8.3e-05	10	10	8.8e-08	1	0.5	0.56	0.001	0.00031	global-SPG%GYE	CASSPgdgYEQYF	CASSPGDGYEQYF	TRBV19	TRBJ2-7	NA	S0316-16:Tumor	494	-	-	-	-	-	-	-	-	-	-	-
133	SPG%GYE	8.3e-05	10	10	8.8e-08	1	0.5	0.56	0.001	0.00031	global-SPG%GYE	CSASpGQGYEQYF	CSASPGQGYEQYF	TRBV20-1	TRBJ2-7	NA	S2:Tumor	570	-	-	-	-	-	-	-	-	-	-	-
133	SPG%GYE	8.3e-05	10	10	8.8e-08	1	0.5	0.56	0.001	0.00031	global-SPG%GYE	CASSPgmgYEQYF	CASSPGMGYEQYF	TRBV18	TRBJ2-7	NA	S0316-08:Tumor	1224	-	-	-	-	-	-	-	-	-	-	-
134	%SGANV	8.9e-05	12	11	5.6e-09	1	0.035	0.67	0.001	0.00024	global-%SGANV	CASTSGANVLTF	CASTSGANVLTF	TRBV27	TRBJ2-6	NA	S0316-16:Tumor	787	-	-	-	-	-	-	-	-	-	-	-
134	%SGANV	8.9e-05	12	11	5.6e-09	1	0.035	0.67	0.001	0.00024	global-%SGANV	CAThSGANVLTF	CATHSGANVLTF	TRBV28	TRBJ2-6	NA	S20:Tumor	538	-	-	-	-	-	-	-	-	-	-	-
134	%SGANV	8.9e-05	12	11	5.6e-09	1	0.035	0.67	0.001	0.00024	global-%SGANV	CASGSGANVLTF	CASGSGANVLTF	TRBV28	TRBJ2-6	NA	S0316-08:Tumor	209	-	-	-	-	-	-	-	-	-	-	-
134	%SGANV	8.9e-05	12	11	5.6e-09	1	0.035	0.67	0.001	0.00024	global-%SGANV	CASlSGANVLTF	CASLSGANVLTF	TRBV19	TRBJ2-6	NA	S0316-06:Tumor	166	-	-	-	-	-	-	-	-	-	-	-
134	%SGANV	8.9e-05	12	11	5.6e-09	1	0.035	0.67	0.001	0.00024	global-%SGANV	CAWrSGANVLTF	CAWRSGANVLTF	TRBV30	TRBJ2-6	NA	S21:Tumor	952	-	-	-	-	-	-	-	-	-	-	-
134	%SGANV	8.9e-05	12	11	5.6e-09	1	0.035	0.67	0.001	0.00024	global-%SGANV	CATeSGANVLTF	CATESGANVLTF	TRBV19	TRBJ2-6	NA	S0316-10:Tumor	870	-	-	-	-	-	-	-	-	-	-	-
134	%SGANV	8.9e-05	12	11	5.6e-09	1	0.035	0.67	0.001	0.00024	global-%SGANV	CASrSGANVLTF	CASRSGANVLTF	TRBV6-4	TRBJ2-6	NA	S0316-14:Tumor	216	-	-	-	-	-	-	-	-	-	-	-
134	%SGANV	8.9e-05	12	11	5.6e-09	1	0.035	0.67	0.001	0.00024	global-%SGANV	CAWnSGANVLTF	CAWNSGANVLTF	TRBV30	TRBJ2-6	NA	S19:Tumor	1360	-	-	-	-	-	-	-	-	-	-	-
134	%SGANV	8.9e-05	12	11	5.6e-09	1	0.035	0.67	0.001	0.00024	global-%SGANV	CASSSGANVLTF	CASSSGANVLTF	TRBV27	TRBJ2-6	NA	S6:Tumor	167	-	-	-	-	-	-	-	-	-	-	-
134	%SGANV	8.9e-05	12	11	5.6e-09	1	0.035	0.67	0.001	0.00024	global-%SGANV	CASSSGANVLTF	CASSSGANVLTF	TRBV28	TRBJ2-6	NA	S8:Tumor	2582	-	-	-	-	-	-	-	-	-	-	-
134	%SGANV	8.9e-05	12	11	5.6e-09	1	0.035	0.67	0.001	0.00024	global-%SGANV	CSAmSGANVLTF	CSAMSGANVLTF	TRBV20-1	TRBJ2-6	NA	S2:Tumor	315	-	-	-	-	-	-	-	-	-	-	-
134	%SGANV	8.9e-05	12	11	5.6e-09	1	0.035	0.67	0.001	0.00024	global-%SGANV	CSVqSGANVLTF	CSVQSGANVLTF	TRBV29-1	TRBJ2-6	NA	S16:Tumor	71	-	-	-	-	-	-	-	-	-	-	-
135	STG%GE	9.1e-05	8	8	9e-09	1	0.22	0.05	0.001	0.00083	global-STG%GE	CASSTGvgEQFF	CASSTGVGEQFF	TRBV13	TRBJ2-1	NA	S0316-06:Tumor	392	-	-	-	-	-	-	-	-	-	-	-
135	STG%GE	9.1e-05	8	8	9e-09	1	0.22	0.05	0.001	0.00083	global-STG%GE	CAWSTGTGELFF	CAWSTGTGELFF	TRBV30	TRBJ2-2	NA	S0316-14:Tumor	128	-	-	-	-	-	-	-	-	-	-	-
135	STG%GE	9.1e-05	8	8	9e-09	1	0.22	0.05	0.001	0.00083	global-STG%GE	CATSTGrgEQFF	CATSTGRGEQFF	TRBV6-1	TRBJ2-1	NA	S20:Tumor	235	-	-	-	-	-	-	-	-	-	-	-
135	STG%GE	9.1e-05	8	8	9e-09	1	0.22	0.05	0.001	0.00083	global-STG%GE	CASSTGaGELFF	CASSTGAGELFF	TRBV6-1	TRBJ2-2	NA	S18:Tumor	39	-	-	-	-	-	-	-	-	-	-	-
135	STG%GE	9.1e-05	8	8	9e-09	1	0.22	0.05	0.001	0.00083	global-STG%GE	CASSTGaGELFF	CASSTGAGELFF	TRBV6-1	TRBJ2-2	NA	S19:Tumor	22588	-	-	-	-	-	-	-	-	-	-	-
135	STG%GE	9.1e-05	8	8	9e-09	1	0.22	0.05	0.001	0.00083	global-STG%GE	CASSTGrgEQYF	CASSTGRGEQYF	TRBV7-9	TRBJ2-7	NA	S30:Tumor	81	-	-	-	-	-	-	-	-	-	-	-
135	STG%GE	9.1e-05	8	8	9e-09	1	0.22	0.05	0.001	0.00083	global-STG%GE	CASSTGkgEQFF	CASSTGKGEQFF	TRBV6-1	TRBJ2-1	NA	S0316-06:Tumor	22753	-	-	-	-	-	-	-	-	-	-	-
135	STG%GE	9.1e-05	8	8	9e-09	1	0.22	0.05	0.001	0.00083	global-STG%GE	CSASTGTGELFF	CSASTGTGELFF	TRBV20-1	TRBJ2-2	NA	S26:Tumor	272	-	-	-	-	-	-	-	-	-	-	-
135	STG%GE	9.1e-05	8	8	9e-09	1	0.22	0.05	0.001	0.00083	global-STG%GE	CASSTGpGELFF	CASSTGPGELFF	TRBV28	TRBJ2-2	NA	S0316-08:Tumor	1175	-	-	-	-	-	-	-	-	-	-	-
136	R%GSSYNE	9.1e-05	8	8	1e-10	1	0.001	0.12	0.001	0.00083	global-R%GSSYNE	CATrTGsSYNEQFF	CATRTGSSYNEQFF	TRBV10-3	TRBJ2-1	NA	S22:Tumor	1375	-	-	-	-	-	-	-	-	-	-	-
136	R%GSSYNE	9.1e-05	8	8	1e-10	1	0.001	0.12	0.001	0.00083	global-R%GSSYNE	CSARGGsSYNEQFF	CSARGGSSYNEQFF	TRBV20-1	TRBJ2-1	NA	S16:Tumor	127	-	-	-	-	-	-	-	-	-	-	-
136	R%GSSYNE	9.1e-05	8	8	1e-10	1	0.001	0.12	0.001	0.00083	global-R%GSSYNE	CASrSGsSYNEQFF	CASRSGSSYNEQFF	TRBV6-1	TRBJ2-1	NA	S10:Tumor	43	-	-	-	-	-	-	-	-	-	-	-
136	R%GSSYNE	9.1e-05	8	8	1e-10	1	0.001	0.12	0.001	0.00083	global-R%GSSYNE	CASrSGsSYNEQFF	CASRSGSSYNEQFF	TRBV6-1	TRBJ2-1	NA	S14:Tumor	247	-	-	-	-	-	-	-	-	-	-	-
136	R%GSSYNE	9.1e-05	8	8	1e-10	1	0.001	0.12	0.001	0.00083	global-R%GSSYNE	CASrSGsSYNEQFF	CASRSGSSYNEQFF	TRBV6-1	TRBJ2-1	NA	S22:Tumor	24189	-	-	-	-	-	-	-	-	-	-	-
136	R%GSSYNE	9.1e-05	8	8	1e-10	1	0.001	0.12	0.001	0.00083	global-R%GSSYNE	CASrAGsSYNEQFF	CASRAGSSYNEQFF	TRBV2	TRBJ2-1	NA	S24:Tumor	309	-	-	-	-	-	-	-	-	-	-	-
136	R%GSSYNE	9.1e-05	8	8	1e-10	1	0.001	0.12	0.001	0.00083	global-R%GSSYNE	CAgrSGsSYNEQFF	CAGRSGSSYNEQFF	TRBV6-1	TRBJ2-1	NA	S14:Tumor	310	-	-	-	-	-	-	-	-	-	-	-
136	R%GSSYNE	9.1e-05	8	8	1e-10	1	0.001	0.12	0.001	0.00083	global-R%GSSYNE	CSARTGsSYNEQFF	CSARTGSSYNEQFF	TRBV20-1	TRBJ2-1	NA	S0316-14:Tumor	849	-	-	-	-	-	-	-	-	-	-	-
136	R%GSSYNE	9.1e-05	8	8	1e-10	1	0.001	0.12	0.001	0.00083	global-R%GSSYNE	CSARegsSYNEQFF	CSAREGSSYNEQFF	TRBV20-1	TRBJ2-1	NA	S2:Tumor	480	-	-	-	-	-	-	-	-	-	-	-
136	R%GSSYNE	9.1e-05	8	8	1e-10	1	0.001	0.12	0.001	0.00083	global-R%GSSYNE	CAIrQGsSYNEQFF	CAIRQGSSYNEQFF	TRBV10-3	TRBJ2-1	NA	S6:Tumor	610	-	-	-	-	-	-	-	-	-	-	-
137	%TGVE	0.0001	5	4	3.3e-08	1	0.095	0.15	0.001	0.0023	global-%TGVE	CSASTGvEQYF	CSASTGVEQYF	TRBV20-1	TRBJ2-7	NA	S10:Tumor	57	-	-	-	-	-	-	-	-	-	-	-
137	%TGVE	0.0001	5	4	3.3e-08	1	0.095	0.15	0.001	0.0023	global-%TGVE	CSASTGvEQYF	CSASTGVEQYF	TRBV20-1	TRBJ2-7	NA	S6:Tumor	8696	-	-	-	-	-	-	-	-	-	-	-
137	%TGVE	0.0001	5	4	3.3e-08	1	0.095	0.15	0.001	0.0023	global-%TGVE	CASSTGvEQYF	CASSTGVEQYF	TRBV27	TRBJ2-7	NA	S20:Tumor	747	-	-	-	-	-	-	-	-	-	-	-
137	%TGVE	0.0001	5	4	3.3e-08	1	0.095	0.15	0.001	0.0023	global-%TGVE	CASrTGvEQFF	CASRTGVEQFF	TRBV7-8	TRBJ2-1	NA	S16:Tumor	154	-	-	-	-	-	-	-	-	-	-	-
137	%TGVE	0.0001	5	4	3.3e-08	1	0.095	0.15	0.001	0.0023	global-%TGVE	CATtTGvEQYV	CATTTGVEQYV	TRBV10-2	TRBJ2-7	NA	S0316-10:Tumor	1288	-	-	-	-	-	-	-	-	-	-	-
138	SR%GTSGYNE	0.0001	3	4	5.5e-07	1	0.33	0.71	0.001	0.0023	global-SR%GTSGYNE	CATSRgGTSGYNEQFF	CATSRGGTSGYNEQFF	TRBV15	TRBJ2-1	NA	S2:Tumor	228	-	-	-	-	-	-	-	-	-	-	-
138	SR%GTSGYNE	0.0001	3	4	5.5e-07	1	0.33	0.71	0.001	0.0023	global-SR%GTSGYNE	CASSRaGTSGYNEQFF	CASSRAGTSGYNEQFF	TRBV5-1	TRBJ2-1	NA	S8:Tumor	1048	-	-	-	-	-	-	-	-	-	-	-
138	SR%GTSGYNE	0.0001	3	4	5.5e-07	1	0.33	0.71	0.001	0.0023	global-SR%GTSGYNE	CASSRpGTSGYNEQFF	CASSRPGTSGYNEQFF	TRBV19	TRBJ2-1	NA	S0316-08:Tumor	253	-	-	-	-	-	-	-	-	-	-	-
138	SR%GTSGYNE	0.0001	3	4	5.5e-07	1	0.33	0.71	0.001	0.0023	global-SR%GTSGYNE	CASSRtGTSGYNEQFF	CASSRTGTSGYNEQFF	TRBV7-3	TRBJ2-1	NA	S0316-08:Tumor	168	-	-	-	-	-	-	-	-	-	-	-
139	%LAGVTGE	0.0001	2	4	2.1e-07	1	0.34	0.26	0.001	0.0023	global-%LAGVTGE	CATrLAGvTGELFF	CATRLAGVTGELFF	TRBV6-1	TRBJ2-2	NA	S24:Tumor	1006	-	-	-	-	-	-	-	-	-	-	-
139	%LAGVTGE	0.0001	2	4	2.1e-07	1	0.34	0.26	0.001	0.0023	global-%LAGVTGE	CAIGLAGvTGELFF	CAIGLAGVTGELFF	TRBV10-3	TRBJ2-2	NA	S8:Tumor	361	-	-	-	-	-	-	-	-	-	-	-
139	%LAGVTGE	0.0001	2	4	2.1e-07	1	0.34	0.26	0.001	0.0023	global-%LAGVTGE	CASSLAGvTGELFF	CASSLAGVTGELFF	TRBV7-9	TRBJ2-2	NA	S24:Tumor	494	-	-	-	-	-	-	-	-	-	-	-
139	%LAGVTGE	0.0001	2	4	2.1e-07	1	0.34	0.26	0.001	0.0023	global-%LAGVTGE	CAmpLAGvTGELFF	CAMPLAGVTGELFF	TRBV7-8	TRBJ2-2	NA	S24:Tumor	3095	-	-	-	-	-	-	-	-	-	-	-
140	SL%SAQET	0.0001	4	4	6.4e-07	1	0.32	0.84	0.001	0.0023	global-SL%SAQET	CASSLssaQETQYF	CASSLSSAQETQYF	TRBV5-1	TRBJ2-5	NA	S0316-14:Tumor	270	-	-	-	-	-	-	-	-	-	-	-
140	SL%SAQET	0.0001	4	4	6.4e-07	1	0.32	0.84	0.001	0.0023	global-SL%SAQET	CASSLasaQETQYF	CASSLASAQETQYF	TRBV7-9	TRBJ2-5	NA	S16:Tumor	510	-	-	-	-	-	-	-	-	-	-	-
140	SL%SAQET	0.0001	4	4	6.4e-07	1	0.32	0.84	0.001	0.0023	global-SL%SAQET	CASSLvsaQETQYF	CASSLVSAQETQYF	TRBV7-2	TRBJ2-5	NA	S23:Tumor	211	-	-	-	-	-	-	-	-	-	-	-
140	SL%SAQET	0.0001	4	4	6.4e-07	1	0.32	0.84	0.001	0.0023	global-SL%SAQET	CASSLwsaQETQYF	CASSLWSAQETQYF	TRBV5-5	TRBJ2-5	NA	S14:Tumor	204	-	-	-	-	-	-	-	-	-	-	-
141	SESG%GE	0.0001	3	4	2e-08	1	0.01	0.86	0.001	0.0023	global-SESG%GE	CAISESGTGELFF	CAISESGTGELFF	TRBV10-3	TRBJ2-2	NA	S21:Tumor	223	-	-	-	-	-	-	-	-	-	-	-
141	SESG%GE	0.0001	3	4	2e-08	1	0.01	0.86	0.001	0.0023	global-SESG%GE	CAISESGGgEQYF	CAISESGGGEQYF	TRBV10-3	TRBJ2-7	NA	S24:Tumor	325	-	-	-	-	-	-	-	-	-	-	-
141	SESG%GE	0.0001	3	4	2e-08	1	0.01	0.86	0.001	0.0023	global-SESG%GE	CAISESGlGELFF	CAISESGLGELFF	TRBV10-3	TRBJ2-2	NA	S19:Tumor	332	-	-	-	-	-	-	-	-	-	-	-
141	SESG%GE	0.0001	3	4	2e-08	1	0.01	0.86	0.001	0.0023	global-SESG%GE	CASSESGpGELFF	CASSESGPGELFF	TRBV6-1	TRBJ2-2	NA	S21:Tumor	225	-	-	-	-	-	-	-	-	-	-	-
142	%SGTSGYNE	0.0001	5	4	7.4e-07	1	0.49	0.64	0.001	0.0023	global-%SGTSGYNE	CAISsGTSGYNEQFF	CAISSGTSGYNEQFF	TRBV10-3	TRBJ2-1	NA	S22:Tumor	343	-	-	-	-	-	-	-	-	-	-	-
142	%SGTSGYNE	0.0001	5	4	7.4e-07	1	0.49	0.64	0.001	0.0023	global-%SGTSGYNE	CASrsGTSGYNEQFF	CASRSGTSGYNEQFF	TRBV28	TRBJ2-1	NA	S0316-08:Tumor	166	-	-	-	-	-	-	-	-	-	-	-
142	%SGTSGYNE	0.0001	5	4	7.4e-07	1	0.49	0.64	0.001	0.0023	global-%SGTSGYNE	CARasGTSGYNEQFF	CARASGTSGYNEQFF	TRBV7-6	TRBJ2-1	NA	S20:Tumor	249	-	-	-	-	-	-	-	-	-	-	-
142	%SGTSGYNE	0.0001	5	4	7.4e-07	1	0.49	0.64	0.001	0.0023	global-%SGTSGYNE	CASSSGTSGYNEQFF	CASSSGTSGYNEQFF	TRBV5-5	TRBJ2-1	NA	S0316-10:Tumor	1172	-	-	-	-	-	-	-	-	-	-	-
142	%SGTSGYNE	0.0001	5	4	7.4e-07	1	0.49	0.64	0.001	0.0023	global-%SGTSGYNE	CASSSGTSGYNEQFF	CASSSGTSGYNEQFF	TRBV6-1	TRBJ2-1	NA	S8:Tumor	722	-	-	-	-	-	-	-	-	-	-	-
143	S%AGAKNI	0.0001	4	4	1.6e-07	1	0.31	0.22	0.001	0.0023	global-S%AGAKNI	CASSEAGAKNIQYF	CASSEAGAKNIQYF	TRBV10-2	TRBJ2-4	NA	S0316-10:Tumor	535	-	-	-	-	-	-	-	-	-	-	-
143	S%AGAKNI	0.0001	4	4	1.6e-07	1	0.31	0.22	0.001	0.0023	global-S%AGAKNI	CAISqAGAKNIQYF	CAISQAGAKNIQYF	TRBV28	TRBJ2-4	NA	S24:Tumor	4384	-	-	-	-	-	-	-	-	-	-	-
143	S%AGAKNI	0.0001	4	4	1.6e-07	1	0.31	0.22	0.001	0.0023	global-S%AGAKNI	CASSQAGAKNIQYF	CASSQAGAKNIQYF	TRBV14	TRBJ2-4	NA	S10:Tumor	238	-	-	-	-	-	-	-	-	-	-	-
143	S%AGAKNI	0.0001	4	4	1.6e-07	1	0.31	0.22	0.001	0.0023	global-S%AGAKNI	CASSIAGAKNIQYF	CASSIAGAKNIQYF	TRBV19	TRBJ2-4	NA	S0316-06:Tumor	385	-	-	-	-	-	-	-	-	-	-	-
144	SESG%ET	0.0001	2	4	2.5e-08	1	0.03	0.35	0.001	0.0023	global-SESG%ET	CAISESGGETQYF	CAISESGGETQYF	TRBV10-3	TRBJ2-5	NA	S22:Tumor	619	-	-	-	-	-	-	-	-	-	-	-
144	SESG%ET	0.0001	2	4	2.5e-08	1	0.03	0.35	0.001	0.0023	global-SESG%ET	CAISESGlETQYF	CAISESGLETQYF	TRBV10-3	TRBJ2-5	NA	S21:Tumor	159	-	-	-	-	-	-	-	-	-	-	-
144	SESG%ET	0.0001	2	4	2.5e-08	1	0.03	0.35	0.001	0.0023	global-SESG%ET	CASSESGkETQYF	CASSESGKETQYF	TRBV10-2	TRBJ2-5	NA	S21:Tumor	2396	-	-	-	-	-	-	-	-	-	-	-
144	SESG%ET	0.0001	2	4	2.5e-08	1	0.03	0.35	0.001	0.0023	global-SESG%ET	CASSESGeETQYF	CASSESGEETQYF	TRBV25-1	TRBJ2-5	NA	S21:Tumor	417	-	-	-	-	-	-	-	-	-	-	-
145	SLGQG%NEK	0.0001	4	4	1.3e-09	1	0.001	0.57	0.001	0.0023	global-SLGQG%NEK	CASSLGQGfNEKLFF	CASSLGQGFNEKLFF	TRBV28	TRBJ1-4	NA	S16:Tumor	74	-	-	-	-	-	-	-	-	-	-	-
145	SLGQG%NEK	0.0001	4	4	1.3e-09	1	0.001	0.57	0.001	0.0023	global-SLGQG%NEK	CASSLGQGqNEKLFF	CASSLGQGQNEKLFF	TRBV28	TRBJ1-4	NA	S21:Tumor	1160	-	-	-	-	-	-	-	-	-	-	-
145	SLGQG%NEK	0.0001	4	4	1.3e-09	1	0.001	0.57	0.001	0.0023	global-SLGQG%NEK	CASSLGQGaNEKLFF	CASSLGQGANEKLFF	TRBV28	TRBJ1-4	NA	S0316-08:Tumor	342	-	-	-	-	-	-	-	-	-	-	-
145	SLGQG%NEK	0.0001	4	4	1.3e-09	1	0.001	0.57	0.001	0.0023	global-SLGQG%NEK	CASSLGQGsNEKLFF	CASSLGQGSNEKLFF	TRBV28	TRBJ1-4	NA	S24:Tumor	542	-	-	-	-	-	-	-	-	-	-	-
146	SSRDR%EK	0.0001	3	4	1.3e-08	1	0.006	0.92	0.001	0.0023	global-SSRDR%EK	CASSSrDRdEKLFF	CASSSRDRDEKLFF	TRBV7-9	TRBJ1-4	NA	S6:Tumor	135	-	-	-	-	-	-	-	-	-	-	-
146	SSRDR%EK	0.0001	3	4	1.3e-08	1	0.006	0.92	0.001	0.0023	global-SSRDR%EK	CASSSrDRiEKLFF	CASSSRDRIEKLFF	TRBV6-1	TRBJ1-4	NA	S21:Tumor	289	-	-	-	-	-	-	-	-	-	-	-
146	SSRDR%EK	0.0001	3	4	1.3e-08	1	0.006	0.92	0.001	0.0023	global-SSRDR%EK	CASSSrDRNEKLFF	CASSSRDRNEKLFF	TRBV7-9	TRBJ1-4	NA	S0316-08:Tumor	690	-	-	-	-	-	-	-	-	-	-	-
146	SSRDR%EK	0.0001	3	4	1.3e-08	1	0.006	0.92	0.001	0.0023	global-SSRDR%EK	CASSSrDRNEKLFF	CASSSRDRNEKLFF	TRBV7-9	TRBJ1-4	NA	S6:Tumor	87	-	-	-	-	-	-	-	-	-	-	-
146	SSRDR%EK	0.0001	3	4	1.3e-08	1	0.006	0.92	0.001	0.0023	global-SSRDR%EK	CASSSrDRsEKLFF	CASSSRDRSEKLFF	TRBV7-9	TRBJ1-4	NA	S0316-08:Tumor	185	-	-	-	-	-	-	-	-	-	-	-
147	SE%PYNE	0.0001	3	4	2.5e-07	1	0.32	0.34	0.001	0.0023	global-SE%PYNE	CAISEfpYNEQFF	CAISEFPYNEQFF	TRBV10-3	TRBJ2-1	NA	S0316-12:Tumor	238	-	-	-	-	-	-	-	-	-	-	-
147	SE%PYNE	0.0001	3	4	2.5e-07	1	0.32	0.34	0.001	0.0023	global-SE%PYNE	CASSElpYNEQFF	CASSELPYNEQFF	TRBV2	TRBJ2-1	NA	S14:Tumor	3116	-	-	-	-	-	-	-	-	-	-	-
147	SE%PYNE	0.0001	3	4	2.5e-07	1	0.32	0.34	0.001	0.0023	global-SE%PYNE	CASSErpYNEQFF	CASSERPYNEQFF	TRBV10-1	TRBJ2-1	NA	S0316-12:Tumor	226	-	-	-	-	-	-	-	-	-	-	-
147	SE%PYNE	0.0001	3	4	2.5e-07	1	0.32	0.34	0.001	0.0023	global-SE%PYNE	CATSeppYNEQFF	CATSEPPYNEQFF	TRBV24-1	TRBJ2-1	NA	S0316-16:Tumor	159	-	-	-	-	-	-	-	-	-	-	-
148	SFGDR%TGE	0.0001	3	4	2.7e-09	1	0.012	0.096	0.001	0.0023	global-SFGDR%TGE	CASSfgDRNTGELFF	CASSFGDRNTGELFF	TRBV5-1	TRBJ2-2	NA	S0316-12:Tumor	371	-	-	-	-	-	-	-	-	-	-	-
148	SFGDR%TGE	0.0001	3	4	2.7e-09	1	0.012	0.096	0.001	0.0023	global-SFGDR%TGE	CASSfgDRfTGELFF	CASSFGDRFTGELFF	TRBV27	TRBJ2-2	NA	S24:Tumor	6720	-	-	-	-	-	-	-	-	-	-	-
148	SFGDR%TGE	0.0001	3	4	2.7e-09	1	0.012	0.096	0.001	0.0023	global-SFGDR%TGE	CASSfgDRyTGELFF	CASSFGDRYTGELFF	TRBV27	TRBJ2-2	NA	S24:Tumor	5030	-	-	-	-	-	-	-	-	-	-	-
148	SFGDR%TGE	0.0001	3	4	2.7e-09	1	0.012	0.096	0.001	0.0023	global-SFGDR%TGE	CASSfgDRsTGELFF	CASSFGDRSTGELFF	TRBV27	TRBJ2-2	NA	S0316-14:Tumor	133	-	-	-	-	-	-	-	-	-	-	-
149	SQ%RADT	0.0001	4	4	4.9e-08	1	0.032	0.65	0.001	0.0023	global-SQ%RADT	CASSQeraDTQYF	CASSQERADTQYF	TRBV4-3	TRBJ2-3	NA	S23:Tumor	215	-	-	-	-	-	-	-	-	-	-	-
149	SQ%RADT	0.0001	4	4	4.9e-08	1	0.032	0.65	0.001	0.0023	global-SQ%RADT	CASSQlraDTQYF	CASSQLRADTQYF	TRBV23-1	TRBJ2-3	NA	S8:Tumor	729	-	-	-	-	-	-	-	-	-	-	-
149	SQ%RADT	0.0001	4	4	4.9e-08	1	0.032	0.65	0.001	0.0023	global-SQ%RADT	CASSQGRaDTQYF	CASSQGRADTQYF	TRBV4-1	TRBJ2-3	NA	S20:Tumor	720	-	-	-	-	-	-	-	-	-	-	-
149	SQ%RADT	0.0001	4	4	4.9e-08	1	0.032	0.65	0.001	0.0023	global-SQ%RADT	CASSQnraDTQYF	CASSQNRADTQYF	TRBV23-1	TRBJ2-3	NA	S21:Tumor	173	-	-	-	-	-	-	-	-	-	-	-
150	S%RSSGE	0.0001	4	4	8.2e-09	1	0.023	0.15	0.001	0.0023	global-S%RSSGE	CASSQrssGELFF	CASSQRSSGELFF	TRBV19	TRBJ2-2	NA	S0316-06:Tumor	6578	-	-	-	-	-	-	-	-	-	-	-
150	S%RSSGE	0.0001	4	4	8.2e-09	1	0.023	0.15	0.001	0.0023	global-S%RSSGE	CAISvrsSGEQYF	CAISVRSSGEQYF	TRBV10-3	TRBJ2-7	NA	S4:Tumor	503	-	-	-	-	-	-	-	-	-	-	-
150	S%RSSGE	0.0001	4	4	8.2e-09	1	0.023	0.15	0.001	0.0023	global-S%RSSGE	CASSGRssGELFF	CASSGRSSGELFF	TRBV19	TRBJ2-2	NA	S19:Tumor	350	-	-	-	-	-	-	-	-	-	-	-
150	S%RSSGE	0.0001	4	4	8.2e-09	1	0.023	0.15	0.001	0.0023	global-S%RSSGE	CASSLrssGELFF	CASSLRSSGELFF	TRBV27	TRBJ2-2	NA	S2:Tumor	727	-	-	-	-	-	-	-	-	-	-	-
151	S%AGGRGE	0.0001	4	4	2.5e-08	1	0.062	0.17	0.001	0.0023	global-S%AGGRGE	CASSfAGGrgEQFF	CASSFAGGRGEQFF	TRBV28	TRBJ2-1	NA	S14:Tumor	502	-	-	-	-	-	-	-	-	-	-	-
151	S%AGGRGE	0.0001	4	4	2.5e-08	1	0.062	0.17	0.001	0.0023	global-S%AGGRGE	CASSEAGGrgEQYF	CASSEAGGRGEQYF	TRBV2	TRBJ2-7	NA	S19:Tumor	361	-	-	-	-	-	-	-	-	-	-	-
151	S%AGGRGE	0.0001	4	4	2.5e-08	1	0.062	0.17	0.001	0.0023	global-S%AGGRGE	CASSLAGGrGELFF	CASSLAGGRGELFF	TRBV27	TRBJ2-2	NA	S0316-14:Tumor	576	-	-	-	-	-	-	-	-	-	-	-
151	S%AGGRGE	0.0001	4	4	2.5e-08	1	0.062	0.17	0.001	0.0023	global-S%AGGRGE	CASSLAGGrgEQFF	CASSLAGGRGEQFF	TRBV28	TRBJ2-1	NA	S14:Tumor	7367	-	-	-	-	-	-	-	-	-	-	-
151	S%AGGRGE	0.0001	4	4	2.5e-08	1	0.062	0.17	0.001	0.0023	global-S%AGGRGE	CASSLAGGrgEQFF	CASSLAGGRGEQFF	TRBV28	TRBJ2-1	NA	S18:Tumor	56	-	-	-	-	-	-	-	-	-	-	-
152	SP%EGGE	0.0001	3	4	5.6e-07	1	0.34	0.71	0.001	0.0023	global-SP%EGGE	CAISpgeGGEQYF	CAISPGEGGEQYF	TRBV10-3	TRBJ2-7	NA	S24:Tumor	260	-	-	-	-	-	-	-	-	-	-	-
152	SP%EGGE	0.0001	3	4	5.6e-07	1	0.34	0.71	0.001	0.0023	global-SP%EGGE	CASSPgegGELFF	CASSPGEGGELFF	TRBV4-1	TRBJ2-2	NA	S14:Tumor	407	-	-	-	-	-	-	-	-	-	-	-
152	SP%EGGE	0.0001	3	4	5.6e-07	1	0.34	0.71	0.001	0.0023	global-SP%EGGE	CASSPREggEQYF	CASSPREGGEQYF	TRBV5-1	TRBJ2-7	NA	S18:Tumor	337	-	-	-	-	-	-	-	-	-	-	-
152	SP%EGGE	0.0001	3	4	5.6e-07	1	0.34	0.71	0.001	0.0023	global-SP%EGGE	CASSPtegGELFF	CASSPTEGGELFF	TRBV6-1	TRBJ2-2	NA	S18:Tumor	694	-	-	-	-	-	-	-	-	-	-	-
153	RG%RYE	0.0001	4	4	6.5e-08	1	0.038	0.73	0.001	0.0023	global-RG%RYE	CASRGgrYEQYF	CASRGGRYEQYF	TRBV10-2	TRBJ2-7	NA	S0316-12:Tumor	430	-	-	-	-	-	-	-	-	-	-	-
153	RG%RYE	0.0001	4	4	6.5e-08	1	0.038	0.73	0.001	0.0023	global-RG%RYE	CASRGprYEQYF	CASRGPRYEQYF	TRBV6-1	TRBJ2-7	NA	S0316-12:Tumor	184	-	-	-	-	-	-	-	-	-	-	-
153	RG%RYE	0.0001	4	4	6.5e-08	1	0.038	0.73	0.001	0.0023	global-RG%RYE	CASRGrrYEQYF	CASRGRRYEQYF	TRBV7-8	TRBJ2-7	NA	S16:Tumor	192	-	-	-	-	-	-	-	-	-	-	-
153	RG%RYE	0.0001	4	4	6.5e-08	1	0.038	0.73	0.001	0.0023	global-RG%RYE	CASRGtrYEQYF	CASRGTRYEQYF	TRBV6-1	TRBJ2-7	NA	S10:Tumor	919	-	-	-	-	-	-	-	-	-	-	-
153	RG%RYE	0.0001	4	4	6.5e-08	1	0.038	0.73	0.001	0.0023	global-RG%RYE	CASRGtrYEQYF	CASRGTRYEQYF	TRBV6-1	TRBJ2-7	NA	S22:Tumor	432	-	-	-	-	-	-	-	-	-	-	-
154	S%LAGVGE	0.0001	4	4	1.3e-08	1	0.024	0.22	0.001	0.0023	global-S%LAGVGE	CASSPLAGvgEQYF	CASSPLAGVGEQYF	TRBV28	TRBJ2-7	NA	S10:Tumor	559	-	-	-	-	-	-	-	-	-	-	-
154	S%LAGVGE	0.0001	4	4	1.3e-08	1	0.024	0.22	0.001	0.0023	global-S%LAGVGE	CASSPLAGvgEQYF	CASSPLAGVGEQYF	TRBV28	TRBJ2-7	NA	S20:Tumor	681	-	-	-	-	-	-	-	-	-	-	-
154	S%LAGVGE	0.0001	4	4	1.3e-08	1	0.024	0.22	0.001	0.0023	global-S%LAGVGE	CASSLLAGvgEQFF	CASSLLAGVGEQFF	TRBV27	TRBJ2-1	NA	S8:Tumor	1381	-	-	-	-	-	-	-	-	-	-	-
154	S%LAGVGE	0.0001	4	4	1.3e-08	1	0.024	0.22	0.001	0.0023	global-S%LAGVGE	CASSSLAGvgEQYF	CASSSLAGVGEQYF	TRBV7-6	TRBJ2-7	NA	S22:Tumor	1089	-	-	-	-	-	-	-	-	-	-	-
154	S%LAGVGE	0.0001	4	4	1.3e-08	1	0.024	0.22	0.001	0.0023	global-S%LAGVGE	CAWSGLAGvGELFF	CAWSGLAGVGELFF	TRBV30	TRBJ2-2	NA	S10:Tumor	19	-	-	-	-	-	-	-	-	-	-	-
154	S%LAGVGE	0.0001	4	4	1.3e-08	1	0.024	0.22	0.001	0.0023	global-S%LAGVGE	CAWSGLAGvGELFF	CAWSGLAGVGELFF	TRBV30	TRBJ2-2	NA	S22:Tumor	6071	-	-	-	-	-	-	-	-	-	-	-
155	RV%GANV	0.0001	3	4	2.9e-09	1	0.023	0.053	0.001	0.0023	global-RV%GANV	CASrvpGANVLTF	CASRVPGANVLTF	TRBV6-1	TRBJ2-6	NA	S23:Tumor	524	-	-	-	-	-	-	-	-	-	-	-
155	RV%GANV	0.0001	3	4	2.9e-09	1	0.023	0.053	0.001	0.0023	global-RV%GANV	CASrvaGANVLTF	CASRVAGANVLTF	TRBV2	TRBJ2-6	NA	S0316-06:Tumor	16463	-	-	-	-	-	-	-	-	-	-	-
155	RV%GANV	0.0001	3	4	2.9e-09	1	0.023	0.053	0.001	0.0023	global-RV%GANV	CSARvSGANVLTF	CSARVSGANVLTF	TRBV20-1	TRBJ2-6	NA	S0316-06:Tumor	364	-	-	-	-	-	-	-	-	-	-	-
155	RV%GANV	0.0001	3	4	2.9e-09	1	0.023	0.053	0.001	0.0023	global-RV%GANV	CASrvlGANVLTF	CASRVLGANVLTF	TRBV6-1	TRBJ2-6	NA	S4:Tumor	1170	-	-	-	-	-	-	-	-	-	-	-
156	S%NNYG	0.0001	4	4	5.3e-07	1	0.34	0.66	0.001	0.0023	global-S%NNYG	CASSQnNYGYTF	CASSQNNYGYTF	TRBV4-1	TRBJ1-2	NA	S20:Tumor	802	-	-	-	-	-	-	-	-	-	-	-
156	S%NNYG	0.0001	4	4	5.3e-07	1	0.34	0.66	0.001	0.0023	global-S%NNYG	CAISdnNYGYTF	CAISDNNYGYTF	TRBV10-3	TRBJ1-2	NA	S14:Tumor	620	-	-	-	-	-	-	-	-	-	-	-
156	S%NNYG	0.0001	4	4	5.3e-07	1	0.34	0.66	0.001	0.0023	global-S%NNYG	CASSSnNYGYTF	CASSSNNYGYTF	TRBV27	TRBJ1-2	NA	S16:Tumor	63	-	-	-	-	-	-	-	-	-	-	-
156	S%NNYG	0.0001	4	4	5.3e-07	1	0.34	0.66	0.001	0.0023	global-S%NNYG	CASSDnNYGYTF	CASSDNNYGYTF	TRBV6-4	TRBJ1-2	NA	S2:Tumor	323	-	-	-	-	-	-	-	-	-	-	-
157	S%LDNE	0.0001	3	4	5.4e-10	1	0.001	0.23	0.001	0.0023	global-S%LDNE	CASSIldNEQFF	CASSILDNEQFF	TRBV19	TRBJ2-1	NA	S16:Tumor	132	-	-	-	-	-	-	-	-	-	-	-
157	S%LDNE	0.0001	3	4	5.4e-10	1	0.001	0.23	0.001	0.0023	global-S%LDNE	CASSRldNEQFF	CASSRLDNEQFF	TRBV28	TRBJ2-1	NA	S23:Tumor	2145	-	-	-	-	-	-	-	-	-	-	-
157	S%LDNE	0.0001	3	4	5.4e-10	1	0.001	0.23	0.001	0.0023	global-S%LDNE	CASSmldNEQFF	CASSMLDNEQFF	TRBV19	TRBJ2-1	NA	S0316-10:Tumor	732	-	-	-	-	-	-	-	-	-	-	-
157	S%LDNE	0.0001	3	4	5.4e-10	1	0.001	0.23	0.001	0.0023	global-S%LDNE	CASSLldnEAFF	CASSLLDNEAFF	TRBV28	TRBJ1-1	NA	S23:Tumor	1799	-	-	-	-	-	-	-	-	-	-	-
158	%TGSGE	0.0001	4	4	2.9e-10	1	0.001	0.12	0.001	0.0023	global-%TGSGE	CAIGTGsgEQFF	CAIGTGSGEQFF	TRBV10-3	TRBJ2-1	NA	S6:Tumor	384	-	-	-	-	-	-	-	-	-	-	-
158	%TGSGE	0.0001	4	4	2.9e-10	1	0.001	0.12	0.001	0.0023	global-%TGSGE	CAIwTGsgEQFF	CAIWTGSGEQFF	TRBV10-3	TRBJ2-1	NA	S21:Tumor	176	-	-	-	-	-	-	-	-	-	-	-
158	%TGSGE	0.0001	4	4	2.9e-10	1	0.001	0.12	0.001	0.0023	global-%TGSGE	CASrTGsGELFF	CASRTGSGELFF	TRBV7-8	TRBJ2-2	NA	S14:Tumor	662	-	-	-	-	-	-	-	-	-	-	-
158	%TGSGE	0.0001	4	4	2.9e-10	1	0.001	0.12	0.001	0.0023	global-%TGSGE	CASwTGsgEQFF	CASWTGSGEQFF	TRBV7-8	TRBJ2-1	NA	S19:Tumor	8308	-	-	-	-	-	-	-	-	-	-	-
159	SE%GGTYE	0.0001	5	4	2.9e-08	1	0.043	0.29	0.001	0.0023	global-SE%GGTYE	CASSEAGGtYEQYF	CASSEAGGTYEQYF	TRBV6-1	TRBJ2-7	NA	S4:Tumor	342	-	-	-	-	-	-	-	-	-	-	-
159	SE%GGTYE	0.0001	5	4	2.9e-08	1	0.043	0.29	0.001	0.0023	global-SE%GGTYE	CASSETGGtYEQYF	CASSETGGTYEQYF	TRBV6-1	TRBJ2-7	NA	S2:Tumor	153	-	-	-	-	-	-	-	-	-	-	-
159	SE%GGTYE	0.0001	5	4	2.9e-08	1	0.043	0.29	0.001	0.0023	global-SE%GGTYE	CASSETGGtYEQYF	CASSETGGTYEQYF	TRBV6-1	TRBJ2-7	NA	S22:Tumor	3016	-	-	-	-	-	-	-	-	-	-	-
159	SE%GGTYE	0.0001	5	4	2.9e-08	1	0.043	0.29	0.001	0.0023	global-SE%GGTYE	CASSEwgGTYEQYF	CASSEWGGTYEQYF	TRBV10-2	TRBJ2-7	NA	S0316-14:Tumor	219	-	-	-	-	-	-	-	-	-	-	-
159	SE%GGTYE	0.0001	5	4	2.9e-08	1	0.043	0.29	0.001	0.0023	global-SE%GGTYE	CAISEygGTYEQYF	CAISEYGGTYEQYF	TRBV10-3	TRBJ2-7	NA	S23:Tumor	2134	-	-	-	-	-	-	-	-	-	-	-
160	%PGLAGGYE	0.0001	4	4	2.7e-07	1	0.29	0.39	0.001	0.0023	global-%PGLAGGYE	CASSPGLAGGyEQFF	CASSPGLAGGYEQFF	TRBV19	TRBJ2-1	NA	S0316-16:Tumor	1333	-	-	-	-	-	-	-	-	-	-	-
160	%PGLAGGYE	0.0001	4	4	2.7e-07	1	0.29	0.39	0.001	0.0023	global-%PGLAGGYE	CASrpGLAGGyEQFF	CASRPGLAGGYEQFF	TRBV4-1	TRBJ2-1	NA	S2:Tumor	1468	-	-	-	-	-	-	-	-	-	-	-
160	%PGLAGGYE	0.0001	4	4	2.7e-07	1	0.29	0.39	0.001	0.0023	global-%PGLAGGYE	CASrpGLAGGYEQYF	CASRPGLAGGYEQYF	TRBV6-1	TRBJ2-7	NA	S24:Tumor	287	-	-	-	-	-	-	-	-	-	-	-
160	%PGLAGGYE	0.0001	4	4	2.7e-07	1	0.29	0.39	0.001	0.0023	global-%PGLAGGYE	CASSPGLAGGYEQYF	CASSPGLAGGYEQYF	TRBV7-6	TRBJ2-7	NA	S6:Tumor	148	-	-	-	-	-	-	-	-	-	-	-
161	SLGLA%QET	0.0001	4	4	1.2e-07	1	0.087	0.57	0.001	0.0023	global-SLGLA%QET	CASSLGLAdQETQYF	CASSLGLADQETQYF	TRBV6-1	TRBJ2-5	NA	S0316-08:Tumor	214	-	-	-	-	-	-	-	-	-	-	-
161	SLGLA%QET	0.0001	4	4	1.2e-07	1	0.087	0.57	0.001	0.0023	global-SLGLA%QET	CASSLGLAvQETQYF	CASSLGLAVQETQYF	TRBV5-1	TRBJ2-5	NA	S30:Tumor	1081	-	-	-	-	-	-	-	-	-	-	-
161	SLGLA%QET	0.0001	4	4	1.2e-07	1	0.087	0.57	0.001	0.0023	global-SLGLA%QET	CASSLGLAGQETQYF	CASSLGLAGQETQYF	TRBV6-1	TRBJ2-5	NA	S0316-08:Tumor	362	-	-	-	-	-	-	-	-	-	-	-
161	SLGLA%QET	0.0001	4	4	1.2e-07	1	0.087	0.57	0.001	0.0023	global-SLGLA%QET	CASSLGLAGQETQYF	CASSLGLAGQETQYF	TRBV7-9	TRBJ2-5	NA	S24:Tumor	299	-	-	-	-	-	-	-	-	-	-	-
161	SLGLA%QET	0.0001	4	4	1.2e-07	1	0.087	0.57	0.001	0.0023	global-SLGLA%QET	CASSLGLAyQETQYF	CASSLGLAYQETQYF	TRBV7-6	TRBJ2-5	NA	S14:Tumor	1053	-	-	-	-	-	-	-	-	-	-	-
162	SP%LE	0.0001	4	4	3.2e-07	1	0.32	0.42	0.001	0.0023	global-SP%LE	CASSPGLEQFF	CASSPGLEQFF	TRBV7-3	TRBJ2-1	NA	S6:Tumor	2338	-	-	-	-	-	-	-	-	-	-	-
162	SP%LE	0.0001	4	4	3.2e-07	1	0.32	0.42	0.001	0.0023	global-SP%LE	CASSPslEQFF	CASSPSLEQFF	TRBV6-1	TRBJ2-1	NA	S0316-16:Tumor	293	-	-	-	-	-	-	-	-	-	-	-
162	SP%LE	0.0001	4	4	3.2e-07	1	0.32	0.42	0.001	0.0023	global-SP%LE	CASSPdlEQFF	CASSPDLEQFF	TRBV28	TRBJ2-1	NA	S21:Tumor	148	-	-	-	-	-	-	-	-	-	-	-
162	SP%LE	0.0001	4	4	3.2e-07	1	0.32	0.42	0.001	0.0023	global-SP%LE	CASSPwlEQYF	CASSPWLEQYF	TRBV18	TRBJ2-7	NA	S0316-06:Tumor	278	-	-	-	-	-	-	-	-	-	-	-
163	R%TGDSNQP	0.0001	3	4	1.2e-08	1	0.011	0.46	0.001	0.0023	global-R%TGDSNQP	CSARGTGdSNQPQHF	CSARGTGDSNQPQHF	TRBV20-1	TRBJ1-5	NA	S22:Tumor	766	-	-	-	-	-	-	-	-	-	-	-
163	R%TGDSNQP	0.0001	3	4	1.2e-08	1	0.011	0.46	0.001	0.0023	global-R%TGDSNQP	CASrvTGdSNQPQHF	CASRVTGDSNQPQHF	TRBV6-1	TRBJ1-5	NA	S21:Tumor	557	-	-	-	-	-	-	-	-	-	-	-
163	R%TGDSNQP	0.0001	3	4	1.2e-08	1	0.011	0.46	0.001	0.0023	global-R%TGDSNQP	CASreTGdSNQPQHF	CASRETGDSNQPQHF	TRBV6-1	TRBJ1-5	NA	S14:Tumor	270	-	-	-	-	-	-	-	-	-	-	-
163	R%TGDSNQP	0.0001	3	4	1.2e-08	1	0.011	0.46	0.001	0.0023	global-R%TGDSNQP	CASrrTGdSNQPQHF	CASRRTGDSNQPQHF	TRBV6-1	TRBJ1-5	NA	S22:Tumor	1129	-	-	-	-	-	-	-	-	-	-	-
164	S%TYQET	0.0001	3	4	9.6e-08	1	0.045	0.91	0.001	0.0023	global-S%TYQET	CASSStyQETQYF	CASSSTYQETQYF	TRBV19	TRBJ2-5	NA	S0316-06:Tumor	172	-	-	-	-	-	-	-	-	-	-	-
164	S%TYQET	0.0001	3	4	9.6e-08	1	0.045	0.91	0.001	0.0023	global-S%TYQET	CASSKtyQETQYF	CASSKTYQETQYF	TRBV19	TRBJ2-5	NA	S10:Tumor	15	-	-	-	-	-	-	-	-	-	-	-
164	S%TYQET	0.0001	3	4	9.6e-08	1	0.045	0.91	0.001	0.0023	global-S%TYQET	CASSLtyQETQYF	CASSLTYQETQYF	TRBV7-3	TRBJ2-5	NA	S8:Tumor	362	-	-	-	-	-	-	-	-	-	-	-
164	S%TYQET	0.0001	3	4	9.6e-08	1	0.045	0.91	0.001	0.0023	global-S%TYQET	CASSQtyQETQYF	CASSQTYQETQYF	TRBV4-3	TRBJ2-5	NA	S8:Tumor	471	-	-	-	-	-	-	-	-	-	-	-
165	ST%KNTE	0.0001	4	4	1.5e-08	1	0.027	0.24	0.001	0.0023	global-ST%KNTE	RASSTSkNTEAFF	RASSTSKNTEAFF	TRBV6-1	TRBJ1-1	NA	S10:Tumor	453	-	-	-	-	-	-	-	-	-	-	-
165	ST%KNTE	0.0001	4	4	1.5e-08	1	0.027	0.24	0.001	0.0023	global-ST%KNTE	CASStakNTEAFF	CASSTAKNTEAFF	TRBV5-1	TRBJ1-1	NA	S26:Tumor	2303	-	-	-	-	-	-	-	-	-	-	-
165	ST%KNTE	0.0001	4	4	1.5e-08	1	0.027	0.24	0.001	0.0023	global-ST%KNTE	CASSthkNTEAFF	CASSTHKNTEAFF	TRBV19	TRBJ1-1	NA	S2:Tumor	2247	-	-	-	-	-	-	-	-	-	-	-
165	ST%KNTE	0.0001	4	4	1.5e-08	1	0.027	0.24	0.001	0.0023	global-ST%KNTE	CASSTSkNTEAFF	CASSTSKNTEAFF	TRBV6-1	TRBJ1-1	NA	S19:Tumor	573	-	-	-	-	-	-	-	-	-	-	-
166	SIG%GG	0.0001	4	4	6.8e-08	1	0.032	0.91	0.001	0.0023	global-SIG%GG	CASSIGQGGYTF	CASSIGQGGYTF	TRBV5-1	TRBJ1-2	NA	S6:Tumor	238	-	-	-	-	-	-	-	-	-	-	-
166	SIG%GG	0.0001	4	4	6.8e-08	1	0.032	0.91	0.001	0.0023	global-SIG%GG	CASSIgdgGYTF	CASSIGDGGYTF	TRBV19	TRBJ1-2	NA	S0316-08:Tumor	232	-	-	-	-	-	-	-	-	-	-	-
166	SIG%GG	0.0001	4	4	6.8e-08	1	0.032	0.91	0.001	0.0023	global-SIG%GG	CASSIGGggkYF	CASSIGGGGKYF	TRBV27	TRBJ2-3	NA	S0316-16:Tumor	123	-	-	-	-	-	-	-	-	-	-	-
166	SIG%GG	0.0001	4	4	6.8e-08	1	0.032	0.91	0.001	0.0023	global-SIG%GG	CASSIGGgGYTF	CASSIGGGGYTF	TRBV19	TRBJ1-2	NA	S24:Tumor	368	-	-	-	-	-	-	-	-	-	-	-
167	SER%GNTE	0.0001	4	4	1.6e-08	1	0.033	0.21	0.001	0.0023	global-SER%GNTE	CAISEREgNTEAFF	CAISEREGNTEAFF	TRBV10-3	TRBJ1-1	NA	S26:Tumor	4936	-	-	-	-	-	-	-	-	-	-	-
167	SER%GNTE	0.0001	4	4	1.6e-08	1	0.033	0.21	0.001	0.0023	global-SER%GNTE	CASSErQGNTEAFF	CASSERQGNTEAFF	TRBV6-4	TRBJ1-1	NA	S22:Tumor	388	-	-	-	-	-	-	-	-	-	-	-
167	SER%GNTE	0.0001	4	4	1.6e-08	1	0.033	0.21	0.001	0.0023	global-SER%GNTE	CAISErTGNTEAFF	CAISERTGNTEAFF	TRBV10-3	TRBJ1-1	NA	S20:Tumor	232	-	-	-	-	-	-	-	-	-	-	-
167	SER%GNTE	0.0001	4	4	1.6e-08	1	0.033	0.21	0.001	0.0023	global-SER%GNTE	CASSErRGNTEAFF	CASSERRGNTEAFF	TRBV2	TRBJ1-1	NA	S6:Tumor	282	-	-	-	-	-	-	-	-	-	-	-
168	S%DINTE	0.0001	3	4	2.2e-09	1	0.001	0.95	0.001	0.0023	global-S%DINTE	CASSSdiNTEAFF	CASSSDINTEAFF	TRBV6-1	TRBJ1-1	NA	S0316-16:Tumor	413	-	-	-	-	-	-	-	-	-	-	-
168	S%DINTE	0.0001	3	4	2.2e-09	1	0.001	0.95	0.001	0.0023	global-S%DINTE	CASStdiNTEAFF	CASSTDINTEAFF	TRBV6-1	TRBJ1-1	NA	S21:Tumor	199	-	-	-	-	-	-	-	-	-	-	-
168	S%DINTE	0.0001	3	4	2.2e-09	1	0.001	0.95	0.001	0.0023	global-S%DINTE	CASSQdiNTEAFF	CASSQDINTEAFF	TRBV6-1	TRBJ1-1	NA	S21:Tumor	176	-	-	-	-	-	-	-	-	-	-	-
168	S%DINTE	0.0001	3	4	2.2e-09	1	0.001	0.95	0.001	0.0023	global-S%DINTE	CASSRdiNTEAFF	CASSRDINTEAFF	TRBV6-1	TRBJ1-1	NA	S30:Tumor	92	-	-	-	-	-	-	-	-	-	-	-
169	G%YYG	0.0001	3	4	6.7e-07	1	0.33	0.85	0.001	0.0023	global-G%YYG	CSVgdyYGYTF	CSVGDYYGYTF	TRBV29-1	TRBJ1-2	NA	S19:Tumor	315	-	-	-	-	-	-	-	-	-	-	-
169	G%YYG	0.0001	3	4	6.7e-07	1	0.33	0.85	0.001	0.0023	global-G%YYG	CASGsyYGYTF	CASGSYYGYTF	TRBV10-2	TRBJ1-2	NA	S0316-14:Tumor	131	-	-	-	-	-	-	-	-	-	-	-
169	G%YYG	0.0001	3	4	6.7e-07	1	0.33	0.85	0.001	0.0023	global-G%YYG	CASGtyYGYTF	CASGTYYGYTF	TRBV6-1	TRBJ1-2	NA	S24:Tumor	375	-	-	-	-	-	-	-	-	-	-	-
169	G%YYG	0.0001	3	4	6.7e-07	1	0.33	0.85	0.001	0.0023	global-G%YYG	CASGdyYGYTF	CASGDYYGYTF	TRBV5-1	TRBJ1-2	NA	S19:Tumor	362	-	-	-	-	-	-	-	-	-	-	-
170	SESV%TDT	0.0001	3	4	2.7e-08	1	0.031	0.37	0.001	0.0023	global-SESV%TDT	CAISEsvqTDTQYF	CAISESVQTDTQYF	TRBV10-3	TRBJ2-3	NA	S22:Tumor	387	-	-	-	-	-	-	-	-	-	-	-
170	SESV%TDT	0.0001	3	4	2.7e-08	1	0.031	0.37	0.001	0.0023	global-SESV%TDT	CASSEsvgTDTQYF	CASSESVGTDTQYF	TRBV10-2	TRBJ2-3	NA	S20:Tumor	759	-	-	-	-	-	-	-	-	-	-	-
170	SESV%TDT	0.0001	3	4	2.7e-08	1	0.031	0.37	0.001	0.0023	global-SESV%TDT	CAISEsvSTDTQYF	CAISESVSTDTQYF	TRBV10-3	TRBJ2-3	NA	S22:Tumor	1784	-	-	-	-	-	-	-	-	-	-	-
170	SESV%TDT	0.0001	3	4	2.7e-08	1	0.031	0.37	0.001	0.0023	global-SESV%TDT	CASSEsvfTDTQYF	CASSESVFTDTQYF	TRBV6-1	TRBJ2-3	NA	S0316-14:Tumor	494	-	-	-	-	-	-	-	-	-	-	-
171	%PGQGYE	0.00011	7	6	1.1e-08	1	0.16	0.06	0.001	0.0012	global-%PGQGYE	CATSpGQGYEQYF	CATSPGQGYEQYF	TRBV10-1	TRBJ2-7	NA	S26:Tumor	427	-	-	-	-	-	-	-	-	-	-	-
171	%PGQGYE	0.00011	7	6	1.1e-08	1	0.16	0.06	0.001	0.0012	global-%PGQGYE	CASSPGQGYEQYF	CASSPGQGYEQYF	TRBV4-3	TRBJ2-7	NA	S20:Tumor	459	-	-	-	-	-	-	-	-	-	-	-
171	%PGQGYE	0.00011	7	6	1.1e-08	1	0.16	0.06	0.001	0.0012	global-%PGQGYE	CASSPGQGYEQYF	CASSPGQGYEQYF	TRBV23-1	TRBJ2-7	NA	S24:Tumor	426	-	-	-	-	-	-	-	-	-	-	-
171	%PGQGYE	0.00011	7	6	1.1e-08	1	0.16	0.06	0.001	0.0012	global-%PGQGYE	CSASpGQGYEQYF	CSASPGQGYEQYF	TRBV20-1	TRBJ2-7	NA	S2:Tumor	570	-	-	-	-	-	-	-	-	-	-	-
171	%PGQGYE	0.00011	7	6	1.1e-08	1	0.16	0.06	0.001	0.0012	global-%PGQGYE	CTtqpGQGYEQYF	CTTQPGQGYEQYF	TRBV28	TRBJ2-7	NA	S10:Tumor	26	-	-	-	-	-	-	-	-	-	-	-
171	%PGQGYE	0.00011	7	6	1.1e-08	1	0.16	0.06	0.001	0.0012	global-%PGQGYE	CATqpGQGYEQYF	CATQPGQGYEQYF	TRBV28	TRBJ2-7	NA	S10:Tumor	347	-	-	-	-	-	-	-	-	-	-	-
171	%PGQGYE	0.00011	7	6	1.1e-08	1	0.16	0.06	0.001	0.0012	global-%PGQGYE	CASrpGQGYEQYF	CASRPGQGYEQYF	TRBV6-1	TRBJ2-7	NA	S18:Tumor	63	-	-	-	-	-	-	-	-	-	-	-
171	%PGQGYE	0.00011	7	6	1.1e-08	1	0.16	0.06	0.001	0.0012	global-%PGQGYE	CASrpGQGYEQYF	CASRPGQGYEQYF	TRBV6-1	TRBJ2-7	NA	S19:Tumor	32560	-	-	-	-	-	-	-	-	-	-	-
172	SF%GNQP	0.00011	10	6	7.3e-12	1	0.001	0.006	0.001	0.0012	global-SF%GNQP	CASSfdgNQPQHF	CASSFDGNQPQHF	TRBV28	TRBJ1-5	NA	S0316-06:Tumor	315	-	-	-	-	-	-	-	-	-	-	-
172	SF%GNQP	0.00011	10	6	7.3e-12	1	0.001	0.006	0.001	0.0012	global-SF%GNQP	CASSfdgNQPQHF	CASSFDGNQPQHF	TRBV28	TRBJ1-5	NA	S0316-08:Tumor	274	-	-	-	-	-	-	-	-	-	-	-
172	SF%GNQP	0.00011	10	6	7.3e-12	1	0.001	0.006	0.001	0.0012	global-SF%GNQP	CASSfdgNQPQHF	CASSFDGNQPQHF	TRBV28	TRBJ1-5	NA	S0316-10:Tumor	333766	-	-	-	-	-	-	-	-	-	-	-
172	SF%GNQP	0.00011	10	6	7.3e-12	1	0.001	0.006	0.001	0.0012	global-SF%GNQP	CASSfdgNQPQHF	CASSFDGNQPQHF	TRBV28	TRBJ1-5	NA	S0316-12:Tumor	473	-	-	-	-	-	-	-	-	-	-	-
172	SF%GNQP	0.00011	10	6	7.3e-12	1	0.001	0.006	0.001	0.0012	global-SF%GNQP	CASSfdgNQPQHF	CASSFDGNQPQHF	TRBV28	TRBJ1-5	NA	S0316-14:Tumor	1710	-	-	-	-	-	-	-	-	-	-	-
172	SF%GNQP	0.00011	10	6	7.3e-12	1	0.001	0.006	0.001	0.0012	global-SF%GNQP	CASSfdgNQPQHF	CASSFDGNQPQHF	TRBV28	TRBJ1-5	NA	S0316-16:Tumor	339	-	-	-	-	-	-	-	-	-	-	-
172	SF%GNQP	0.00011	10	6	7.3e-12	1	0.001	0.006	0.001	0.0012	global-SF%GNQP	CASSfAGNQPQHF	CASSFAGNQPQHF	TRBV7-9	TRBJ1-5	NA	S6:Tumor	728	-	-	-	-	-	-	-	-	-	-	-
172	SF%GNQP	0.00011	10	6	7.3e-12	1	0.001	0.006	0.001	0.0012	global-SF%GNQP	CASSfRGNQPQHF	CASSFRGNQPQHF	TRBV28	TRBJ1-5	NA	S8:Tumor	2288	-	-	-	-	-	-	-	-	-	-	-
172	SF%GNQP	0.00011	10	6	7.3e-12	1	0.001	0.006	0.001	0.0012	global-SF%GNQP	CATSfRGNQPQHF	CATSFRGNQPQHF	TRBV24-1	TRBJ1-5	NA	S0316-16:Tumor	53	-	-	-	-	-	-	-	-	-	-	-
172	SF%GNQP	0.00011	10	6	7.3e-12	1	0.001	0.006	0.001	0.0012	global-SF%GNQP	CASSfQGNQPQHF	CASSFQGNQPQHF	TRBV7-9	TRBJ1-5	NA	S10:Tumor	1059	-	-	-	-	-	-	-	-	-	-	-
172	SF%GNQP	0.00011	10	6	7.3e-12	1	0.001	0.006	0.001	0.0012	global-SF%GNQP	CASSfSGNQPQHF	CASSFSGNQPQHF	TRBV6-1	TRBJ1-5	NA	S19:Tumor	339	-	-	-	-	-	-	-	-	-	-	-
173	SD%GNTE	0.00011	6	6	2.4e-09	1	0.025	0.079	0.001	0.0012	global-SD%GNTE	CAISddgNTEAFF	CAISDDGNTEAFF	TRBV10-3	TRBJ1-1	NA	S18:Tumor	400	-	-	-	-	-	-	-	-	-	-	-
173	SD%GNTE	0.00011	6	6	2.4e-09	1	0.025	0.079	0.001	0.0012	global-SD%GNTE	CAISDRGNTEAFF	CAISDRGNTEAFF	TRBV10-3	TRBJ1-1	NA	S23:Tumor	685	-	-	-	-	-	-	-	-	-	-	-
173	SD%GNTE	0.00011	6	6	2.4e-09	1	0.025	0.079	0.001	0.0012	global-SD%GNTE	CASSDSGNTEAFF	CASSDSGNTEAFF	TRBV10-1	TRBJ1-1	NA	S24:Tumor	625	-	-	-	-	-	-	-	-	-	-	-
173	SD%GNTE	0.00011	6	6	2.4e-09	1	0.025	0.079	0.001	0.0012	global-SD%GNTE	CASSDpgNTEAFF	CASSDPGNTEAFF	TRBV6-1	TRBJ1-1	NA	S0316-12:Tumor	127	-	-	-	-	-	-	-	-	-	-	-
173	SD%GNTE	0.00011	6	6	2.4e-09	1	0.025	0.079	0.001	0.0012	global-SD%GNTE	CASSDRGNTEAFF	CASSDRGNTEAFF	TRBV7-2	TRBJ1-1	NA	S0316-16:Tumor	22750	-	-	-	-	-	-	-	-	-	-	-
173	SD%GNTE	0.00011	6	6	2.4e-09	1	0.025	0.079	0.001	0.0012	global-SD%GNTE	CASSDygNTEAFF	CASSDYGNTEAFF	TRBV6-1	TRBJ1-1	NA	S0316-06:Tumor	263	-	-	-	-	-	-	-	-	-	-	-
174	S%SGSSYNE	0.00013	12	8	4.8e-09	1	0.058	0.1	0.001	0.00083	global-S%SGSSYNE	CASSLSGsSYNEQFF	CASSLSGSSYNEQFF	TRBV27	TRBJ2-1	NA	S0316-12:Tumor	5614	-	-	-	-	-	-	-	-	-	-	-
174	S%SGSSYNE	0.00013	12	8	4.8e-09	1	0.058	0.1	0.001	0.00083	global-S%SGSSYNE	CASSLSGsSYNEQFF	CASSLSGSSYNEQFF	TRBV5-4	TRBJ2-1	NA	S26:Tumor	168	-	-	-	-	-	-	-	-	-	-	-
174	S%SGSSYNE	0.00013	12	8	4.8e-09	1	0.058	0.1	0.001	0.00083	global-S%SGSSYNE	CASSDSGsSYNEQFF	CASSDSGSSYNEQFF	TRBV6-4	TRBJ2-1	NA	S10:Tumor	1114	-	-	-	-	-	-	-	-	-	-	-
174	S%SGSSYNE	0.00013	12	8	4.8e-09	1	0.058	0.1	0.001	0.00083	global-S%SGSSYNE	CAISpSGsSYNEQFF	CAISPSGSSYNEQFF	TRBV10-3	TRBJ2-1	NA	S0316-14:Tumor	252	-	-	-	-	-	-	-	-	-	-	-
174	S%SGSSYNE	0.00013	12	8	4.8e-09	1	0.058	0.1	0.001	0.00083	global-S%SGSSYNE	CASSPSGsSYNEQFF	CASSPSGSSYNEQFF	TRBV27	TRBJ2-1	NA	S0316-12:Tumor	291	-	-	-	-	-	-	-	-	-	-	-
174	S%SGSSYNE	0.00013	12	8	4.8e-09	1	0.058	0.1	0.001	0.00083	global-S%SGSSYNE	CASSPSGsSYNEQFF	CASSPSGSSYNEQFF	TRBV7-9	TRBJ2-1	NA	S10:Tumor	48	-	-	-	-	-	-	-	-	-	-	-
174	S%SGSSYNE	0.00013	12	8	4.8e-09	1	0.058	0.1	0.001	0.00083	global-S%SGSSYNE	CASSPSGsSYNEQFF	CASSPSGSSYNEQFF	TRBV7-9	TRBJ2-1	NA	S14:Tumor	208	-	-	-	-	-	-	-	-	-	-	-
174	S%SGSSYNE	0.00013	12	8	4.8e-09	1	0.058	0.1	0.001	0.00083	global-S%SGSSYNE	CASSPSGsSYNEQFF	CASSPSGSSYNEQFF	TRBV7-9	TRBJ2-1	NA	S18:Tumor	36	-	-	-	-	-	-	-	-	-	-	-
174	S%SGSSYNE	0.00013	12	8	4.8e-09	1	0.058	0.1	0.001	0.00083	global-S%SGSSYNE	CASSPSGsSYNEQFF	CASSPSGSSYNEQFF	TRBV7-9	TRBJ2-1	NA	S22:Tumor	24820	-	-	-	-	-	-	-	-	-	-	-
174	S%SGSSYNE	0.00013	12	8	4.8e-09	1	0.058	0.1	0.001	0.00083	global-S%SGSSYNE	CAISESGsSYNEQFF	CAISESGSSYNEQFF	TRBV10-3	TRBJ2-1	NA	S0316-14:Tumor	1844	-	-	-	-	-	-	-	-	-	-	-
174	S%SGSSYNE	0.00013	12	8	4.8e-09	1	0.058	0.1	0.001	0.00083	global-S%SGSSYNE	CASSVSGsSYNEQFF	CASSVSGSSYNEQFF	TRBV7-3	TRBJ2-1	NA	S0316-10:Tumor	1438	-	-	-	-	-	-	-	-	-	-	-
174	S%SGSSYNE	0.00013	12	8	4.8e-09	1	0.058	0.1	0.001	0.00083	global-S%SGSSYNE	CASSVSGsSYNEQFF	CASSVSGSSYNEQFF	TRBV19	TRBJ2-1	NA	S2:Tumor	2532	-	-	-	-	-	-	-	-	-	-	-
174	S%SGSSYNE	0.00013	12	8	4.8e-09	1	0.058	0.1	0.001	0.00083	global-S%SGSSYNE	CASShSGsSYNEQFF	CASSHSGSSYNEQFF	TRBV4-1	TRBJ2-1	NA	S0316-16:Tumor	53	-	-	-	-	-	-	-	-	-	-	-
174	S%SGSSYNE	0.00013	12	8	4.8e-09	1	0.058	0.1	0.001	0.00083	global-S%SGSSYNE	CASSfSGsSYNEQFF	CASSFSGSSYNEQFF	TRBV7-3	TRBJ2-1	NA	S23:Tumor	1438	-	-	-	-	-	-	-	-	-	-	-
174	S%SGSSYNE	0.00013	12	8	4.8e-09	1	0.058	0.1	0.001	0.00083	global-S%SGSSYNE	CASSfSGsSYNEQFF	CASSFSGSSYNEQFF	TRBV7-3	TRBJ2-1	NA	S30:Tumor	2716	-	-	-	-	-	-	-	-	-	-	-
175	RE%YE	0.00013	7	8	1e-08	1	0.014	0.86	0.001	0.00083	global-RE%YE	CSARevyEQFF	CSAREVYEQFF	TRBV20-1	TRBJ2-1	NA	S0316-10:Tumor	918	-	-	-	-	-	-	-	-	-	-	-
175	RE%YE	0.00013	7	8	1e-08	1	0.014	0.86	0.001	0.00083	global-RE%YE	CSAReaYEQYF	CSAREAYEQYF	TRBV20-1	TRBJ2-7	NA	S0316-08:Tumor	281	-	-	-	-	-	-	-	-	-	-	-
175	RE%YE	0.00013	7	8	1e-08	1	0.014	0.86	0.001	0.00083	global-RE%YE	CSARetYEQYF	CSARETYEQYF	TRBV20-1	TRBJ2-7	NA	S20:Tumor	859	-	-	-	-	-	-	-	-	-	-	-
175	RE%YE	0.00013	7	8	1e-08	1	0.014	0.86	0.001	0.00083	global-RE%YE	CASREfYEQYF	CASREFYEQYF	TRBV2	TRBJ2-7	NA	S10:Tumor	115	-	-	-	-	-	-	-	-	-	-	-
175	RE%YE	0.00013	7	8	1e-08	1	0.014	0.86	0.001	0.00083	global-RE%YE	CASREryEQFF	CASRERYEQFF	TRBV2	TRBJ2-1	NA	S18:Tumor	113	-	-	-	-	-	-	-	-	-	-	-
175	RE%YE	0.00013	7	8	1e-08	1	0.014	0.86	0.001	0.00083	global-RE%YE	CAIREnYEQYF	CAIRENYEQYF	TRBV10-3	TRBJ2-7	NA	S30:Tumor	308	-	-	-	-	-	-	-	-	-	-	-
175	RE%YE	0.00013	7	8	1e-08	1	0.014	0.86	0.001	0.00083	global-RE%YE	CASREnYEQYF	CASRENYEQYF	TRBV5-1	TRBJ2-7	NA	S18:Tumor	152	-	-	-	-	-	-	-	-	-	-	-
175	RE%YE	0.00013	7	8	1e-08	1	0.014	0.86	0.001	0.00083	global-RE%YE	CASRESYEQYF	CASRESYEQYF	TRBV2	TRBJ2-7	NA	S2:Tumor	412	-	-	-	-	-	-	-	-	-	-	-
176	S%NQET	0.00013	6	8	6e-10	1	0.002	0.36	0.001	0.00083	global-S%NQET	CASSRnQETQYF	CASSRNQETQYF	TRBV27	TRBJ2-5	NA	S20:Tumor	431	-	-	-	-	-	-	-	-	-	-	-
176	S%NQET	0.00013	6	8	6e-10	1	0.002	0.36	0.001	0.00083	global-S%NQET	CASSRnQETQYF	CASSRNQETQYF	TRBV18	TRBJ2-5	NA	S21:Tumor	295	-	-	-	-	-	-	-	-	-	-	-
176	S%NQET	0.00013	6	8	6e-10	1	0.002	0.36	0.001	0.00083	global-S%NQET	CASSanQETQYF	CASSANQETQYF	TRBV19	TRBJ2-5	NA	S0316-10:Tumor	757	-	-	-	-	-	-	-	-	-	-	-
176	S%NQET	0.00013	6	8	6e-10	1	0.002	0.36	0.001	0.00083	global-S%NQET	CASStnQETQYF	CASSTNQETQYF	TRBV19	TRBJ2-5	NA	S0316-10:Tumor	727	-	-	-	-	-	-	-	-	-	-	-
176	S%NQET	0.00013	6	8	6e-10	1	0.002	0.36	0.001	0.00083	global-S%NQET	CASSEnQETQYF	CASSENQETQYF	TRBV6-1	TRBJ2-5	NA	S0316-06:Tumor	555	-	-	-	-	-	-	-	-	-	-	-
176	S%NQET	0.00013	6	8	6e-10	1	0.002	0.36	0.001	0.00083	global-S%NQET	CASSnnQETQYF	CASSNNQETQYF	TRBV18	TRBJ2-5	NA	S16:Tumor	235	-	-	-	-	-	-	-	-	-	-	-
176	S%NQET	0.00013	6	8	6e-10	1	0.002	0.36	0.001	0.00083	global-S%NQET	CASSInQETQYF	CASSINQETQYF	TRBV19	TRBJ2-5	NA	S0316-10:Tumor	3288	-	-	-	-	-	-	-	-	-	-	-
176	S%NQET	0.00013	6	8	6e-10	1	0.002	0.36	0.001	0.00083	global-S%NQET	CASSPnQETQYF	CASSPNQETQYF	TRBV27	TRBJ2-5	NA	S26:Tumor	143	-	-	-	-	-	-	-	-	-	-	-
176	S%NQET	0.00013	6	8	6e-10	1	0.002	0.36	0.001	0.00083	global-S%NQET	CATStnQETQYF	CATSTNQETQYF	TRBV19	TRBJ2-5	NA	S0316-10:Tumor	4535	-	-	-	-	-	-	-	-	-	-	-
177	KTRN	0.00013	3	4	7.8e-06	1	0.042	0.44	0.18	0.0023	motif-KTRN	CASSKtrNEQFF	CASSKTRNEQFF	TRBV7-9	TRBJ2-1	NA	S10:Tumor	1450	-	-	-	-	-	-	-	-	-	-	-
177	KTRN	0.00013	3	4	7.8e-06	1	0.042	0.44	0.18	0.0023	motif-KTRN	RASSktrNEQFF	RASSKTRNEQFF	TRBV7-9	TRBJ2-1	NA	S10:Tumor	221	-	-	-	-	-	-	-	-	-	-	-
177	KTRN	0.00013	3	4	7.8e-06	1	0.042	0.44	0.18	0.0023	motif-KTRN	CASSKtrNEKLFF	CASSKTRNEKLFF	TRBV6-1	TRBJ1-4	NA	S0316-10:Tumor	725	-	-	-	-	-	-	-	-	-	-	-
177	KTRN	0.00013	3	4	7.8e-06	1	0.042	0.44	0.18	0.0023	motif-KTRN	CASktrNEQFF	CASKTRNEQFF	TRBV28	TRBJ2-1	NA	S20:Tumor	366	-	-	-	-	-	-	-	-	-	-	-
178	S%GYE	0.00013	17	19	1.4e-09	1	0.095	0.13	0.001	0.00011	global-S%GYE	CASSSgYEQYF	CASSSGYEQYF	TRBV5-1	TRBJ2-7	NA	S0316-12:Tumor	314	-	-	-	-	-	-	-	-	-	-	-
178	S%GYE	0.00013	17	19	1.4e-09	1	0.095	0.13	0.001	0.00011	global-S%GYE	CASSSgYEQYF	CASSSGYEQYF	TRBV28	TRBJ2-7	NA	S19:Tumor	371	-	-	-	-	-	-	-	-	-	-	-
178	S%GYE	0.00013	17	19	1.4e-09	1	0.095	0.13	0.001	0.00011	global-S%GYE	CATSRgYEQYF	CATSRGYEQYF	TRBV15	TRBJ2-7	NA	S18:Tumor	767	-	-	-	-	-	-	-	-	-	-	-
178	S%GYE	0.00013	17	19	1.4e-09	1	0.095	0.13	0.001	0.00011	global-S%GYE	CASSLgyEQFF	CASSLGYEQFF	TRBV7-9	TRBJ2-1	NA	S0316-14:Tumor	758	-	-	-	-	-	-	-	-	-	-	-
178	S%GYE	0.00013	17	19	1.4e-09	1	0.095	0.13	0.001	0.00011	global-S%GYE	CASSLgYEQYF	CASSLGYEQYF	TRBV5-1	TRBJ2-7	NA	S0316-06:Tumor	872	-	-	-	-	-	-	-	-	-	-	-
178	S%GYE	0.00013	17	19	1.4e-09	1	0.095	0.13	0.001	0.00011	global-S%GYE	CASSLgYEQYF	CASSLGYEQYF	TRBV28	TRBJ2-7	NA	S0316-12:Tumor	262	-	-	-	-	-	-	-	-	-	-	-
178	S%GYE	0.00013	17	19	1.4e-09	1	0.095	0.13	0.001	0.00011	global-S%GYE	CASSLgYEQYF	CASSLGYEQYF	TRBV7-9	TRBJ2-7	NA	S0316-12:Tumor	195	-	-	-	-	-	-	-	-	-	-	-
178	S%GYE	0.00013	17	19	1.4e-09	1	0.095	0.13	0.001	0.00011	global-S%GYE	CASSLgYEQYF	CASSLGYEQYF	TRBV9	TRBJ2-7	NA	S0316-14:Tumor	134	-	-	-	-	-	-	-	-	-	-	-
178	S%GYE	0.00013	17	19	1.4e-09	1	0.095	0.13	0.001	0.00011	global-S%GYE	CASSLgYEQYF	CASSLGYEQYF	TRBV7-9	TRBJ2-7	NA	S10:Tumor	526	-	-	-	-	-	-	-	-	-	-	-
178	S%GYE	0.00013	17	19	1.4e-09	1	0.095	0.13	0.001	0.00011	global-S%GYE	CASSLgYEQYF	CASSLGYEQYF	TRBV7-9	TRBJ2-7	NA	S14:Tumor	189	-	-	-	-	-	-	-	-	-	-	-
178	S%GYE	0.00013	17	19	1.4e-09	1	0.095	0.13	0.001	0.00011	global-S%GYE	CASSLgYEQYF	CASSLGYEQYF	TRBV19	TRBJ2-7	NA	S24:Tumor	564	-	-	-	-	-	-	-	-	-	-	-
178	S%GYE	0.00013	17	19	1.4e-09	1	0.095	0.13	0.001	0.00011	global-S%GYE	CASSLgYEQYF	CASSLGYEQYF	TRBV9	TRBJ2-7	NA	S30:Tumor	5703	-	-	-	-	-	-	-	-	-	-	-
178	S%GYE	0.00013	17	19	1.4e-09	1	0.095	0.13	0.001	0.00011	global-S%GYE	CASSDgYEQYF	CASSDGYEQYF	TRBV6-1	TRBJ2-7	NA	S10:Tumor	1513	-	-	-	-	-	-	-	-	-	-	-
178	S%GYE	0.00013	17	19	1.4e-09	1	0.095	0.13	0.001	0.00011	global-S%GYE	CASSDgYEQYF	CASSDGYEQYF	TRBV6-1	TRBJ2-7	NA	S20:Tumor	10145	-	-	-	-	-	-	-	-	-	-	-
178	S%GYE	0.00013	17	19	1.4e-09	1	0.095	0.13	0.001	0.00011	global-S%GYE	CASSmgyEQFF	CASSMGYEQFF	TRBV19	TRBJ2-1	NA	S19:Tumor	1858	-	-	-	-	-	-	-	-	-	-	-
178	S%GYE	0.00013	17	19	1.4e-09	1	0.095	0.13	0.001	0.00011	global-S%GYE	CASSVgYEQYF	CASSVGYEQYF	TRBV6-1	TRBJ2-7	NA	S22:Tumor	695	-	-	-	-	-	-	-	-	-	-	-
178	S%GYE	0.00013	17	19	1.4e-09	1	0.095	0.13	0.001	0.00011	global-S%GYE	CASSwgYEQYF	CASSWGYEQYF	TRBV27	TRBJ2-7	NA	S19:Tumor	10446	-	-	-	-	-	-	-	-	-	-	-
178	S%GYE	0.00013	17	19	1.4e-09	1	0.095	0.13	0.001	0.00011	global-S%GYE	CASSfgYEQYF	CASSFGYEQYF	TRBV28	TRBJ2-7	NA	S0316-06:Tumor	245	-	-	-	-	-	-	-	-	-	-	-
178	S%GYE	0.00013	17	19	1.4e-09	1	0.095	0.13	0.001	0.00011	global-S%GYE	CASSPgyEAFF	CASSPGYEAFF	TRBV6-1	TRBJ1-1	NA	S6:Tumor	155	-	-	-	-	-	-	-	-	-	-	-
178	S%GYE	0.00013	17	19	1.4e-09	1	0.095	0.13	0.001	0.00011	global-S%GYE	CASSGGYEQYF	CASSGGYEQYF	TRBV10-2	TRBJ2-7	NA	S10:Tumor	1538	-	-	-	-	-	-	-	-	-	-	-
178	S%GYE	0.00013	17	19	1.4e-09	1	0.095	0.13	0.001	0.00011	global-S%GYE	CASSGGYEQYF	CASSGGYEQYF	TRBV7-8	TRBJ2-7	NA	S23:Tumor	195	-	-	-	-	-	-	-	-	-	-	-
178	S%GYE	0.00013	17	19	1.4e-09	1	0.095	0.13	0.001	0.00011	global-S%GYE	CASSGGYEQYF	CASSGGYEQYF	TRBV25-1	TRBJ2-7	NA	S8:Tumor	347	-	-	-	-	-	-	-	-	-	-	-
178	S%GYE	0.00013	17	19	1.4e-09	1	0.095	0.13	0.001	0.00011	global-S%GYE	CASSPgYEQYF	CASSPGYEQYF	TRBV28	TRBJ2-7	NA	S0316-16:Tumor	221	-	-	-	-	-	-	-	-	-	-	-
178	S%GYE	0.00013	17	19	1.4e-09	1	0.095	0.13	0.001	0.00011	global-S%GYE	CASSPgYEQYF	CASSPGYEQYF	TRBV7-9	TRBJ2-7	NA	S10:Tumor	58	-	-	-	-	-	-	-	-	-	-	-
178	S%GYE	0.00013	17	19	1.4e-09	1	0.095	0.13	0.001	0.00011	global-S%GYE	CASSPgYEQYF	CASSPGYEQYF	TRBV7-9	TRBJ2-7	NA	S2:Tumor	32275	-	-	-	-	-	-	-	-	-	-	-
178	S%GYE	0.00013	17	19	1.4e-09	1	0.095	0.13	0.001	0.00011	global-S%GYE	CASSPgYEQYV	CASSPGYEQYV	TRBV6-1	TRBJ2-7	NA	S10:Tumor	26	-	-	-	-	-	-	-	-	-	-	-
178	S%GYE	0.00013	17	19	1.4e-09	1	0.095	0.13	0.001	0.00011	global-S%GYE	CASSPgYEQYV	CASSPGYEQYV	TRBV6-1	TRBJ2-7	NA	S6:Tumor	3650	-	-	-	-	-	-	-	-	-	-	-
178	S%GYE	0.00013	17	19	1.4e-09	1	0.095	0.13	0.001	0.00011	global-S%GYE	CAISRGYEQYF	CAISRGYEQYF	TRBV10-3	TRBJ2-7	NA	S30:Tumor	265	-	-	-	-	-	-	-	-	-	-	-
178	S%GYE	0.00013	17	19	1.4e-09	1	0.095	0.13	0.001	0.00011	global-S%GYE	CASSQgyEQFF	CASSQGYEQFF	TRBV19	TRBJ2-1	NA	S0316-12:Tumor	1102	-	-	-	-	-	-	-	-	-	-	-
178	S%GYE	0.00013	17	19	1.4e-09	1	0.095	0.13	0.001	0.00011	global-S%GYE	CASSQgYEQYF	CASSQGYEQYF	TRBV4-1	TRBJ2-7	NA	S24:Tumor	10068	-	-	-	-	-	-	-	-	-	-	-
178	S%GYE	0.00013	17	19	1.4e-09	1	0.095	0.13	0.001	0.00011	global-S%GYE	CASSIgYEQYF	CASSIGYEQYF	TRBV19	TRBJ2-7	NA	S2:Tumor	157	-	-	-	-	-	-	-	-	-	-	-
178	S%GYE	0.00013	17	19	1.4e-09	1	0.095	0.13	0.001	0.00011	global-S%GYE	CASSIgYEQYF	CASSIGYEQYF	TRBV19	TRBJ2-7	NA	S8:Tumor	559	-	-	-	-	-	-	-	-	-	-	-
178	S%GYE	0.00013	17	19	1.4e-09	1	0.095	0.13	0.001	0.00011	global-S%GYE	CASSRgYEQYF	CASSRGYEQYF	TRBV6-1	TRBJ2-7	NA	S8:Tumor	430	-	-	-	-	-	-	-	-	-	-	-
178	S%GYE	0.00013	17	19	1.4e-09	1	0.095	0.13	0.001	0.00011	global-S%GYE	CASSAGYEQYF	CASSAGYEQYF	TRBV7-3	TRBJ2-7	NA	S0316-08:Tumor	184	-	-	-	-	-	-	-	-	-	-	-
179	SD%YE	0.00014	11	10	2.8e-10	1	0.007	0.13	0.001	0.00031	global-SD%YE	CAWSdlYEQYF	CAWSDLYEQYF	TRBV30	TRBJ2-7	NA	S22:Tumor	2672	-	-	-	-	-	-	-	-	-	-	-
179	SD%YE	0.00014	11	10	2.8e-10	1	0.007	0.13	0.001	0.00031	global-SD%YE	CASSDgYEQYF	CASSDGYEQYF	TRBV6-1	TRBJ2-7	NA	S10:Tumor	1513	-	-	-	-	-	-	-	-	-	-	-
179	SD%YE	0.00014	11	10	2.8e-10	1	0.007	0.13	0.001	0.00031	global-SD%YE	CASSDgYEQYF	CASSDGYEQYF	TRBV6-1	TRBJ2-7	NA	S20:Tumor	10145	-	-	-	-	-	-	-	-	-	-	-
179	SD%YE	0.00014	11	10	2.8e-10	1	0.007	0.13	0.001	0.00031	global-SD%YE	CATSDiyEQFF	CATSDIYEQFF	TRBV24-1	TRBJ2-1	NA	S6:Tumor	114	-	-	-	-	-	-	-	-	-	-	-
179	SD%YE	0.00014	11	10	2.8e-10	1	0.007	0.13	0.001	0.00031	global-SD%YE	CASSDSYEQYF	CASSDSYEQYF	TRBV6-1	TRBJ2-7	NA	S21:Tumor	374	-	-	-	-	-	-	-	-	-	-	-
179	SD%YE	0.00014	11	10	2.8e-10	1	0.007	0.13	0.001	0.00031	global-SD%YE	CASSDSYEQYF	CASSDSYEQYF	TRBV6-1	TRBJ2-7	NA	S30:Tumor	349	-	-	-	-	-	-	-	-	-	-	-
179	SD%YE	0.00014	11	10	2.8e-10	1	0.007	0.13	0.001	0.00031	global-SD%YE	CASSDSYEQYF	CASSDSYEQYF	TRBV6-1	TRBJ2-7	NA	S8:Tumor	574	-	-	-	-	-	-	-	-	-	-	-
179	SD%YE	0.00014	11	10	2.8e-10	1	0.007	0.13	0.001	0.00031	global-SD%YE	CAISdtYEQYF	CAISDTYEQYF	TRBV10-3	TRBJ2-7	NA	S0316-16:Tumor	4814	-	-	-	-	-	-	-	-	-	-	-
179	SD%YE	0.00014	11	10	2.8e-10	1	0.007	0.13	0.001	0.00031	global-SD%YE	CAISdtYEQYF	CAISDTYEQYF	TRBV10-3	TRBJ2-7	NA	S20:Tumor	527	-	-	-	-	-	-	-	-	-	-	-
179	SD%YE	0.00014	11	10	2.8e-10	1	0.007	0.13	0.001	0.00031	global-SD%YE	CAISdtYEQYF	CAISDTYEQYF	TRBV10-3	TRBJ2-7	NA	S4:Tumor	695	-	-	-	-	-	-	-	-	-	-	-
179	SD%YE	0.00014	11	10	2.8e-10	1	0.007	0.13	0.001	0.00031	global-SD%YE	CASSDaYEQYF	CASSDAYEQYF	TRBV6-1	TRBJ2-7	NA	S8:Tumor	1018	-	-	-	-	-	-	-	-	-	-	-
179	SD%YE	0.00014	11	10	2.8e-10	1	0.007	0.13	0.001	0.00031	global-SD%YE	CASSDtYEQYF	CASSDTYEQYF	TRBV27	TRBJ2-7	NA	S26:Tumor	15133	-	-	-	-	-	-	-	-	-	-	-
179	SD%YE	0.00014	11	10	2.8e-10	1	0.007	0.13	0.001	0.00031	global-SD%YE	CASSDtYEQYF	CASSDTYEQYF	TRBV6-1	TRBJ2-7	NA	S6:Tumor	135	-	-	-	-	-	-	-	-	-	-	-
179	SD%YE	0.00014	11	10	2.8e-10	1	0.007	0.13	0.001	0.00031	global-SD%YE	CAWSDRYEQYF	CAWSDRYEQYF	TRBV30	TRBJ2-7	NA	S4:Tumor	710	-	-	-	-	-	-	-	-	-	-	-
179	SD%YE	0.00014	11	10	2.8e-10	1	0.007	0.13	0.001	0.00031	global-SD%YE	CAISddYEQYF	CAISDDYEQYF	TRBV10-3	TRBJ2-7	NA	S4:Tumor	1872	-	-	-	-	-	-	-	-	-	-	-
179	SD%YE	0.00014	11	10	2.8e-10	1	0.007	0.13	0.001	0.00031	global-SD%YE	CASSDfYEQYF	CASSDFYEQYF	TRBV25-1	TRBJ2-7	NA	S19:Tumor	787	-	-	-	-	-	-	-	-	-	-	-
179	SD%YE	0.00014	11	10	2.8e-10	1	0.007	0.13	0.001	0.00031	global-SD%YE	CASSDfYEQYF	CASSDFYEQYF	TRBV4-1	TRBJ2-7	NA	S8:Tumor	422	-	-	-	-	-	-	-	-	-	-	-
180	S%GNTGE	0.00014	8	10	1.1e-07	1	0.38	0.89	0.001	0.00031	global-S%GNTGE	CASSRgNTGELFF	CASSRGNTGELFF	TRBV7-3	TRBJ2-2	NA	S2:Tumor	286	-	-	-	-	-	-	-	-	-	-	-
180	S%GNTGE	0.00014	8	10	1.1e-07	1	0.38	0.89	0.001	0.00031	global-S%GNTGE	CSASGGNTGELFF	CSASGGNTGELFF	TRBV20-1	TRBJ2-2	NA	S22:Tumor	723	-	-	-	-	-	-	-	-	-	-	-
180	S%GNTGE	0.00014	8	10	1.1e-07	1	0.38	0.89	0.001	0.00031	global-S%GNTGE	CASSEgNTGELFF	CASSEGNTGELFF	TRBV7-3	TRBJ2-2	NA	S20:Tumor	332	-	-	-	-	-	-	-	-	-	-	-
180	S%GNTGE	0.00014	8	10	1.1e-07	1	0.38	0.89	0.001	0.00031	global-S%GNTGE	CSASlgNTGELFF	CSASLGNTGELFF	TRBV20-1	TRBJ2-2	NA	S18:Tumor	238	-	-	-	-	-	-	-	-	-	-	-
180	S%GNTGE	0.00014	8	10	1.1e-07	1	0.38	0.89	0.001	0.00031	global-S%GNTGE	CASSAGNTGELFF	CASSAGNTGELFF	TRBV18	TRBJ2-2	NA	S18:Tumor	238	-	-	-	-	-	-	-	-	-	-	-
180	S%GNTGE	0.00014	8	10	1.1e-07	1	0.38	0.89	0.001	0.00031	global-S%GNTGE	CASSfgNTGELFF	CASSFGNTGELFF	TRBV27	TRBJ2-2	NA	S0316-10:Tumor	577	-	-	-	-	-	-	-	-	-	-	-
180	S%GNTGE	0.00014	8	10	1.1e-07	1	0.38	0.89	0.001	0.00031	global-S%GNTGE	CASSLgNTGELFF	CASSLGNTGELFF	TRBV7-3	TRBJ2-2	NA	S0316-08:Tumor	250	-	-	-	-	-	-	-	-	-	-	-
180	S%GNTGE	0.00014	8	10	1.1e-07	1	0.38	0.89	0.001	0.00031	global-S%GNTGE	CASSLgNTGELFF	CASSLGNTGELFF	TRBV7-9	TRBJ2-2	NA	S19:Tumor	322	-	-	-	-	-	-	-	-	-	-	-
180	S%GNTGE	0.00014	8	10	1.1e-07	1	0.38	0.89	0.001	0.00031	global-S%GNTGE	CASSmgNTGELFF	CASSMGNTGELFF	TRBV19	TRBJ2-2	NA	S6:Tumor	137	-	-	-	-	-	-	-	-	-	-	-
180	S%GNTGE	0.00014	8	10	1.1e-07	1	0.38	0.89	0.001	0.00031	global-S%GNTGE	CATSGGNTGELFF	CATSGGNTGELFF	TRBV7-2	TRBJ2-2	NA	S22:Tumor	1014	-	-	-	-	-	-	-	-	-	-	-
180	S%GNTGE	0.00014	8	10	1.1e-07	1	0.38	0.89	0.001	0.00031	global-S%GNTGE	CASSDgNTGELFF	CASSDGNTGELFF	TRBV6-1	TRBJ2-2	NA	S20:Tumor	403	-	-	-	-	-	-	-	-	-	-	-
181	SE%NE	0.00014	8	10	1.7e-10	1	0.001	0.55	0.001	0.00031	global-SE%NE	CASSElNEQFF	CASSELNEQFF	TRBV6-1	TRBJ2-1	NA	S2:Tumor	669	-	-	-	-	-	-	-	-	-	-	-
181	SE%NE	0.00014	8	10	1.7e-10	1	0.001	0.55	0.001	0.00031	global-SE%NE	CASSEeNEQFF	CASSEENEQFF	TRBV7-6	TRBJ2-1	NA	S16:Tumor	348	-	-	-	-	-	-	-	-	-	-	-
181	SE%NE	0.00014	8	10	1.7e-10	1	0.001	0.55	0.001	0.00031	global-SE%NE	CASSEaNEQFF	CASSEANEQFF	TRBV6-1	TRBJ2-1	NA	S0316-14:Tumor	1273	-	-	-	-	-	-	-	-	-	-	-
181	SE%NE	0.00014	8	10	1.7e-10	1	0.001	0.55	0.001	0.00031	global-SE%NE	CASSEYNEQFF	CASSEYNEQFF	TRBV7-9	TRBJ2-1	NA	S0316-12:Tumor	397	-	-	-	-	-	-	-	-	-	-	-
181	SE%NE	0.00014	8	10	1.7e-10	1	0.001	0.55	0.001	0.00031	global-SE%NE	CASSErnEQYF	CASSERNEQYF	TRBV6-1	TRBJ2-7	NA	S10:Tumor	2171	-	-	-	-	-	-	-	-	-	-	-
181	SE%NE	0.00014	8	10	1.7e-10	1	0.001	0.55	0.001	0.00031	global-SE%NE	CAISEnnEQYV	CAISENNEQYV	TRBV10-3	TRBJ2-7	NA	S0316-10:Tumor	1730	-	-	-	-	-	-	-	-	-	-	-
181	SE%NE	0.00014	8	10	1.7e-10	1	0.001	0.55	0.001	0.00031	global-SE%NE	CAISEgNEQFF	CAISEGNEQFF	TRBV10-3	TRBJ2-1	NA	S19:Tumor	1051	-	-	-	-	-	-	-	-	-	-	-
181	SE%NE	0.00014	8	10	1.7e-10	1	0.001	0.55	0.001	0.00031	global-SE%NE	CASSEiNEQFF	CASSEINEQFF	TRBV6-1	TRBJ2-1	NA	S23:Tumor	556	-	-	-	-	-	-	-	-	-	-	-
181	SE%NE	0.00014	8	10	1.7e-10	1	0.001	0.55	0.001	0.00031	global-SE%NE	CAISEsNEQFF	CAISESNEQFF	TRBV10-3	TRBJ2-1	NA	S0316-14:Tumor	369	-	-	-	-	-	-	-	-	-	-	-
181	SE%NE	0.00014	8	10	1.7e-10	1	0.001	0.55	0.001	0.00031	global-SE%NE	CAISEsNEQFF	CAISESNEQFF	TRBV10-3	TRBJ2-1	NA	S16:Tumor	558	-	-	-	-	-	-	-	-	-	-	-
181	SE%NE	0.00014	8	10	1.7e-10	1	0.001	0.55	0.001	0.00031	global-SE%NE	CASSEsNEQFF	CASSESNEQFF	TRBV6-1	TRBJ2-1	NA	S10:Tumor	17	-	-	-	-	-	-	-	-	-	-	-
182	SLS%TGE	0.00015	6	5	2e-07	1	0.19	0.71	0.001	0.0015	global-SLS%TGE	CASSLSGTGELFF	CASSLSGTGELFF	TRBV28	TRBJ2-2	NA	S0316-08:Tumor	1366	-	-	-	-	-	-	-	-	-	-	-
182	SLS%TGE	0.00015	6	5	2e-07	1	0.19	0.71	0.001	0.0015	global-SLS%TGE	CASSLsrTGELFF	CASSLSRTGELFF	TRBV27	TRBJ2-2	NA	S22:Tumor	635	-	-	-	-	-	-	-	-	-	-	-
182	SLS%TGE	0.00015	6	5	2e-07	1	0.19	0.71	0.001	0.0015	global-SLS%TGE	CASSLsrTGELFF	CASSLSRTGELFF	TRBV7-8	TRBJ2-2	NA	S23:Tumor	257	-	-	-	-	-	-	-	-	-	-	-
182	SLS%TGE	0.00015	6	5	2e-07	1	0.19	0.71	0.001	0.0015	global-SLS%TGE	CASSLsaTGELFF	CASSLSATGELFF	TRBV7-3	TRBJ2-2	NA	S16:Tumor	101	-	-	-	-	-	-	-	-	-	-	-
182	SLS%TGE	0.00015	6	5	2e-07	1	0.19	0.71	0.001	0.0015	global-SLS%TGE	CASSLstTGELFF	CASSLSTTGELFF	TRBV7-3	TRBJ2-2	NA	S0316-12:Tumor	179	-	-	-	-	-	-	-	-	-	-	-
182	SLS%TGE	0.00015	6	5	2e-07	1	0.19	0.71	0.001	0.0015	global-SLS%TGE	CASSLsvTGELFF	CASSLSVTGELFF	TRBV5-1	TRBJ2-2	NA	S14:Tumor	285	-	-	-	-	-	-	-	-	-	-	-
183	R%ANTGE	0.00015	5	5	8.1e-08	1	0.11	0.52	0.001	0.0015	global-R%ANTGE	CSAReaNTGELFF	CSAREANTGELFF	TRBV20-1	TRBJ2-2	NA	S20:Tumor	578	-	-	-	-	-	-	-	-	-	-	-
183	R%ANTGE	0.00015	5	5	8.1e-08	1	0.11	0.52	0.001	0.0015	global-R%ANTGE	CANraaNTGELFF	CANRAANTGELFF	TRBV6-1	TRBJ2-2	NA	S21:Tumor	183	-	-	-	-	-	-	-	-	-	-	-
183	R%ANTGE	0.00015	5	5	8.1e-08	1	0.11	0.52	0.001	0.0015	global-R%ANTGE	CASraaNTGELFF	CASRAANTGELFF	TRBV7-9	TRBJ2-2	NA	S14:Tumor	329	-	-	-	-	-	-	-	-	-	-	-
183	R%ANTGE	0.00015	5	5	8.1e-08	1	0.11	0.52	0.001	0.0015	global-R%ANTGE	CAIrdaNTGELFF	CAIRDANTGELFF	TRBV5-1	TRBJ2-2	NA	S0316-06:Tumor	377	-	-	-	-	-	-	-	-	-	-	-
183	R%ANTGE	0.00015	5	5	8.1e-08	1	0.11	0.52	0.001	0.0015	global-R%ANTGE	CASRGaNTGELFF	CASRGANTGELFF	TRBV6-1	TRBJ2-2	NA	S16:Tumor	1938	-	-	-	-	-	-	-	-	-	-	-
184	S%GTDQET	0.00015	5	5	2.3e-07	1	0.21	0.76	0.001	0.0015	global-S%GTDQET	CASSRGTdQETQYF	CASSRGTDQETQYF	TRBV7-8	TRBJ2-5	NA	S23:Tumor	316	-	-	-	-	-	-	-	-	-	-	-
184	S%GTDQET	0.00015	5	5	2.3e-07	1	0.21	0.76	0.001	0.0015	global-S%GTDQET	CASSPGTdQETQYF	CASSPGTDQETQYF	TRBV7-9	TRBJ2-5	NA	S16:Tumor	155	-	-	-	-	-	-	-	-	-	-	-
184	S%GTDQET	0.00015	5	5	2.3e-07	1	0.21	0.76	0.001	0.0015	global-S%GTDQET	CASSPGTdQETQYF	CASSPGTDQETQYF	TRBV7-9	TRBJ2-5	NA	S18:Tumor	153	-	-	-	-	-	-	-	-	-	-	-
184	S%GTDQET	0.00015	5	5	2.3e-07	1	0.21	0.76	0.001	0.0015	global-S%GTDQET	CASSEGTdQETQYF	CASSEGTDQETQYF	TRBV2	TRBJ2-5	NA	S22:Tumor	385	-	-	-	-	-	-	-	-	-	-	-
184	S%GTDQET	0.00015	5	5	2.3e-07	1	0.21	0.76	0.001	0.0015	global-S%GTDQET	CASSLGTdQETQYF	CASSLGTDQETQYF	TRBV28	TRBJ2-5	NA	S0316-08:Tumor	660	-	-	-	-	-	-	-	-	-	-	-
184	S%GTDQET	0.00015	5	5	2.3e-07	1	0.21	0.76	0.001	0.0015	global-S%GTDQET	CASSVGTdQETQYF	CASSVGTDQETQYF	TRBV7-6	TRBJ2-5	NA	S22:Tumor	944	-	-	-	-	-	-	-	-	-	-	-
185	S%GQGYTGE	0.00015	4	5	4.3e-09	1	0.087	0.034	0.001	0.0015	global-S%GQGYTGE	CASSPGQGyTGELFF	CASSPGQGYTGELFF	TRBV10-1	TRBJ2-2	NA	S10:Tumor	697	-	-	-	-	-	-	-	-	-	-	-
185	S%GQGYTGE	0.00015	4	5	4.3e-09	1	0.087	0.034	0.001	0.0015	global-S%GQGYTGE	CASSSGQGyTGELFF	CASSSGQGYTGELFF	TRBV27	TRBJ2-2	NA	S22:Tumor	423	-	-	-	-	-	-	-	-	-	-	-
185	S%GQGYTGE	0.00015	4	5	4.3e-09	1	0.087	0.034	0.001	0.0015	global-S%GQGYTGE	CASSQGQGyTGELFF	CASSQGQGYTGELFF	TRBV4-1	TRBJ2-2	NA	S0316-10:Tumor	682	-	-	-	-	-	-	-	-	-	-	-
185	S%GQGYTGE	0.00015	4	5	4.3e-09	1	0.087	0.034	0.001	0.0015	global-S%GQGYTGE	CASSIGQGyTGELFF	CASSIGQGYTGELFF	TRBV10-1	TRBJ2-2	NA	S10:Tumor	809	-	-	-	-	-	-	-	-	-	-	-
185	S%GQGYTGE	0.00015	4	5	4.3e-09	1	0.087	0.034	0.001	0.0015	global-S%GQGYTGE	CASSaGQGyTGELFF	CASSAGQGYTGELFF	TRBV6-1	TRBJ2-2	NA	S0316-14:Tumor	27330	-	-	-	-	-	-	-	-	-	-	-
186	SF%GQP	0.00015	5	5	1.2e-07	1	0.2	0.42	0.001	0.0015	global-SF%GQP	CASSfTGQPQHF	CASSFTGQPQHF	TRBV6-1	TRBJ1-5	NA	S21:Tumor	181	-	-	-	-	-	-	-	-	-	-	-
186	SF%GQP	0.00015	5	5	1.2e-07	1	0.2	0.42	0.001	0.0015	global-SF%GQP	CASSflgQPQHF	CASSFLGQPQHF	TRBV7-2	TRBJ1-5	NA	S6:Tumor	80	-	-	-	-	-	-	-	-	-	-	-
186	SF%GQP	0.00015	5	5	1.2e-07	1	0.2	0.42	0.001	0.0015	global-SF%GQP	CASSfmgQPQHF	CASSFMGQPQHF	TRBV27	TRBJ1-5	NA	S6:Tumor	1525	-	-	-	-	-	-	-	-	-	-	-
186	SF%GQP	0.00015	5	5	1.2e-07	1	0.2	0.42	0.001	0.0015	global-SF%GQP	CASSffgQPQHF	CASSFFGQPQHF	TRBV7-9	TRBJ1-5	NA	S8:Tumor	378	-	-	-	-	-	-	-	-	-	-	-
186	SF%GQP	0.00015	5	5	1.2e-07	1	0.2	0.42	0.001	0.0015	global-SF%GQP	CASSfGGQPQHF	CASSFGGQPQHF	TRBV28	TRBJ1-5	NA	S10:Tumor	522	-	-	-	-	-	-	-	-	-	-	-
186	SF%GQP	0.00015	5	5	1.2e-07	1	0.2	0.42	0.001	0.0015	global-SF%GQP	CASSfGGQPQHF	CASSFGGQPQHF	TRBV28	TRBJ1-5	NA	S22:Tumor	2172	-	-	-	-	-	-	-	-	-	-	-
187	SGLAG%YE	0.00015	5	5	1.5e-07	1	0.2	0.51	0.001	0.0015	global-SGLAG%YE	CAISGLAGSYEQYF	CAISGLAGSYEQYF	TRBV10-3	TRBJ2-7	NA	S10:Tumor	1080	-	-	-	-	-	-	-	-	-	-	-
187	SGLAG%YE	0.00015	5	5	1.5e-07	1	0.2	0.51	0.001	0.0015	global-SGLAG%YE	CASSGLAGSYEQYF	CASSGLAGSYEQYF	TRBV27	TRBJ2-7	NA	S0316-16:Tumor	862	-	-	-	-	-	-	-	-	-	-	-
187	SGLAG%YE	0.00015	5	5	1.5e-07	1	0.2	0.51	0.001	0.0015	global-SGLAG%YE	CSASGLAGiYEQYF	CSASGLAGIYEQYF	TRBV20-1	TRBJ2-7	NA	S4:Tumor	544	-	-	-	-	-	-	-	-	-	-	-
187	SGLAG%YE	0.00015	5	5	1.5e-07	1	0.2	0.51	0.001	0.0015	global-SGLAG%YE	CASSGLAGtYEQYF	CASSGLAGTYEQYF	TRBV10-2	TRBJ2-7	NA	S24:Tumor	555	-	-	-	-	-	-	-	-	-	-	-
187	SGLAG%YE	0.00015	5	5	1.5e-07	1	0.2	0.51	0.001	0.0015	global-SGLAG%YE	CASSGLAGtYEQYF	CASSGLAGTYEQYF	TRBV7-2	TRBJ2-7	NA	S24:Tumor	517	-	-	-	-	-	-	-	-	-	-	-
187	SGLAG%YE	0.00015	5	5	1.5e-07	1	0.2	0.51	0.001	0.0015	global-SGLAG%YE	CAISGLAGnYEQYF	CAISGLAGNYEQYF	TRBV10-3	TRBJ2-7	NA	S14:Tumor	578	-	-	-	-	-	-	-	-	-	-	-
188	S%LAGSYE	0.00015	5	5	3.2e-08	1	0.094	0.23	0.001	0.0015	global-S%LAGSYE	CASSPLAGSYEQYF	CASSPLAGSYEQYF	TRBV28	TRBJ2-7	NA	S14:Tumor	183	-	-	-	-	-	-	-	-	-	-	-
188	S%LAGSYE	0.00015	5	5	3.2e-08	1	0.094	0.23	0.001	0.0015	global-S%LAGSYE	CAISGLAGSYEQYF	CAISGLAGSYEQYF	TRBV10-3	TRBJ2-7	NA	S10:Tumor	1080	-	-	-	-	-	-	-	-	-	-	-
188	S%LAGSYE	0.00015	5	5	3.2e-08	1	0.094	0.23	0.001	0.0015	global-S%LAGSYE	CASSRLAGSYEQYF	CASSRLAGSYEQYF	TRBV6-1	TRBJ2-7	NA	S23:Tumor	335	-	-	-	-	-	-	-	-	-	-	-
188	S%LAGSYE	0.00015	5	5	3.2e-08	1	0.094	0.23	0.001	0.0015	global-S%LAGSYE	CASSGLAGSYEQYF	CASSGLAGSYEQYF	TRBV27	TRBJ2-7	NA	S0316-16:Tumor	862	-	-	-	-	-	-	-	-	-	-	-
188	S%LAGSYE	0.00015	5	5	3.2e-08	1	0.094	0.23	0.001	0.0015	global-S%LAGSYE	CASSnLAGSYEQYF	CASSNLAGSYEQYF	TRBV27	TRBJ2-7	NA	S20:Tumor	4092	-	-	-	-	-	-	-	-	-	-	-
189	R%TGNTGE	0.00015	5	5	4.3e-08	1	0.098	0.3	0.001	0.0015	global-R%TGNTGE	CASraTGNTGELFF	CASRATGNTGELFF	TRBV6-1	TRBJ2-2	NA	S24:Tumor	501	-	-	-	-	-	-	-	-	-	-	-
189	R%TGNTGE	0.00015	5	5	4.3e-08	1	0.098	0.3	0.001	0.0015	global-R%TGNTGE	CAIrGTGNTGELFF	CAIRGTGNTGELFF	TRBV10-3	TRBJ2-2	NA	S2:Tumor	175	-	-	-	-	-	-	-	-	-	-	-
189	R%TGNTGE	0.00015	5	5	4.3e-08	1	0.098	0.3	0.001	0.0015	global-R%TGNTGE	CSARtTGNTGELFF	CSARTTGNTGELFF	TRBV20-1	TRBJ2-2	NA	S10:Tumor	31	-	-	-	-	-	-	-	-	-	-	-
189	R%TGNTGE	0.00015	5	5	4.3e-08	1	0.098	0.3	0.001	0.0015	global-R%TGNTGE	CASrdTGNTGELFF	CASRDTGNTGELFF	TRBV5-1	TRBJ2-2	NA	S22:Tumor	4190	-	-	-	-	-	-	-	-	-	-	-
189	R%TGNTGE	0.00015	5	5	4.3e-08	1	0.098	0.3	0.001	0.0015	global-R%TGNTGE	CSARGTGNTGELFF	CSARGTGNTGELFF	TRBV20-1	TRBJ2-2	NA	S20:Tumor	500	-	-	-	-	-	-	-	-	-	-	-
190	SS%GDT	0.00016	8	9	6.2e-08	1	0.16	0.8	0.001	0.00048	global-SS%GDT	CASSSTGDTQYF	CASSSTGDTQYF	TRBV7-3	TRBJ2-3	NA	S26:Tumor	982	-	-	-	-	-	-	-	-	-	-	-
190	SS%GDT	0.00016	8	9	6.2e-08	1	0.16	0.8	0.001	0.00048	global-SS%GDT	CASSSlgDTQYF	CASSSLGDTQYF	TRBV7-9	TRBJ2-3	NA	S8:Tumor	340	-	-	-	-	-	-	-	-	-	-	-
190	SS%GDT	0.00016	8	9	6.2e-08	1	0.16	0.8	0.001	0.00048	global-SS%GDT	CASSSdgDTQYF	CASSSDGDTQYF	TRBV6-1	TRBJ2-3	NA	S0316-10:Tumor	618	-	-	-	-	-	-	-	-	-	-	-
190	SS%GDT	0.00016	8	9	6.2e-08	1	0.16	0.8	0.001	0.00048	global-SS%GDT	CSASsSGDTQYF	CSASSSGDTQYF	TRBV20-1	TRBJ2-3	NA	S0316-12:Tumor	471	-	-	-	-	-	-	-	-	-	-	-
190	SS%GDT	0.00016	8	9	6.2e-08	1	0.16	0.8	0.001	0.00048	global-SS%GDT	CSASswgDTQYF	CSASSWGDTQYF	TRBV20-1	TRBJ2-3	NA	S20:Tumor	307	-	-	-	-	-	-	-	-	-	-	-
190	SS%GDT	0.00016	8	9	6.2e-08	1	0.16	0.8	0.001	0.00048	global-SS%GDT	CASSSigDTQYF	CASSSIGDTQYF	TRBV7-9	TRBJ2-3	NA	S0316-14:Tumor	216	-	-	-	-	-	-	-	-	-	-	-
190	SS%GDT	0.00016	8	9	6.2e-08	1	0.16	0.8	0.001	0.00048	global-SS%GDT	CASSSRGDTQYF	CASSSRGDTQYF	TRBV19	TRBJ2-3	NA	S23:Tumor	576	-	-	-	-	-	-	-	-	-	-	-
190	SS%GDT	0.00016	8	9	6.2e-08	1	0.16	0.8	0.001	0.00048	global-SS%GDT	CASSSSGDTQYF	CASSSSGDTQYF	TRBV7-9	TRBJ2-3	NA	S24:Tumor	394	-	-	-	-	-	-	-	-	-	-	-
190	SS%GDT	0.00016	8	9	6.2e-08	1	0.16	0.8	0.001	0.00048	global-SS%GDT	CATSsvgDTQYF	CATSSVGDTQYF	TRBV24-1	TRBJ2-3	NA	S26:Tumor	326	-	-	-	-	-	-	-	-	-	-	-
191	G%QET	0.00016	5	9	3.9e-08	1	0.16	0.51	0.001	0.00048	global-G%QET	CASGsQETQYF	CASGSQETQYF	TRBV10-3	TRBJ2-5	NA	S8:Tumor	2279	-	-	-	-	-	-	-	-	-	-	-
191	G%QET	0.00016	5	9	3.9e-08	1	0.16	0.51	0.001	0.00048	global-G%QET	CASGtQETQYF	CASGTQETQYF	TRBV6-1	TRBJ2-5	NA	S20:Tumor	410	-	-	-	-	-	-	-	-	-	-	-
191	G%QET	0.00016	5	9	3.9e-08	1	0.16	0.51	0.001	0.00048	global-G%QET	CSAGtQETQYF	CSAGTQETQYF	TRBV20-1	TRBJ2-5	NA	S8:Tumor	866	-	-	-	-	-	-	-	-	-	-	-
191	G%QET	0.00016	5	9	3.9e-08	1	0.16	0.51	0.001	0.00048	global-G%QET	CASGkQETQYF	CASGKQETQYF	TRBV10-2	TRBJ2-5	NA	S14:Tumor	460	-	-	-	-	-	-	-	-	-	-	-
191	G%QET	0.00016	5	9	3.9e-08	1	0.16	0.51	0.001	0.00048	global-G%QET	CATgkQETQYF	CATGKQETQYF	TRBV24-1	TRBJ2-5	NA	S22:Tumor	797	-	-	-	-	-	-	-	-	-	-	-
191	G%QET	0.00016	5	9	3.9e-08	1	0.16	0.51	0.001	0.00048	global-G%QET	CAygdQETQYF	CAYGDQETQYF	TRBV7-9	TRBJ2-5	NA	S8:Tumor	353	-	-	-	-	-	-	-	-	-	-	-
191	G%QET	0.00016	5	9	3.9e-08	1	0.16	0.51	0.001	0.00048	global-G%QET	CASGpQETQYF	CASGPQETQYF	TRBV7-9	TRBJ2-5	NA	S0316-08:Tumor	172	-	-	-	-	-	-	-	-	-	-	-
191	G%QET	0.00016	5	9	3.9e-08	1	0.16	0.51	0.001	0.00048	global-G%QET	CSAGgQETQYF	CSAGGQETQYF	TRBV20-1	TRBJ2-5	NA	S22:Tumor	1879	-	-	-	-	-	-	-	-	-	-	-
191	G%QET	0.00016	5	9	3.9e-08	1	0.16	0.51	0.001	0.00048	global-G%QET	CSdGLQETQYF	CSDGLQETQYF	TRBV20-1	TRBJ2-5	NA	S22:Tumor	691	-	-	-	-	-	-	-	-	-	-	-
192	S%GGNQP	0.00016	11	12	1.2e-09	1	0.25	0.032	0.001	0.00015	global-S%GGNQP	CASSQGGNQPQHF	CASSQGGNQPQHF	TRBV28	TRBJ1-5	NA	S22:Tumor	719	-	-	-	-	-	-	-	-	-	-	-
192	S%GGNQP	0.00016	11	12	1.2e-09	1	0.25	0.032	0.001	0.00015	global-S%GGNQP	CASSVGGNQPQHF	CASSVGGNQPQHF	TRBV27	TRBJ1-5	NA	S16:Tumor	197	-	-	-	-	-	-	-	-	-	-	-
192	S%GGNQP	0.00016	11	12	1.2e-09	1	0.25	0.032	0.001	0.00015	global-S%GGNQP	CASSRGGNQPQHF	CASSRGGNQPQHF	TRBV6-1	TRBJ1-5	NA	S0316-10:Tumor	85802	-	-	-	-	-	-	-	-	-	-	-
192	S%GGNQP	0.00016	11	12	1.2e-09	1	0.25	0.032	0.001	0.00015	global-S%GGNQP	CASSRGGNQPQHF	CASSRGGNQPQHF	TRBV6-1	TRBJ1-5	NA	S0316-14:Tumor	363	-	-	-	-	-	-	-	-	-	-	-
192	S%GGNQP	0.00016	11	12	1.2e-09	1	0.25	0.032	0.001	0.00015	global-S%GGNQP	CASSRGGNQPQHF	CASSRGGNQPQHF	TRBV6-1	TRBJ1-5	NA	S0316-16:Tumor	77	-	-	-	-	-	-	-	-	-	-	-
192	S%GGNQP	0.00016	11	12	1.2e-09	1	0.25	0.032	0.001	0.00015	global-S%GGNQP	CAWSGGgNQPQHF	CAWSGGGNQPQHF	TRBV30	TRBJ1-5	NA	S0316-10:Tumor	3011	-	-	-	-	-	-	-	-	-	-	-
192	S%GGNQP	0.00016	11	12	1.2e-09	1	0.25	0.032	0.001	0.00015	global-S%GGNQP	CSASyGGNQPQHF	CSASYGGNQPQHF	TRBV20-1	TRBJ1-5	NA	S0316-16:Tumor	816	-	-	-	-	-	-	-	-	-	-	-
192	S%GGNQP	0.00016	11	12	1.2e-09	1	0.25	0.032	0.001	0.00015	global-S%GGNQP	CASSEGGNQPQHF	CASSEGGNQPQHF	TRBV6-1	TRBJ1-5	NA	S0316-12:Tumor	134	-	-	-	-	-	-	-	-	-	-	-
192	S%GGNQP	0.00016	11	12	1.2e-09	1	0.25	0.032	0.001	0.00015	global-S%GGNQP	CASSEGGNQPQHF	CASSEGGNQPQHF	TRBV6-1	TRBJ1-5	NA	S14:Tumor	304	-	-	-	-	-	-	-	-	-	-	-
192	S%GGNQP	0.00016	11	12	1.2e-09	1	0.25	0.032	0.001	0.00015	global-S%GGNQP	CASSSGGNQPQHF	CASSSGGNQPQHF	TRBV10-2	TRBJ1-5	NA	S2:Tumor	649	-	-	-	-	-	-	-	-	-	-	-
192	S%GGNQP	0.00016	11	12	1.2e-09	1	0.25	0.032	0.001	0.00015	global-S%GGNQP	CAISQGgNQPQHF	CAISQGGNQPQHF	TRBV10-3	TRBJ1-5	NA	S0316-10:Tumor	491	-	-	-	-	-	-	-	-	-	-	-
192	S%GGNQP	0.00016	11	12	1.2e-09	1	0.25	0.032	0.001	0.00015	global-S%GGNQP	CASSTGGNQPQHF	CASSTGGNQPQHF	TRBV7-2	TRBJ1-5	NA	S0316-10:Tumor	1511	-	-	-	-	-	-	-	-	-	-	-
192	S%GGNQP	0.00016	11	12	1.2e-09	1	0.25	0.032	0.001	0.00015	global-S%GGNQP	CASSPGGNQPQHF	CASSPGGNQPQHF	TRBV18	TRBJ1-5	NA	S2:Tumor	1482	-	-	-	-	-	-	-	-	-	-	-
192	S%GGNQP	0.00016	11	12	1.2e-09	1	0.25	0.032	0.001	0.00015	global-S%GGNQP	CASSGGgNQPQHF	CASSGGGNQPQHF	TRBV25-1	TRBJ1-5	NA	S2:Tumor	763	-	-	-	-	-	-	-	-	-	-	-
192	S%GGNQP	0.00016	11	12	1.2e-09	1	0.25	0.032	0.001	0.00015	global-S%GGNQP	CASSLGGNQPQHF	CASSLGGNQPQHF	TRBV7-9	TRBJ1-5	NA	S0316-10:Tumor	12510	-	-	-	-	-	-	-	-	-	-	-
192	S%GGNQP	0.00016	11	12	1.2e-09	1	0.25	0.032	0.001	0.00015	global-S%GGNQP	CASSLGGNQPQHF	CASSLGGNQPQHF	TRBV6-1	TRBJ1-5	NA	S22:Tumor	662	-	-	-	-	-	-	-	-	-	-	-
192	S%GGNQP	0.00016	11	12	1.2e-09	1	0.25	0.032	0.001	0.00015	global-S%GGNQP	CASSLGGNQPQHF	CASSLGGNQPQHF	TRBV7-9	TRBJ1-5	NA	S26:Tumor	40893	-	-	-	-	-	-	-	-	-	-	-
192	S%GGNQP	0.00016	11	12	1.2e-09	1	0.25	0.032	0.001	0.00015	global-S%GGNQP	CASSLGGNQPQHF	CASSLGGNQPQHF	TRBV27	TRBJ1-5	NA	S26:Tumor	536	-	-	-	-	-	-	-	-	-	-	-
192	S%GGNQP	0.00016	11	12	1.2e-09	1	0.25	0.032	0.001	0.00015	global-S%GGNQP	CASSLGGNQPQHF	CASSLGGNQPQHF	TRBV7-9	TRBJ1-5	NA	S30:Tumor	55	-	-	-	-	-	-	-	-	-	-	-
192	S%GGNQP	0.00016	11	12	1.2e-09	1	0.25	0.032	0.001	0.00015	global-S%GGNQP	CASSLGGNQPQHF	CASSLGGNQPQHF	TRBV7-9	TRBJ1-5	NA	S4:Tumor	1497	-	-	-	-	-	-	-	-	-	-	-
193	S%GRGSYE	0.00017	6	7	1.3e-07	1	0.35	0.45	0.001	0.00086	global-S%GRGSYE	CASSIgRGSYEQYF	CASSIGRGSYEQYF	TRBV18	TRBJ2-7	NA	S0316-12:Tumor	173	-	-	-	-	-	-	-	-	-	-	-
193	S%GRGSYE	0.00017	6	7	1.3e-07	1	0.35	0.45	0.001	0.00086	global-S%GRGSYE	CASSPgRGSYEQYF	CASSPGRGSYEQYF	TRBV7-9	TRBJ2-7	NA	S21:Tumor	232	-	-	-	-	-	-	-	-	-	-	-
193	S%GRGSYE	0.00017	6	7	1.3e-07	1	0.35	0.45	0.001	0.00086	global-S%GRGSYE	CASSLgRGSYEQYF	CASSLGRGSYEQYF	TRBV5-1	TRBJ2-7	NA	S14:Tumor	752	-	-	-	-	-	-	-	-	-	-	-
193	S%GRGSYE	0.00017	6	7	1.3e-07	1	0.35	0.45	0.001	0.00086	global-S%GRGSYE	CASSLgRGSYEQYV	CASSLGRGSYEQYV	TRBV13	TRBJ2-7	NA	S0316-10:Tumor	712	-	-	-	-	-	-	-	-	-	-	-
193	S%GRGSYE	0.00017	6	7	1.3e-07	1	0.35	0.45	0.001	0.00086	global-S%GRGSYE	CASSagRGSYEQYF	CASSAGRGSYEQYF	TRBV7-8	TRBJ2-7	NA	S0316-12:Tumor	517	-	-	-	-	-	-	-	-	-	-	-
193	S%GRGSYE	0.00017	6	7	1.3e-07	1	0.35	0.45	0.001	0.00086	global-S%GRGSYE	CASSDgRGSYEQYF	CASSDGRGSYEQYF	TRBV7-6	TRBJ2-7	NA	S6:Tumor	3220	-	-	-	-	-	-	-	-	-	-	-
193	S%GRGSYE	0.00017	6	7	1.3e-07	1	0.35	0.45	0.001	0.00086	global-S%GRGSYE	CASSRgRGSYEQYF	CASSRGRGSYEQYF	TRBV7-9	TRBJ2-7	NA	S26:Tumor	267	-	-	-	-	-	-	-	-	-	-	-
194	S%TATNEK	0.00017	7	7	1.7e-07	1	0.37	0.55	0.001	0.00086	global-S%TATNEK	CSASptaTNEKLFF	CSASPTATNEKLFF	TRBV20-1	TRBJ1-4	NA	S20:Tumor	507	-	-	-	-	-	-	-	-	-	-	-
194	S%TATNEK	0.00017	7	7	1.7e-07	1	0.37	0.55	0.001	0.00086	global-S%TATNEK	CASSPtaTNEKLFF	CASSPTATNEKLFF	TRBV6-1	TRBJ1-4	NA	S10:Tumor	270	-	-	-	-	-	-	-	-	-	-	-
194	S%TATNEK	0.00017	7	7	1.7e-07	1	0.37	0.55	0.001	0.00086	global-S%TATNEK	CASSPtaTNEKLFF	CASSPTATNEKLFF	TRBV6-1	TRBJ1-4	NA	S14:Tumor	277	-	-	-	-	-	-	-	-	-	-	-
194	S%TATNEK	0.00017	7	7	1.7e-07	1	0.37	0.55	0.001	0.00086	global-S%TATNEK	CASSwtaTNEKLFF	CASSWTATNEKLFF	TRBV6-1	TRBJ1-4	NA	S10:Tumor	735	-	-	-	-	-	-	-	-	-	-	-
194	S%TATNEK	0.00017	7	7	1.7e-07	1	0.37	0.55	0.001	0.00086	global-S%TATNEK	CASSLtaTNEKLFF	CASSLTATNEKLFF	TRBV7-9	TRBJ1-4	NA	S0316-06:Tumor	290	-	-	-	-	-	-	-	-	-	-	-
194	S%TATNEK	0.00017	7	7	1.7e-07	1	0.37	0.55	0.001	0.00086	global-S%TATNEK	CASSKtaTNEKLFF	CASSKTATNEKLFF	TRBV5-5	TRBJ1-4	NA	S4:Tumor	302	-	-	-	-	-	-	-	-	-	-	-
194	S%TATNEK	0.00017	7	7	1.7e-07	1	0.37	0.55	0.001	0.00086	global-S%TATNEK	CASSRtaTNEKLFF	CASSRTATNEKLFF	TRBV19	TRBJ1-4	NA	S24:Tumor	2139	-	-	-	-	-	-	-	-	-	-	-
194	S%TATNEK	0.00017	7	7	1.7e-07	1	0.37	0.55	0.001	0.00086	global-S%TATNEK	CASSYtaTNEKLFF	CASSYTATNEKLFF	TRBV28	TRBJ1-4	NA	S22:Tumor	1149	-	-	-	-	-	-	-	-	-	-	-
195	S%RGNTE	0.00017	8	11	2.1e-08	1	0.64	0.14	0.001	0.00024	global-S%RGNTE	CASSSRGNTEAFF	CASSSRGNTEAFF	TRBV6-1	TRBJ1-1	NA	S26:Tumor	759	-	-	-	-	-	-	-	-	-	-	-
195	S%RGNTE	0.00017	8	11	2.1e-08	1	0.64	0.14	0.001	0.00024	global-S%RGNTE	CASSSRGNTEAFF	CASSSRGNTEAFF	TRBV5-4	TRBJ1-1	NA	S6:Tumor	106	-	-	-	-	-	-	-	-	-	-	-
195	S%RGNTE	0.00017	8	11	2.1e-08	1	0.64	0.14	0.001	0.00024	global-S%RGNTE	CAWSvRGNTEAFF	CAWSVRGNTEAFF	TRBV30	TRBJ1-1	NA	S23:Tumor	4565	-	-	-	-	-	-	-	-	-	-	-
195	S%RGNTE	0.00017	8	11	2.1e-08	1	0.64	0.14	0.001	0.00024	global-S%RGNTE	CASStRGNTEAFF	CASSTRGNTEAFF	TRBV19	TRBJ1-1	NA	S0316-16:Tumor	125	-	-	-	-	-	-	-	-	-	-	-
195	S%RGNTE	0.00017	8	11	2.1e-08	1	0.64	0.14	0.001	0.00024	global-S%RGNTE	CAISDRGNTEAFF	CAISDRGNTEAFF	TRBV10-3	TRBJ1-1	NA	S23:Tumor	685	-	-	-	-	-	-	-	-	-	-	-
195	S%RGNTE	0.00017	8	11	2.1e-08	1	0.64	0.14	0.001	0.00024	global-S%RGNTE	CASSPRGNTEAFF	CASSPRGNTEAFF	TRBV5-1	TRBJ1-1	NA	S0316-14:Tumor	141	-	-	-	-	-	-	-	-	-	-	-
195	S%RGNTE	0.00017	8	11	2.1e-08	1	0.64	0.14	0.001	0.00024	global-S%RGNTE	CASSPRGNTEAFF	CASSPRGNTEAFF	TRBV5-1	TRBJ1-1	NA	S30:Tumor	1616	-	-	-	-	-	-	-	-	-	-	-
195	S%RGNTE	0.00017	8	11	2.1e-08	1	0.64	0.14	0.001	0.00024	global-S%RGNTE	CASSgRGNTEAFF	CASSGRGNTEAFF	TRBV6-1	TRBJ1-1	NA	S0316-06:Tumor	160	-	-	-	-	-	-	-	-	-	-	-
195	S%RGNTE	0.00017	8	11	2.1e-08	1	0.64	0.14	0.001	0.00024	global-S%RGNTE	CASSLRGNTEAFF	CASSLRGNTEAFF	TRBV7-9	TRBJ1-1	NA	S8:Tumor	673	-	-	-	-	-	-	-	-	-	-	-
195	S%RGNTE	0.00017	8	11	2.1e-08	1	0.64	0.14	0.001	0.00024	global-S%RGNTE	CASShRGNTEAFF	CASSHRGNTEAFF	TRBV28	TRBJ1-1	NA	S8:Tumor	376	-	-	-	-	-	-	-	-	-	-	-
195	S%RGNTE	0.00017	8	11	2.1e-08	1	0.64	0.14	0.001	0.00024	global-S%RGNTE	CASSVRGNTEAFF	CASSVRGNTEAFF	TRBV6-1	TRBJ1-1	NA	S26:Tumor	594	-	-	-	-	-	-	-	-	-	-	-
195	S%RGNTE	0.00017	8	11	2.1e-08	1	0.64	0.14	0.001	0.00024	global-S%RGNTE	CASSDRGNTEAFF	CASSDRGNTEAFF	TRBV7-2	TRBJ1-1	NA	S0316-16:Tumor	22750	-	-	-	-	-	-	-	-	-	-	-
195	S%RGNTE	0.00017	8	11	2.1e-08	1	0.64	0.14	0.001	0.00024	global-S%RGNTE	CATSlRGNTEAFF	CATSLRGNTEAFF	TRBV24-1	TRBJ1-1	NA	S30:Tumor	51	-	-	-	-	-	-	-	-	-	-	-
196	SP%GSSYNE	0.00018	11	8	1.5e-09	1	0.021	0.088	0.001	0.00083	global-SP%GSSYNE	CASSPSGsSYNEQFF	CASSPSGSSYNEQFF	TRBV27	TRBJ2-1	NA	S0316-12:Tumor	291	-	-	-	-	-	-	-	-	-	-	-
196	SP%GSSYNE	0.00018	11	8	1.5e-09	1	0.021	0.088	0.001	0.00083	global-SP%GSSYNE	CASSPSGsSYNEQFF	CASSPSGSSYNEQFF	TRBV7-9	TRBJ2-1	NA	S10:Tumor	48	-	-	-	-	-	-	-	-	-	-	-
196	SP%GSSYNE	0.00018	11	8	1.5e-09	1	0.021	0.088	0.001	0.00083	global-SP%GSSYNE	CASSPSGsSYNEQFF	CASSPSGSSYNEQFF	TRBV7-9	TRBJ2-1	NA	S14:Tumor	208	-	-	-	-	-	-	-	-	-	-	-
196	SP%GSSYNE	0.00018	11	8	1.5e-09	1	0.021	0.088	0.001	0.00083	global-SP%GSSYNE	CASSPSGsSYNEQFF	CASSPSGSSYNEQFF	TRBV7-9	TRBJ2-1	NA	S18:Tumor	36	-	-	-	-	-	-	-	-	-	-	-
196	SP%GSSYNE	0.00018	11	8	1.5e-09	1	0.021	0.088	0.001	0.00083	global-SP%GSSYNE	CASSPSGsSYNEQFF	CASSPSGSSYNEQFF	TRBV7-9	TRBJ2-1	NA	S22:Tumor	24820	-	-	-	-	-	-	-	-	-	-	-
196	SP%GSSYNE	0.00018	11	8	1.5e-09	1	0.021	0.088	0.001	0.00083	global-SP%GSSYNE	CAISpSGsSYNEQFF	CAISPSGSSYNEQFF	TRBV10-3	TRBJ2-1	NA	S0316-14:Tumor	252	-	-	-	-	-	-	-	-	-	-	-
196	SP%GSSYNE	0.00018	11	8	1.5e-09	1	0.021	0.088	0.001	0.00083	global-SP%GSSYNE	CASSPegsSYNEQFF	CASSPEGSSYNEQFF	TRBV4-1	TRBJ2-1	NA	S0316-12:Tumor	307	-	-	-	-	-	-	-	-	-	-	-
196	SP%GSSYNE	0.00018	11	8	1.5e-09	1	0.021	0.088	0.001	0.00083	global-SP%GSSYNE	CASSPlgsSYNEQFF	CASSPLGSSYNEQFF	TRBV7-3	TRBJ2-1	NA	S2:Tumor	290	-	-	-	-	-	-	-	-	-	-	-
196	SP%GSSYNE	0.00018	11	8	1.5e-09	1	0.021	0.088	0.001	0.00083	global-SP%GSSYNE	CASSPAGsSYNEQFF	CASSPAGSSYNEQFF	TRBV7-9	TRBJ2-1	NA	S18:Tumor	30	-	-	-	-	-	-	-	-	-	-	-
196	SP%GSSYNE	0.00018	11	8	1.5e-09	1	0.021	0.088	0.001	0.00083	global-SP%GSSYNE	CASSPAGsSYNEQFF	CASSPAGSSYNEQFF	TRBV7-9	TRBJ2-1	NA	S19:Tumor	12019	-	-	-	-	-	-	-	-	-	-	-
196	SP%GSSYNE	0.00018	11	8	1.5e-09	1	0.021	0.088	0.001	0.00083	global-SP%GSSYNE	CASSPkgsSYNEQFF	CASSPKGSSYNEQFF	TRBV4-1	TRBJ2-1	NA	S6:Tumor	103	-	-	-	-	-	-	-	-	-	-	-
196	SP%GSSYNE	0.00018	11	8	1.5e-09	1	0.021	0.088	0.001	0.00083	global-SP%GSSYNE	CASSPRGsSYNEQFF	CASSPRGSSYNEQFF	TRBV7-9	TRBJ2-1	NA	S0316-16:Tumor	109	-	-	-	-	-	-	-	-	-	-	-
196	SP%GSSYNE	0.00018	11	8	1.5e-09	1	0.021	0.088	0.001	0.00083	global-SP%GSSYNE	CASSPGGsSYNEQFF	CASSPGGSSYNEQFF	TRBV28	TRBJ2-1	NA	S16:Tumor	313	-	-	-	-	-	-	-	-	-	-	-
197	%PGSSYE	0.00019	6	6	8.5e-09	1	0.075	0.094	0.001	0.0012	global-%PGSSYE	CASrpgsSYEQYF	CASRPGSSYEQYF	TRBV19	TRBJ2-7	NA	S0316-06:Tumor	156	-	-	-	-	-	-	-	-	-	-	-
197	%PGSSYE	0.00019	6	6	8.5e-09	1	0.075	0.094	0.001	0.0012	global-%PGSSYE	CSASpgsSYEQYF	CSASPGSSYEQYF	TRBV20-1	TRBJ2-7	NA	S22:Tumor	710	-	-	-	-	-	-	-	-	-	-	-
197	%PGSSYE	0.00019	6	6	8.5e-09	1	0.075	0.094	0.001	0.0012	global-%PGSSYE	CATnpgsSYEQYF	CATNPGSSYEQYF	TRBV7-9	TRBJ2-7	NA	S16:Tumor	290	-	-	-	-	-	-	-	-	-	-	-
197	%PGSSYE	0.00019	6	6	8.5e-09	1	0.075	0.094	0.001	0.0012	global-%PGSSYE	CASSPgsSYEQYF	CASSPGSSYEQYF	TRBV5-1	TRBJ2-7	NA	S0316-16:Tumor	221	-	-	-	-	-	-	-	-	-	-	-
197	%PGSSYE	0.00019	6	6	8.5e-09	1	0.075	0.094	0.001	0.0012	global-%PGSSYE	CATrpgsSYEQYF	CATRPGSSYEQYF	TRBV19	TRBJ2-7	NA	S14:Tumor	223	-	-	-	-	-	-	-	-	-	-	-
197	%PGSSYE	0.00019	6	6	8.5e-09	1	0.075	0.094	0.001	0.0012	global-%PGSSYE	CAIrpgsSYEQYF	CAIRPGSSYEQYF	TRBV10-3	TRBJ2-7	NA	S10:Tumor	578	-	-	-	-	-	-	-	-	-	-	-
197	%PGSSYE	0.00019	6	6	8.5e-09	1	0.075	0.094	0.001	0.0012	global-%PGSSYE	CAIrpgsSYEQYF	CAIRPGSSYEQYF	TRBV10-3	TRBJ2-7	NA	S22:Tumor	20452	-	-	-	-	-	-	-	-	-	-	-
198	SLGTSG%E	0.00019	5	6	6.6e-07	1	0.62	0.89	0.001	0.0012	global-SLGTSG%E	CASSLGTSGYEQYF	CASSLGTSGYEQYF	TRBV7-2	TRBJ2-7	NA	S16:Tumor	78	-	-	-	-	-	-	-	-	-	-	-
198	SLGTSG%E	0.00019	5	6	6.6e-07	1	0.62	0.89	0.001	0.0012	global-SLGTSG%E	CASSLGTSGdEQFF	CASSLGTSGDEQFF	TRBV7-8	TRBJ2-1	NA	S0316-10:Tumor	605	-	-	-	-	-	-	-	-	-	-	-
198	SLGTSG%E	0.00019	5	6	6.6e-07	1	0.62	0.89	0.001	0.0012	global-SLGTSG%E	CASSLGTSGdEQYF	CASSLGTSGDEQYF	TRBV7-9	TRBJ2-7	NA	S24:Tumor	486	-	-	-	-	-	-	-	-	-	-	-
198	SLGTSG%E	0.00019	5	6	6.6e-07	1	0.62	0.89	0.001	0.0012	global-SLGTSG%E	CASSLGTSGeELFF	CASSLGTSGEELFF	TRBV5-1	TRBJ2-2	NA	S21:Tumor	247	-	-	-	-	-	-	-	-	-	-	-
198	SLGTSG%E	0.00019	5	6	6.6e-07	1	0.62	0.89	0.001	0.0012	global-SLGTSG%E	CASSLGTSGhEQYF	CASSLGTSGHEQYF	TRBV4-1	TRBJ2-7	NA	S24:Tumor	342	-	-	-	-	-	-	-	-	-	-	-
198	SLGTSG%E	0.00019	5	6	6.6e-07	1	0.62	0.89	0.001	0.0012	global-SLGTSG%E	CASSLGTSGwEQYF	CASSLGTSGWEQYF	TRBV27	TRBJ2-7	NA	S0316-06:Tumor	220	-	-	-	-	-	-	-	-	-	-	-
199	T%GNQP	0.00019	6	6	1.6e-07	1	0.18	0.74	0.001	0.0012	global-T%GNQP	CASTAGNQPQHF	CASTAGNQPQHF	TRBV7-9	TRBJ1-5	NA	S4:Tumor	850	-	-	-	-	-	-	-	-	-	-	-
199	T%GNQP	0.00019	6	6	1.6e-07	1	0.18	0.74	0.001	0.0012	global-T%GNQP	CAatRGNQPQHF	CAATRGNQPQHF	TRBV28	TRBJ1-5	NA	S24:Tumor	285	-	-	-	-	-	-	-	-	-	-	-
199	T%GNQP	0.00019	6	6	1.6e-07	1	0.18	0.74	0.001	0.0012	global-T%GNQP	CSATGGNQPQHF	CSATGGNQPQHF	TRBV20-1	TRBJ1-5	NA	S0316-08:Tumor	1085	-	-	-	-	-	-	-	-	-	-	-
199	T%GNQP	0.00019	6	6	1.6e-07	1	0.18	0.74	0.001	0.0012	global-T%GNQP	CASTGGNQPQHF	CASTGGNQPQHF	TRBV6-1	TRBJ1-5	NA	S21:Tumor	184	-	-	-	-	-	-	-	-	-	-	-
199	T%GNQP	0.00019	6	6	1.6e-07	1	0.18	0.74	0.001	0.0012	global-T%GNQP	CAGTegNQPQHF	CAGTEGNQPQHF	TRBV7-3	TRBJ1-5	NA	S0316-06:Tumor	135	-	-	-	-	-	-	-	-	-	-	-
199	T%GNQP	0.00019	6	6	1.6e-07	1	0.18	0.74	0.001	0.0012	global-T%GNQP	CASTdgNQPQHF	CASTDGNQPQHF	TRBV28	TRBJ1-5	NA	S0316-14:Tumor	159	-	-	-	-	-	-	-	-	-	-	-
200	RR%NTGE	0.00019	6	6	1e-07	1	0.098	0.88	0.001	0.0012	global-RR%NTGE	CSVrrsNTGELFF	CSVRRSNTGELFF	TRBV29-1	TRBJ2-2	NA	S30:Tumor	279	-	-	-	-	-	-	-	-	-	-	-
200	RR%NTGE	0.00019	6	6	1e-07	1	0.098	0.88	0.001	0.0012	global-RR%NTGE	CASrrlNTGELFF	CASRRLNTGELFF	TRBV28	TRBJ2-2	NA	S0316-10:Tumor	264	-	-	-	-	-	-	-	-	-	-	-
200	RR%NTGE	0.00019	6	6	1e-07	1	0.098	0.88	0.001	0.0012	global-RR%NTGE	CSARRENTGELFF	CSARRENTGELFF	TRBV20-1	TRBJ2-2	NA	S23:Tumor	276	-	-	-	-	-	-	-	-	-	-	-
200	RR%NTGE	0.00019	6	6	1e-07	1	0.098	0.88	0.001	0.0012	global-RR%NTGE	CASrrtNTGELFF	CASRRTNTGELFF	TRBV6-1	TRBJ2-2	NA	S22:Tumor	628	-	-	-	-	-	-	-	-	-	-	-
200	RR%NTGE	0.00019	6	6	1e-07	1	0.098	0.88	0.001	0.0012	global-RR%NTGE	CASrrvNTGELFF	CASRRVNTGELFF	TRBV6-1	TRBJ2-2	NA	S8:Tumor	496	-	-	-	-	-	-	-	-	-	-	-
200	RR%NTGE	0.00019	6	6	1e-07	1	0.098	0.88	0.001	0.0012	global-RR%NTGE	CASrRENTGELFF	CASRRENTGELFF	TRBV6-1	TRBJ2-2	NA	S0316-14:Tumor	176	-	-	-	-	-	-	-	-	-	-	-
201	SQG%T	0.00019	6	6	8.9e-10	1	0.001	0.73	0.001	0.0012	global-SQG%T	CASSQgETQYF	CASSQGETQYF	TRBV6-1	TRBJ2-5	NA	S14:Tumor	506	-	-	-	-	-	-	-	-	-	-	-
201	SQG%T	0.00019	6	6	8.9e-10	1	0.001	0.73	0.001	0.0012	global-SQG%T	CASSQgETQYF	CASSQGETQYF	TRBV4-1	TRBJ2-5	NA	S4:Tumor	479	-	-	-	-	-	-	-	-	-	-	-
201	SQG%T	0.00019	6	6	8.9e-10	1	0.001	0.73	0.001	0.0012	global-SQG%T	CASSQGGTQYF	CASSQGGTQYF	TRBV6-1	TRBJ2-5	NA	S0316-12:Tumor	875	-	-	-	-	-	-	-	-	-	-	-
201	SQG%T	0.00019	6	6	8.9e-10	1	0.001	0.73	0.001	0.0012	global-SQG%T	CASSQgnTQYF	CASSQGNTQYF	TRBV7-3	TRBJ2-3	NA	S14:Tumor	416	-	-	-	-	-	-	-	-	-	-	-
201	SQG%T	0.00019	6	6	8.9e-10	1	0.001	0.73	0.001	0.0012	global-SQG%T	CASSQgvTQYF	CASSQGVTQYF	TRBV4-1	TRBJ2-5	NA	S6:Tumor	170	-	-	-	-	-	-	-	-	-	-	-
201	SQG%T	0.00019	6	6	8.9e-10	1	0.001	0.73	0.001	0.0012	global-SQG%T	CASSQgytmFF	CASSQGYTMFF	TRBV4-1	TRBJ1-4	NA	S24:Tumor	447	-	-	-	-	-	-	-	-	-	-	-
201	SQG%T	0.00019	6	6	8.9e-10	1	0.001	0.73	0.001	0.0012	global-SQG%T	CASSQgDTQYF	CASSQGDTQYF	TRBV6-1	TRBJ2-3	NA	S2:Tumor	486	-	-	-	-	-	-	-	-	-	-	-
202	PLPL	0.0002	3	4	0.00021	1	0.33	0.37	0.72	0.0023	motif-PLPL	CASSPlplRGttYGYTF	CASSPLPLRGTTYGYTF	TRBV28	TRBJ1-2	NA	S14:Tumor	1107	-	-	-	-	-	-	-	-	-	-	-
202	PLPL	0.0002	3	4	0.00021	1	0.33	0.37	0.72	0.0023	motif-PLPL	CASSPlpLAGGYEQYF	CASSPLPLAGGYEQYF	TRBV6-1	TRBJ2-7	NA	S0316-06:Tumor	296	-	-	-	-	-	-	-	-	-	-	-
202	PLPL	0.0002	3	4	0.00021	1	0.33	0.37	0.72	0.0023	motif-PLPL	CASSPlplrDRSTDTQYF	CASSPLPLRDRSTDTQYF	TRBV5-1	TRBJ2-3	NA	S0316-08:Tumor	235	-	-	-	-	-	-	-	-	-	-	-
202	PLPL	0.0002	3	4	0.00021	1	0.33	0.37	0.72	0.0023	motif-PLPL	CASSPlplgYEQYF	CASSPLPLGYEQYF	TRBV7-6	TRBJ2-7	NA	S14:Tumor	1504	-	-	-	-	-	-	-	-	-	-	-
203	%GNE	0.00021	8	9	1.2e-10	1	0.003	0.083	0.001	0.00048	global-%GNE	CASSgNEQFF	CASSGNEQFF	TRBV7-9	TRBJ2-1	NA	S0316-14:Tumor	419	-	-	-	-	-	-	-	-	-	-	-
203	%GNE	0.00021	8	9	1.2e-10	1	0.003	0.083	0.001	0.00048	global-%GNE	CATSgNEQFF	CATSGNEQFF	TRBV7-9	TRBJ2-1	NA	S4:Tumor	980	-	-	-	-	-	-	-	-	-	-	-
203	%GNE	0.00021	8	9	1.2e-10	1	0.003	0.083	0.001	0.00048	global-%GNE	CASGgNEQFF	CASGGNEQFF	TRBV7-2	TRBJ2-1	NA	S8:Tumor	414	-	-	-	-	-	-	-	-	-	-	-
203	%GNE	0.00021	8	9	1.2e-10	1	0.003	0.083	0.001	0.00048	global-%GNE	CASGgnEQYF	CASGGNEQYF	TRBV2	TRBJ2-7	NA	S14:Tumor	796	-	-	-	-	-	-	-	-	-	-	-
203	%GNE	0.00021	8	9	1.2e-10	1	0.003	0.083	0.001	0.00048	global-%GNE	CAvAGNEQFF	CAVAGNEQFF	TRBV6-1	TRBJ2-1	NA	S19:Tumor	19561	-	-	-	-	-	-	-	-	-	-	-
203	%GNE	0.00021	8	9	1.2e-10	1	0.003	0.083	0.001	0.00048	global-%GNE	CASQGNEQFF	CASQGNEQFF	TRBV7-9	TRBJ2-1	NA	S0316-14:Tumor	283	-	-	-	-	-	-	-	-	-	-	-
203	%GNE	0.00021	8	9	1.2e-10	1	0.003	0.083	0.001	0.00048	global-%GNE	CASQGNEQFF	CASQGNEQFF	TRBV7-9	TRBJ2-1	NA	S0316-16:Tumor	11859	-	-	-	-	-	-	-	-	-	-	-
203	%GNE	0.00021	8	9	1.2e-10	1	0.003	0.083	0.001	0.00048	global-%GNE	CASAGNEQFF	CASAGNEQFF	TRBV7-9	TRBJ2-1	NA	S26:Tumor	975	-	-	-	-	-	-	-	-	-	-	-
203	%GNE	0.00021	8	9	1.2e-10	1	0.003	0.083	0.001	0.00048	global-%GNE	CASAGnEQYF	CASAGNEQYF	TRBV2	TRBJ2-7	NA	S14:Tumor	1434	-	-	-	-	-	-	-	-	-	-	-
203	%GNE	0.00021	8	9	1.2e-10	1	0.003	0.083	0.001	0.00048	global-%GNE	CASdgNEQFF	CASDGNEQFF	TRBV7-9	TRBJ2-1	NA	S6:Tumor	513	-	-	-	-	-	-	-	-	-	-	-
204	R%TGE	0.00022	10	10	4.5e-08	1	0.55	0.26	0.001	0.00031	global-R%TGE	CASrNTGELFF	CASRNTGELFF	TRBV6-1	TRBJ2-2	NA	S14:Tumor	851	-	-	-	-	-	-	-	-	-	-	-
204	R%TGE	0.00022	10	10	4.5e-08	1	0.55	0.26	0.001	0.00031	global-R%TGE	CASRGTGELFF	CASRGTGELFF	TRBV19	TRBJ2-2	NA	S22:Tumor	434	-	-	-	-	-	-	-	-	-	-	-
204	R%TGE	0.00022	10	10	4.5e-08	1	0.55	0.26	0.001	0.00031	global-R%TGE	CASrpTGELFF	CASRPTGELFF	TRBV7-9	TRBJ2-2	NA	S21:Tumor	887	-	-	-	-	-	-	-	-	-	-	-
204	R%TGE	0.00022	10	10	4.5e-08	1	0.55	0.26	0.001	0.00031	global-R%TGE	CAWrrTGELFF	CAWRRTGELFF	TRBV30	TRBJ2-2	NA	S30:Tumor	131	-	-	-	-	-	-	-	-	-	-	-
204	R%TGE	0.00022	10	10	4.5e-08	1	0.55	0.26	0.001	0.00031	global-R%TGE	CASrrTGELFF	CASRRTGELFF	TRBV6-1	TRBJ2-2	NA	S16:Tumor	53	-	-	-	-	-	-	-	-	-	-	-
204	R%TGE	0.00022	10	10	4.5e-08	1	0.55	0.26	0.001	0.00031	global-R%TGE	CASraTGELFF	CASRATGELFF	TRBV5-1	TRBJ2-2	NA	S24:Tumor	463	-	-	-	-	-	-	-	-	-	-	-
204	R%TGE	0.00022	10	10	4.5e-08	1	0.55	0.26	0.001	0.00031	global-R%TGE	CAIRETGELFF	CAIRETGELFF	TRBV10-3	TRBJ2-2	NA	S20:Tumor	1181	-	-	-	-	-	-	-	-	-	-	-
204	R%TGE	0.00022	10	10	4.5e-08	1	0.55	0.26	0.001	0.00031	global-R%TGE	CASrvTGEAFF	CASRVTGEAFF	TRBV28	TRBJ1-1	NA	S20:Tumor	952	-	-	-	-	-	-	-	-	-	-	-
204	R%TGE	0.00022	10	10	4.5e-08	1	0.55	0.26	0.001	0.00031	global-R%TGE	CSARdTGEQFF	CSARDTGEQFF	TRBV20-1	TRBJ2-1	NA	S4:Tumor	542	-	-	-	-	-	-	-	-	-	-	-
204	R%TGE	0.00022	10	10	4.5e-08	1	0.55	0.26	0.001	0.00031	global-R%TGE	CASreTGEQFF	CASRETGEQFF	TRBV6-1	TRBJ2-1	NA	S0316-14:Tumor	10382	-	-	-	-	-	-	-	-	-	-	-
204	R%TGE	0.00022	10	10	4.5e-08	1	0.55	0.26	0.001	0.00031	global-R%TGE	CASreTGEQFF	CASRETGEQFF	TRBV6-1	TRBJ2-1	NA	S0316-16:Tumor	165	-	-	-	-	-	-	-	-	-	-	-
205	SRS%E	0.00024	7	7	1.5e-08	1	0.16	0.11	0.001	0.00086	global-SRS%E	CASSRsdEQYF	CASSRSDEQYF	TRBV7-2	TRBJ2-7	NA	S24:Tumor	546	-	-	-	-	-	-	-	-	-	-	-
205	SRS%E	0.00024	7	7	1.5e-08	1	0.16	0.11	0.001	0.00086	global-SRS%E	CASSRsGELFF	CASSRSGELFF	TRBV6-1	TRBJ2-2	NA	S4:Tumor	408	-	-	-	-	-	-	-	-	-	-	-
205	SRS%E	0.00024	7	7	1.5e-08	1	0.16	0.11	0.001	0.00086	global-SRS%E	CASSRslEAFF	CASSRSLEAFF	TRBV7-9	TRBJ1-1	NA	S10:Tumor	23360	-	-	-	-	-	-	-	-	-	-	-
205	SRS%E	0.00024	7	7	1.5e-08	1	0.16	0.11	0.001	0.00086	global-SRS%E	CASSRsNEQFF	CASSRSNEQFF	TRBV14	TRBJ2-1	NA	S19:Tumor	306	-	-	-	-	-	-	-	-	-	-	-
205	SRS%E	0.00024	7	7	1.5e-08	1	0.16	0.11	0.001	0.00086	global-SRS%E	CASSRssEQYF	CASSRSSEQYF	TRBV6-1	TRBJ2-7	NA	S14:Tumor	295	-	-	-	-	-	-	-	-	-	-	-
205	SRS%E	0.00024	7	7	1.5e-08	1	0.16	0.11	0.001	0.00086	global-SRS%E	CSASrswEQYF	CSASRSWEQYF	TRBV20-1	TRBJ2-7	NA	S22:Tumor	346	-	-	-	-	-	-	-	-	-	-	-
205	SRS%E	0.00024	7	7	1.5e-08	1	0.16	0.11	0.001	0.00086	global-SRS%E	CASSRSYEQYF	CASSRSYEQYF	TRBV6-1	TRBJ2-7	NA	S0316-12:Tumor	146	-	-	-	-	-	-	-	-	-	-	-
205	SRS%E	0.00024	7	7	1.5e-08	1	0.16	0.11	0.001	0.00086	global-SRS%E	CASSRSYEQYF	CASSRSYEQYF	TRBV5-1	TRBJ2-7	NA	S10:Tumor	638	-	-	-	-	-	-	-	-	-	-	-
205	SRS%E	0.00024	7	7	1.5e-08	1	0.16	0.11	0.001	0.00086	global-SRS%E	CASSRSYEQYF	CASSRSYEQYF	TRBV7-9	TRBJ2-7	NA	S14:Tumor	183	-	-	-	-	-	-	-	-	-	-	-
206	SL%GGSTDT	0.00024	9	8	6.7e-10	1	0.002	0.4	0.001	0.00083	global-SL%GGSTDT	CASSLdGGSTDTQYF	CASSLDGGSTDTQYF	TRBV7-3	TRBJ2-3	NA	S14:Tumor	356	-	-	-	-	-	-	-	-	-	-	-
206	SL%GGSTDT	0.00024	9	8	6.7e-10	1	0.002	0.4	0.001	0.00083	global-SL%GGSTDT	CASSLGGgSTDTQYF	CASSLGGGSTDTQYF	TRBV7-9	TRBJ2-3	NA	S10:Tumor	548	-	-	-	-	-	-	-	-	-	-	-
206	SL%GGSTDT	0.00024	9	8	6.7e-10	1	0.002	0.4	0.001	0.00083	global-SL%GGSTDT	CASSLGGgSTDTQYF	CASSLGGGSTDTQYF	TRBV7-9	TRBJ2-3	NA	S20:Tumor	876	-	-	-	-	-	-	-	-	-	-	-
206	SL%GGSTDT	0.00024	9	8	6.7e-10	1	0.002	0.4	0.001	0.00083	global-SL%GGSTDT	CASSLQGgSTDTQYF	CASSLQGGSTDTQYF	TRBV7-3	TRBJ2-3	NA	S16:Tumor	76	-	-	-	-	-	-	-	-	-	-	-
206	SL%GGSTDT	0.00024	9	8	6.7e-10	1	0.002	0.4	0.001	0.00083	global-SL%GGSTDT	CASSLQGgSTDTQYF	CASSLQGGSTDTQYF	TRBV7-3	TRBJ2-3	NA	S18:Tumor	439	-	-	-	-	-	-	-	-	-	-	-
206	SL%GGSTDT	0.00024	9	8	6.7e-10	1	0.002	0.4	0.001	0.00083	global-SL%GGSTDT	CASSLpGGSTDTQYF	CASSLPGGSTDTQYF	TRBV28	TRBJ2-3	NA	S20:Tumor	2504	-	-	-	-	-	-	-	-	-	-	-
206	SL%GGSTDT	0.00024	9	8	6.7e-10	1	0.002	0.4	0.001	0.00083	global-SL%GGSTDT	CASSLlGGSTDTQYF	CASSLLGGSTDTQYF	TRBV5-1	TRBJ2-3	NA	S14:Tumor	295	-	-	-	-	-	-	-	-	-	-	-
206	SL%GGSTDT	0.00024	9	8	6.7e-10	1	0.002	0.4	0.001	0.00083	global-SL%GGSTDT	CASSLlGGSTDTQYF	CASSLLGGSTDTQYF	TRBV6-1	TRBJ2-3	NA	S23:Tumor	3839	-	-	-	-	-	-	-	-	-	-	-
206	SL%GGSTDT	0.00024	9	8	6.7e-10	1	0.002	0.4	0.001	0.00083	global-SL%GGSTDT	CASSLSGGSTDTQYF	CASSLSGGSTDTQYF	TRBV7-3	TRBJ2-3	NA	S0316-06:Tumor	135	-	-	-	-	-	-	-	-	-	-	-
206	SL%GGSTDT	0.00024	9	8	6.7e-10	1	0.002	0.4	0.001	0.00083	global-SL%GGSTDT	CASSLAGGSTDTQYF	CASSLAGGSTDTQYF	TRBV5-1	TRBJ2-3	NA	S16:Tumor	55	-	-	-	-	-	-	-	-	-	-	-
206	SL%GGSTDT	0.00024	9	8	6.7e-10	1	0.002	0.4	0.001	0.00083	global-SL%GGSTDT	CASSLAGGSTDTQYF	CASSLAGGSTDTQYF	TRBV7-3	TRBJ2-3	NA	S26:Tumor	3356	-	-	-	-	-	-	-	-	-	-	-
206	SL%GGSTDT	0.00024	9	8	6.7e-10	1	0.002	0.4	0.001	0.00083	global-SL%GGSTDT	CASSLvGGSTDTQYF	CASSLVGGSTDTQYF	TRBV7-9	TRBJ2-3	NA	S0316-12:Tumor	190	-	-	-	-	-	-	-	-	-	-	-
207	S%GTGE	0.00024	12	13	5.8e-09	1	0.13	0.59	0.001	7.7e-05	global-S%GTGE	CASSwGTGeeYF	CASSWGTGEEYF	TRBV28	TRBJ2-7	NA	S0316-12:Tumor	365	-	-	-	-	-	-	-	-	-	-	-
207	S%GTGE	0.00024	12	13	5.8e-09	1	0.13	0.59	0.001	7.7e-05	global-S%GTGE	CASSfgTGELFF	CASSFGTGELFF	TRBV7-9	TRBJ2-2	NA	S4:Tumor	483	-	-	-	-	-	-	-	-	-	-	-
207	S%GTGE	0.00024	12	13	5.8e-09	1	0.13	0.59	0.001	7.7e-05	global-S%GTGE	CASSRgTGELFF	CASSRGTGELFF	TRBV6-1	TRBJ2-2	NA	S0316-10:Tumor	832	-	-	-	-	-	-	-	-	-	-	-
207	S%GTGE	0.00024	12	13	5.8e-09	1	0.13	0.59	0.001	7.7e-05	global-S%GTGE	CASSAGTGELFF	CASSAGTGELFF	TRBV2	TRBJ2-2	NA	S23:Tumor	191	-	-	-	-	-	-	-	-	-	-	-
207	S%GTGE	0.00024	12	13	5.8e-09	1	0.13	0.59	0.001	7.7e-05	global-S%GTGE	CAWSTGTGELFF	CAWSTGTGELFF	TRBV30	TRBJ2-2	NA	S0316-14:Tumor	128	-	-	-	-	-	-	-	-	-	-	-
207	S%GTGE	0.00024	12	13	5.8e-09	1	0.13	0.59	0.001	7.7e-05	global-S%GTGE	CASSVgTGELFF	CASSVGTGELFF	TRBV6-1	TRBJ2-2	NA	S0316-10:Tumor	246	-	-	-	-	-	-	-	-	-	-	-
207	S%GTGE	0.00024	12	13	5.8e-09	1	0.13	0.59	0.001	7.7e-05	global-S%GTGE	CASSVgTGELFF	CASSVGTGELFF	TRBV10-1	TRBJ2-2	NA	S30:Tumor	130	-	-	-	-	-	-	-	-	-	-	-
207	S%GTGE	0.00024	12	13	5.8e-09	1	0.13	0.59	0.001	7.7e-05	global-S%GTGE	CASSLgTGELFF	CASSLGTGELFF	TRBV7-9	TRBJ2-2	NA	S0316-14:Tumor	183	-	-	-	-	-	-	-	-	-	-	-
207	S%GTGE	0.00024	12	13	5.8e-09	1	0.13	0.59	0.001	7.7e-05	global-S%GTGE	CASSLgTGELFF	CASSLGTGELFF	TRBV6-1	TRBJ2-2	NA	S23:Tumor	979	-	-	-	-	-	-	-	-	-	-	-
207	S%GTGE	0.00024	12	13	5.8e-09	1	0.13	0.59	0.001	7.7e-05	global-S%GTGE	CASSLgTGELFF	CASSLGTGELFF	TRBV7-6	TRBJ2-2	NA	S6:Tumor	125	-	-	-	-	-	-	-	-	-	-	-
207	S%GTGE	0.00024	12	13	5.8e-09	1	0.13	0.59	0.001	7.7e-05	global-S%GTGE	CSASTGTGELFF	CSASTGTGELFF	TRBV20-1	TRBJ2-2	NA	S26:Tumor	272	-	-	-	-	-	-	-	-	-	-	-
207	S%GTGE	0.00024	12	13	5.8e-09	1	0.13	0.59	0.001	7.7e-05	global-S%GTGE	CASSgGTGEQYF	CASSGGTGEQYF	TRBV7-9	TRBJ2-7	NA	S0316-14:Tumor	309	-	-	-	-	-	-	-	-	-	-	-
207	S%GTGE	0.00024	12	13	5.8e-09	1	0.13	0.59	0.001	7.7e-05	global-S%GTGE	CASSSGTGEQYF	CASSSGTGEQYF	TRBV6-1	TRBJ2-7	NA	S26:Tumor	399	-	-	-	-	-	-	-	-	-	-	-
207	S%GTGE	0.00024	12	13	5.8e-09	1	0.13	0.59	0.001	7.7e-05	global-S%GTGE	CSASvgTGELFF	CSASVGTGELFF	TRBV20-1	TRBJ2-2	NA	S22:Tumor	699	-	-	-	-	-	-	-	-	-	-	-
207	S%GTGE	0.00024	12	13	5.8e-09	1	0.13	0.59	0.001	7.7e-05	global-S%GTGE	CASSIgTGELFF	CASSIGTGELFF	TRBV19	TRBJ2-2	NA	S24:Tumor	288	-	-	-	-	-	-	-	-	-	-	-
207	S%GTGE	0.00024	12	13	5.8e-09	1	0.13	0.59	0.001	7.7e-05	global-S%GTGE	CASSPgTGELFF	CASSPGTGELFF	TRBV6-1	TRBJ2-2	NA	S10:Tumor	18	-	-	-	-	-	-	-	-	-	-	-
207	S%GTGE	0.00024	12	13	5.8e-09	1	0.13	0.59	0.001	7.7e-05	global-S%GTGE	CASSPgTGELFF	CASSPGTGELFF	TRBV6-1	TRBJ2-2	NA	S8:Tumor	8933	-	-	-	-	-	-	-	-	-	-	-
208	S%LQET	0.00024	7	8	3.3e-08	1	0.061	0.65	0.001	0.00083	global-S%LQET	CASSLlQETQYF	CASSLLQETQYF	TRBV6-1	TRBJ2-5	NA	S0316-06:Tumor	1174	-	-	-	-	-	-	-	-	-	-	-
208	S%LQET	0.00024	7	8	3.3e-08	1	0.061	0.65	0.001	0.00083	global-S%LQET	CASSGLQETQYF	CASSGLQETQYF	TRBV19	TRBJ2-5	NA	S14:Tumor	499	-	-	-	-	-	-	-	-	-	-	-
208	S%LQET	0.00024	7	8	3.3e-08	1	0.061	0.65	0.001	0.00083	global-S%LQET	CASSnlQETQYF	CASSNLQETQYF	TRBV2	TRBJ2-5	NA	S0316-14:Tumor	342	-	-	-	-	-	-	-	-	-	-	-
208	S%LQET	0.00024	7	8	3.3e-08	1	0.061	0.65	0.001	0.00083	global-S%LQET	CASSflQETQYF	CASSFLQETQYF	TRBV5-1	TRBJ2-5	NA	S0316-12:Tumor	417	-	-	-	-	-	-	-	-	-	-	-
208	S%LQET	0.00024	7	8	3.3e-08	1	0.061	0.65	0.001	0.00083	global-S%LQET	CASSflQETQYF	CASSFLQETQYF	TRBV27	TRBJ2-5	NA	S14:Tumor	183	-	-	-	-	-	-	-	-	-	-	-
208	S%LQET	0.00024	7	8	3.3e-08	1	0.061	0.65	0.001	0.00083	global-S%LQET	CASSYlQETQYF	CASSYLQETQYF	TRBV5-1	TRBJ2-5	NA	S30:Tumor	522	-	-	-	-	-	-	-	-	-	-	-
208	S%LQET	0.00024	7	8	3.3e-08	1	0.061	0.65	0.001	0.00083	global-S%LQET	CASSclQETQYF	CASSCLQETQYF	TRBV19	TRBJ2-5	NA	S6:Tumor	356	-	-	-	-	-	-	-	-	-	-	-
208	S%LQET	0.00024	7	8	3.3e-08	1	0.061	0.65	0.001	0.00083	global-S%LQET	CASSLlqetqyL	CASSLLQETQYL	TRBV6-1	TRBJ2-5	NA	S0316-06:Tumor	141	-	-	-	-	-	-	-	-	-	-	-
208	S%LQET	0.00024	7	8	3.3e-08	1	0.061	0.65	0.001	0.00083	global-S%LQET	CSASllQETQYF	CSASLLQETQYF	TRBV20-1	TRBJ2-5	NA	S20:Tumor	2079	-	-	-	-	-	-	-	-	-	-	-
209	S%RGSTDT	0.00024	7	8	2.1e-07	1	0.32	0.78	0.001	0.00083	global-S%RGSTDT	CASSaRGSTDTQYF	CASSARGSTDTQYF	TRBV28	TRBJ2-3	NA	S0316-08:Tumor	177	-	-	-	-	-	-	-	-	-	-	-
209	S%RGSTDT	0.00024	7	8	2.1e-07	1	0.32	0.78	0.001	0.00083	global-S%RGSTDT	CASSDRGSTDTQYF	CASSDRGSTDTQYF	TRBV10-2	TRBJ2-3	NA	S24:Tumor	1213	-	-	-	-	-	-	-	-	-	-	-
209	S%RGSTDT	0.00024	7	8	2.1e-07	1	0.32	0.78	0.001	0.00083	global-S%RGSTDT	CASSfRGSTDTQYF	CASSFRGSTDTQYF	TRBV27	TRBJ2-3	NA	S8:Tumor	384	-	-	-	-	-	-	-	-	-	-	-
209	S%RGSTDT	0.00024	7	8	2.1e-07	1	0.32	0.78	0.001	0.00083	global-S%RGSTDT	CASSIRGSTDTQYF	CASSIRGSTDTQYF	TRBV5-1	TRBJ2-3	NA	S0316-16:Tumor	716	-	-	-	-	-	-	-	-	-	-	-
209	S%RGSTDT	0.00024	7	8	2.1e-07	1	0.32	0.78	0.001	0.00083	global-S%RGSTDT	CASSPRGSTDTQYF	CASSPRGSTDTQYF	TRBV18	TRBJ2-3	NA	S0316-12:Tumor	156	-	-	-	-	-	-	-	-	-	-	-
209	S%RGSTDT	0.00024	7	8	2.1e-07	1	0.32	0.78	0.001	0.00083	global-S%RGSTDT	CASSERGSTDTQYF	CASSERGSTDTQYF	TRBV6-1	TRBJ2-3	NA	S21:Tumor	570	-	-	-	-	-	-	-	-	-	-	-
209	S%RGSTDT	0.00024	7	8	2.1e-07	1	0.32	0.78	0.001	0.00083	global-S%RGSTDT	CASSLRGSTDTQYF	CASSLRGSTDTQYF	TRBV27	TRBJ2-3	NA	S18:Tumor	453	-	-	-	-	-	-	-	-	-	-	-
209	S%RGSTDT	0.00024	7	8	2.1e-07	1	0.32	0.78	0.001	0.00083	global-S%RGSTDT	CASSSRGSTDTQYF	CASSSRGSTDTQYF	TRBV28	TRBJ2-3	NA	S0316-08:Tumor	257	-	-	-	-	-	-	-	-	-	-	-
210	S%TGE	0.00027	10	15	1.3e-08	1	0.16	0.87	0.001	9.5e-05	global-S%TGE	CASSETGELFF	CASSETGELFF	TRBV6-1	TRBJ2-2	NA	S0316-16:Tumor	52	-	-	-	-	-	-	-	-	-	-	-
210	S%TGE	0.00027	10	15	1.3e-08	1	0.16	0.87	0.001	9.5e-05	global-S%TGE	CASSNTGELFF	CASSNTGELFF	TRBV6-1	TRBJ2-2	NA	S6:Tumor	192	-	-	-	-	-	-	-	-	-	-	-
210	S%TGE	0.00027	10	15	1.3e-08	1	0.16	0.87	0.001	9.5e-05	global-S%TGE	CAISgTGELFF	CAISGTGELFF	TRBV10-3	TRBJ2-2	NA	S20:Tumor	283	-	-	-	-	-	-	-	-	-	-	-
210	S%TGE	0.00027	10	15	1.3e-08	1	0.16	0.87	0.001	9.5e-05	global-S%TGE	CASSwTGELFF	CASSWTGELFF	TRBV2	TRBJ2-2	NA	S22:Tumor	587	-	-	-	-	-	-	-	-	-	-	-
210	S%TGE	0.00027	10	15	1.3e-08	1	0.16	0.87	0.001	9.5e-05	global-S%TGE	CASSYTGELFF	CASSYTGELFF	TRBV5-1	TRBJ2-2	NA	S18:Tumor	361	-	-	-	-	-	-	-	-	-	-	-
210	S%TGE	0.00027	10	15	1.3e-08	1	0.16	0.87	0.001	9.5e-05	global-S%TGE	CASShTGELFF	CASSHTGELFF	TRBV10-2	TRBJ2-2	NA	S14:Tumor	2440	-	-	-	-	-	-	-	-	-	-	-
210	S%TGE	0.00027	10	15	1.3e-08	1	0.16	0.87	0.001	9.5e-05	global-S%TGE	CASShTGELFF	CASSHTGELFF	TRBV10-2	TRBJ2-2	NA	S18:Tumor	29	-	-	-	-	-	-	-	-	-	-	-
210	S%TGE	0.00027	10	15	1.3e-08	1	0.16	0.87	0.001	9.5e-05	global-S%TGE	CSASpTGELFF	CSASPTGELFF	TRBV20-1	TRBJ2-2	NA	S23:Tumor	190	-	-	-	-	-	-	-	-	-	-	-
210	S%TGE	0.00027	10	15	1.3e-08	1	0.16	0.87	0.001	9.5e-05	global-S%TGE	CASSITGELFF	CASSITGELFF	TRBV19	TRBJ2-2	NA	S0316-08:Tumor	301	-	-	-	-	-	-	-	-	-	-	-
210	S%TGE	0.00027	10	15	1.3e-08	1	0.16	0.87	0.001	9.5e-05	global-S%TGE	CASSaTGELFF	CASSATGELFF	TRBV7-3	TRBJ2-2	NA	S20:Tumor	1320	-	-	-	-	-	-	-	-	-	-	-
210	S%TGE	0.00027	10	15	1.3e-08	1	0.16	0.87	0.001	9.5e-05	global-S%TGE	CATSqTGELFF	CATSQTGELFF	TRBV19	TRBJ2-2	NA	S22:Tumor	1219	-	-	-	-	-	-	-	-	-	-	-
210	S%TGE	0.00027	10	15	1.3e-08	1	0.16	0.87	0.001	9.5e-05	global-S%TGE	CASSSTGELFF	CASSSTGELFF	TRBV19	TRBJ2-2	NA	S21:Tumor	470	-	-	-	-	-	-	-	-	-	-	-
210	S%TGE	0.00027	10	15	1.3e-08	1	0.16	0.87	0.001	9.5e-05	global-S%TGE	CASSSTGELFF	CASSSTGELFF	TRBV6-1	TRBJ2-2	NA	S21:Tumor	340	-	-	-	-	-	-	-	-	-	-	-
210	S%TGE	0.00027	10	15	1.3e-08	1	0.16	0.87	0.001	9.5e-05	global-S%TGE	CASSSTGEQYF	CASSSTGEQYF	TRBV7-9	TRBJ2-7	NA	S26:Tumor	152	-	-	-	-	-	-	-	-	-	-	-
210	S%TGE	0.00027	10	15	1.3e-08	1	0.16	0.87	0.001	9.5e-05	global-S%TGE	CASSKTGEQYF	CASSKTGEQYF	TRBV28	TRBJ2-7	NA	S26:Tumor	394	-	-	-	-	-	-	-	-	-	-	-
210	S%TGE	0.00027	10	15	1.3e-08	1	0.16	0.87	0.001	9.5e-05	global-S%TGE	CASSLTGELFF	CASSLTGELFF	TRBV7-9	TRBJ2-2	NA	S26:Tumor	269	-	-	-	-	-	-	-	-	-	-	-
210	S%TGE	0.00027	10	15	1.3e-08	1	0.16	0.87	0.001	9.5e-05	global-S%TGE	CASSDTGELFF	CASSDTGELFF	TRBV5-1	TRBJ2-2	NA	S18:Tumor	467	-	-	-	-	-	-	-	-	-	-	-
211	SQEG%E	0.00028	3	5	1e-07	1	0.098	0.71	0.001	0.0015	global-SQEG%E	CASSQeghEQYF	CASSQEGHEQYF	TRBV4-1	TRBJ2-7	NA	S24:Tumor	579	-	-	-	-	-	-	-	-	-	-	-
211	SQEG%E	0.00028	3	5	1e-07	1	0.098	0.71	0.001	0.0015	global-SQEG%E	CAISqegNEQFF	CAISQEGNEQFF	TRBV10-3	TRBJ2-1	NA	S24:Tumor	375	-	-	-	-	-	-	-	-	-	-	-
211	SQEG%E	0.00028	3	5	1e-07	1	0.098	0.71	0.001	0.0015	global-SQEG%E	CASSQegnEQYF	CASSQEGNEQYF	TRBV4-1	TRBJ2-7	NA	S22:Tumor	619	-	-	-	-	-	-	-	-	-	-	-
211	SQEG%E	0.00028	3	5	1e-07	1	0.098	0.71	0.001	0.0015	global-SQEG%E	CASSQeGREQYF	CASSQEGREQYF	TRBV4-3	TRBJ2-7	NA	S22:Tumor	389	-	-	-	-	-	-	-	-	-	-	-
211	SQEG%E	0.00028	3	5	1e-07	1	0.098	0.71	0.001	0.0015	global-SQEG%E	CASSQegYEQYF	CASSQEGYEQYF	TRBV6-1	TRBJ2-7	NA	S14:Tumor	257	-	-	-	-	-	-	-	-	-	-	-
212	S%RGEK	0.00028	5	5	1.7e-08	1	0.053	0.22	0.001	0.0015	global-S%RGEK	CASSfRGEKLFF	CASSFRGEKLFF	TRBV27	TRBJ1-4	NA	S18:Tumor	308	-	-	-	-	-	-	-	-	-	-	-
212	S%RGEK	0.00028	5	5	1.7e-08	1	0.053	0.22	0.001	0.0015	global-S%RGEK	CASSVRGEKLFF	CASSVRGEKLFF	TRBV7-9	TRBJ1-4	NA	S0316-16:Tumor	926	-	-	-	-	-	-	-	-	-	-	-
212	S%RGEK	0.00028	5	5	1.7e-08	1	0.053	0.22	0.001	0.0015	global-S%RGEK	CAaseRGEKLFF	CAASERGEKLFF	TRBV4-1	TRBJ1-4	NA	S0316-10:Tumor	966	-	-	-	-	-	-	-	-	-	-	-
212	S%RGEK	0.00028	5	5	1.7e-08	1	0.053	0.22	0.001	0.0015	global-S%RGEK	CASSLRGEKLFF	CASSLRGEKLFF	TRBV7-9	TRBJ1-4	NA	S23:Tumor	5082	-	-	-	-	-	-	-	-	-	-	-
212	S%RGEK	0.00028	5	5	1.7e-08	1	0.053	0.22	0.001	0.0015	global-S%RGEK	CASSIRGEKLFF	CASSIRGEKLFF	TRBV7-9	TRBJ1-4	NA	S8:Tumor	369	-	-	-	-	-	-	-	-	-	-	-
213	SR%YE	0.00028	8	10	2.1e-08	1	0.1	0.67	0.001	0.00031	global-SR%YE	CASSRSYEQYF	CASSRSYEQYF	TRBV6-1	TRBJ2-7	NA	S0316-12:Tumor	146	-	-	-	-	-	-	-	-	-	-	-
213	SR%YE	0.00028	8	10	2.1e-08	1	0.1	0.67	0.001	0.00031	global-SR%YE	CASSRSYEQYF	CASSRSYEQYF	TRBV5-1	TRBJ2-7	NA	S10:Tumor	638	-	-	-	-	-	-	-	-	-	-	-
213	SR%YE	0.00028	8	10	2.1e-08	1	0.1	0.67	0.001	0.00031	global-SR%YE	CASSRSYEQYF	CASSRSYEQYF	TRBV7-9	TRBJ2-7	NA	S14:Tumor	183	-	-	-	-	-	-	-	-	-	-	-
213	SR%YE	0.00028	8	10	2.1e-08	1	0.1	0.67	0.001	0.00031	global-SR%YE	CASSReYEQYF	CASSREYEQYF	TRBV6-1	TRBJ2-7	NA	S0316-14:Tumor	404	-	-	-	-	-	-	-	-	-	-	-
213	SR%YE	0.00028	8	10	2.1e-08	1	0.1	0.67	0.001	0.00031	global-SR%YE	CASSReYEQYF	CASSREYEQYF	TRBV7-9	TRBJ2-7	NA	S21:Tumor	381	-	-	-	-	-	-	-	-	-	-	-
213	SR%YE	0.00028	8	10	2.1e-08	1	0.1	0.67	0.001	0.00031	global-SR%YE	CSASrlYEQYF	CSASRLYEQYF	TRBV20-1	TRBJ2-7	NA	S30:Tumor	57	-	-	-	-	-	-	-	-	-	-	-
213	SR%YE	0.00028	8	10	2.1e-08	1	0.1	0.67	0.001	0.00031	global-SR%YE	CATSRgYEQYF	CATSRGYEQYF	TRBV15	TRBJ2-7	NA	S18:Tumor	767	-	-	-	-	-	-	-	-	-	-	-
213	SR%YE	0.00028	8	10	2.1e-08	1	0.1	0.67	0.001	0.00031	global-SR%YE	CASSRvYEQYF	CASSRVYEQYF	TRBV28	TRBJ2-7	NA	S10:Tumor	3262	-	-	-	-	-	-	-	-	-	-	-
213	SR%YE	0.00028	8	10	2.1e-08	1	0.1	0.67	0.001	0.00031	global-SR%YE	CASSRvyeqyL	CASSRVYEQYL	TRBV28	TRBJ2-7	NA	S10:Tumor	442	-	-	-	-	-	-	-	-	-	-	-
213	SR%YE	0.00028	8	10	2.1e-08	1	0.1	0.67	0.001	0.00031	global-SR%YE	CASSRaYEQYF	CASSRAYEQYF	TRBV7-9	TRBJ2-7	NA	S30:Tumor	97	-	-	-	-	-	-	-	-	-	-	-
213	SR%YE	0.00028	8	10	2.1e-08	1	0.1	0.67	0.001	0.00031	global-SR%YE	CASSRtYEQYF	CASSRTYEQYF	TRBV7-2	TRBJ2-7	NA	S30:Tumor	2368	-	-	-	-	-	-	-	-	-	-	-
213	SR%YE	0.00028	8	10	2.1e-08	1	0.1	0.67	0.001	0.00031	global-SR%YE	CASSRtYEQYF	CASSRTYEQYF	TRBV28	TRBJ2-7	NA	S8:Tumor	332	-	-	-	-	-	-	-	-	-	-	-
213	SR%YE	0.00028	8	10	2.1e-08	1	0.1	0.67	0.001	0.00031	global-SR%YE	CAISRGYEQYF	CAISRGYEQYF	TRBV10-3	TRBJ2-7	NA	S30:Tumor	265	-	-	-	-	-	-	-	-	-	-	-
213	SR%YE	0.00028	8	10	2.1e-08	1	0.1	0.67	0.001	0.00031	global-SR%YE	CASSRgYEQYF	CASSRGYEQYF	TRBV6-1	TRBJ2-7	NA	S8:Tumor	430	-	-	-	-	-	-	-	-	-	-	-
214	SLG%NSNQP	0.00028	4	5	6.3e-08	1	0.055	0.78	0.001	0.0015	global-SLG%NSNQP	CASSLgpnSNQPQHF	CASSLGPNSNQPQHF	TRBV5-4	TRBJ1-5	NA	S0316-12:Tumor	157	-	-	-	-	-	-	-	-	-	-	-
214	SLG%NSNQP	0.00028	4	5	6.3e-08	1	0.055	0.78	0.001	0.0015	global-SLG%NSNQP	CASSLGGnSNQPQHF	CASSLGGNSNQPQHF	TRBV6-1	TRBJ1-5	NA	S8:Tumor	486	-	-	-	-	-	-	-	-	-	-	-
214	SLG%NSNQP	0.00028	4	5	6.3e-08	1	0.055	0.78	0.001	0.0015	global-SLG%NSNQP	CASSLGQnSNQPQHF	CASSLGQNSNQPQHF	TRBV6-1	TRBJ1-5	NA	S0316-06:Tumor	250	-	-	-	-	-	-	-	-	-	-	-
214	SLG%NSNQP	0.00028	4	5	6.3e-08	1	0.055	0.78	0.001	0.0015	global-SLG%NSNQP	CASSLghnSNQPQHF	CASSLGHNSNQPQHF	TRBV7-9	TRBJ1-5	NA	S14:Tumor	726	-	-	-	-	-	-	-	-	-	-	-
214	SLG%NSNQP	0.00028	4	5	6.3e-08	1	0.055	0.78	0.001	0.0015	global-SLG%NSNQP	CASSLGTnSNQPQHF	CASSLGTNSNQPQHF	TRBV6-1	TRBJ1-5	NA	S0316-06:Tumor	262	-	-	-	-	-	-	-	-	-	-	-
215	SSTGG%G	0.00028	6	5	6.8e-10	1	0.001	0.47	0.001	0.0015	global-SSTGG%G	CASSSTGGdGYTF	CASSSTGGDGYTF	TRBV19	TRBJ1-2	NA	S21:Tumor	156	-	-	-	-	-	-	-	-	-	-	-
215	SSTGG%G	0.00028	6	5	6.8e-10	1	0.001	0.47	0.001	0.0015	global-SSTGG%G	CASSSTGGnGYTF	CASSSTGGNGYTF	TRBV6-1	TRBJ1-2	NA	S30:Tumor	116	-	-	-	-	-	-	-	-	-	-	-
215	SSTGG%G	0.00028	6	5	6.8e-10	1	0.001	0.47	0.001	0.0015	global-SSTGG%G	CvsssTGGYGYTF	CVSSSTGGYGYTF	TRBV6-1	TRBJ1-2	NA	S10:Tumor	279	-	-	-	-	-	-	-	-	-	-	-
215	SSTGG%G	0.00028	6	5	6.8e-10	1	0.001	0.47	0.001	0.0015	global-SSTGG%G	CAgssTGGYGYTF	CAGSSTGGYGYTF	TRBV19	TRBJ1-2	NA	S22:Tumor	2699	-	-	-	-	-	-	-	-	-	-	-
215	SSTGG%G	0.00028	6	5	6.8e-10	1	0.001	0.47	0.001	0.0015	global-SSTGG%G	CASSSTGGYGYTF	CASSSTGGYGYTF	TRBV6-1	TRBJ1-2	NA	S10:Tumor	1670	-	-	-	-	-	-	-	-	-	-	-
215	SSTGG%G	0.00028	6	5	6.8e-10	1	0.001	0.47	0.001	0.0015	global-SSTGG%G	CASSSTGGYGYTF	CASSSTGGYGYTF	TRBV6-1	TRBJ1-2	NA	S14:Tumor	639	-	-	-	-	-	-	-	-	-	-	-
215	SSTGG%G	0.00028	6	5	6.8e-10	1	0.001	0.47	0.001	0.0015	global-SSTGG%G	CASSSTGGYGYTF	CASSSTGGYGYTF	TRBV6-1	TRBJ1-2	NA	S23:Tumor	185	-	-	-	-	-	-	-	-	-	-	-
216	SQG%VE	0.00028	5	5	6.7e-07	1	0.47	0.98	0.001	0.0015	global-SQG%VE	CASSQGRvEQYF	CASSQGRVEQYF	TRBV6-1	TRBJ2-7	NA	S21:Tumor	484	-	-	-	-	-	-	-	-	-	-	-
216	SQG%VE	0.00028	5	5	6.7e-07	1	0.47	0.98	0.001	0.0015	global-SQG%VE	CAISQGgvEQFF	CAISQGGVEQFF	TRBV10-3	TRBJ2-1	NA	S0316-14:Tumor	152	-	-	-	-	-	-	-	-	-	-	-
216	SQG%VE	0.00028	5	5	6.7e-07	1	0.47	0.98	0.001	0.0015	global-SQG%VE	CASSQGGvELFF	CASSQGGVELFF	TRBV14	TRBJ2-2	NA	S18:Tumor	186	-	-	-	-	-	-	-	-	-	-	-
216	SQG%VE	0.00028	5	5	6.7e-07	1	0.47	0.98	0.001	0.0015	global-SQG%VE	CASSQGGvEQYF	CASSQGGVEQYF	TRBV4-1	TRBJ2-7	NA	S16:Tumor	106	-	-	-	-	-	-	-	-	-	-	-
216	SQG%VE	0.00028	5	5	6.7e-07	1	0.47	0.98	0.001	0.0015	global-SQG%VE	CASSQgsvEQFF	CASSQGSVEQFF	TRBV5-1	TRBJ2-1	NA	S6:Tumor	101	-	-	-	-	-	-	-	-	-	-	-
217	S%GVGET	0.00028	4	5	6.5e-08	1	0.091	0.49	0.001	0.0015	global-S%GVGET	CASSfgvgETQYF	CASSFGVGETQYF	TRBV6-1	TRBJ2-5	NA	S14:Tumor	285	-	-	-	-	-	-	-	-	-	-	-
217	S%GVGET	0.00028	4	5	6.5e-08	1	0.091	0.49	0.001	0.0015	global-S%GVGET	CASSLgvgETQYF	CASSLGVGETQYF	TRBV7-3	TRBJ2-5	NA	S22:Tumor	426	-	-	-	-	-	-	-	-	-	-	-
217	S%GVGET	0.00028	4	5	6.5e-08	1	0.091	0.49	0.001	0.0015	global-S%GVGET	CAaSGGvgETQYF	CAASGGVGETQYF	TRBV10-3	TRBJ2-5	NA	S23:Tumor	215	-	-	-	-	-	-	-	-	-	-	-
217	S%GVGET	0.00028	4	5	6.5e-08	1	0.091	0.49	0.001	0.0015	global-S%GVGET	CAISGGvgETQYF	CAISGGVGETQYF	TRBV10-3	TRBJ2-5	NA	S23:Tumor	1842	-	-	-	-	-	-	-	-	-	-	-
217	S%GVGET	0.00028	4	5	6.5e-08	1	0.091	0.49	0.001	0.0015	global-S%GVGET	CASSAGvgETQYF	CASSAGVGETQYF	TRBV5-1	TRBJ2-5	NA	S20:Tumor	507	-	-	-	-	-	-	-	-	-	-	-
218	RGG%PYE	0.00028	5	5	5.9e-07	1	0.45	0.9	0.001	0.0015	global-RGG%PYE	CASRGgvpYEQYF	CASRGGVPYEQYF	TRBV4-1	TRBJ2-7	NA	S0316-08:Tumor	504	-	-	-	-	-	-	-	-	-	-	-
218	RGG%PYE	0.00028	5	5	5.9e-07	1	0.45	0.9	0.001	0.0015	global-RGG%PYE	CASRGggpYEQYF	CASRGGGPYEQYF	TRBV6-1	TRBJ2-7	NA	S16:Tumor	79	-	-	-	-	-	-	-	-	-	-	-
218	RGG%PYE	0.00028	5	5	5.9e-07	1	0.45	0.9	0.001	0.0015	global-RGG%PYE	CSARgGTpYEQYF	CSARGGTPYEQYF	TRBV20-1	TRBJ2-7	NA	S19:Tumor	304	-	-	-	-	-	-	-	-	-	-	-
218	RGG%PYE	0.00028	5	5	5.9e-07	1	0.45	0.9	0.001	0.0015	global-RGG%PYE	CASRGgppYEQYV	CASRGGPPYEQYV	TRBV27	TRBJ2-7	NA	S6:Tumor	178	-	-	-	-	-	-	-	-	-	-	-
218	RGG%PYE	0.00028	5	5	5.9e-07	1	0.45	0.9	0.001	0.0015	global-RGG%PYE	CASRGgrpYEQYF	CASRGGRPYEQYF	TRBV28	TRBJ2-7	NA	S20:Tumor	426	-	-	-	-	-	-	-	-	-	-	-
219	LAG%TDT	0.00028	5	5	8.9e-10	1	0.003	0.2	0.001	0.0015	global-LAG%TDT	CSALAGGTDTQYF	CSALAGGTDTQYF	TRBV20-1	TRBJ2-3	NA	S10:Tumor	2758	-	-	-	-	-	-	-	-	-	-	-
219	LAG%TDT	0.00028	5	5	8.9e-10	1	0.003	0.2	0.001	0.0015	global-LAG%TDT	CASLAGGTDTQYF	CASLAGGTDTQYF	TRBV19	TRBJ2-3	NA	S6:Tumor	195	-	-	-	-	-	-	-	-	-	-	-
219	LAG%TDT	0.00028	5	5	8.9e-10	1	0.003	0.2	0.001	0.0015	global-LAG%TDT	CASLAGaTDTQYF	CASLAGATDTQYF	TRBV28	TRBJ2-3	NA	S10:Tumor	527	-	-	-	-	-	-	-	-	-	-	-
219	LAG%TDT	0.00028	5	5	8.9e-10	1	0.003	0.2	0.001	0.0015	global-LAG%TDT	CASLAGaTDTQYF	CASLAGATDTQYF	TRBV28	TRBJ2-3	NA	S20:Tumor	5705	-	-	-	-	-	-	-	-	-	-	-
219	LAG%TDT	0.00028	5	5	8.9e-10	1	0.003	0.2	0.001	0.0015	global-LAG%TDT	CTGLAGfTDTQYF	CTGLAGFTDTQYF	TRBV20-1	TRBJ2-3	NA	S19:Tumor	373	-	-	-	-	-	-	-	-	-	-	-
219	LAG%TDT	0.00028	5	5	8.9e-10	1	0.003	0.2	0.001	0.0015	global-LAG%TDT	CATLAGGTDTQYF	CATLAGGTDTQYF	TRBV28	TRBJ2-3	NA	S21:Tumor	147	-	-	-	-	-	-	-	-	-	-	-
220	RRG%GYE	0.00028	1	5	1.4e-09	1	0.001	0.97	0.001	0.0015	global-RRG%GYE	CASrrGQGYEQYF	CASRRGQGYEQYF	TRBV27	TRBJ2-7	NA	S16:Tumor	166	-	-	-	-	-	-	-	-	-	-	-
220	RRG%GYE	0.00028	1	5	1.4e-09	1	0.001	0.97	0.001	0.0015	global-RRG%GYE	CASrRGigYEQYF	CASRRGIGYEQYF	TRBV27	TRBJ2-7	NA	S16:Tumor	125	-	-	-	-	-	-	-	-	-	-	-
220	RRG%GYE	0.00028	1	5	1.4e-09	1	0.001	0.97	0.001	0.0015	global-RRG%GYE	CASrRGvgYEQYF	CASRRGVGYEQYF	TRBV27	TRBJ2-7	NA	S16:Tumor	51	-	-	-	-	-	-	-	-	-	-	-
220	RRG%GYE	0.00028	1	5	1.4e-09	1	0.001	0.97	0.001	0.0015	global-RRG%GYE	CASrRGegYEQYF	CASRRGEGYEQYF	TRBV27	TRBJ2-7	NA	S16:Tumor	133	-	-	-	-	-	-	-	-	-	-	-
220	RRG%GYE	0.00028	1	5	1.4e-09	1	0.001	0.97	0.001	0.0015	global-RRG%GYE	CASrRGggYEQYF	CASRRGGGYEQYF	TRBV27	TRBJ2-7	NA	S16:Tumor	546	-	-	-	-	-	-	-	-	-	-	-
221	S%RDE	0.00028	10	9	6.3e-08	1	0.25	0.53	0.001	0.00048	global-S%RDE	CAWSsrdEQFF	CAWSSRDEQFF	TRBV30	TRBJ2-1	NA	S0316-08:Tumor	179	-	-	-	-	-	-	-	-	-	-	-
221	S%RDE	0.00028	10	9	6.3e-08	1	0.25	0.53	0.001	0.00048	global-S%RDE	CASSLrdEQFF	CASSLRDEQFF	TRBV7-8	TRBJ2-1	NA	S0316-12:Tumor	230	-	-	-	-	-	-	-	-	-	-	-
221	S%RDE	0.00028	10	9	6.3e-08	1	0.25	0.53	0.001	0.00048	global-S%RDE	CASSLrdEQFF	CASSLRDEQFF	TRBV5-1	TRBJ2-1	NA	S30:Tumor	98	-	-	-	-	-	-	-	-	-	-	-
221	S%RDE	0.00028	10	9	6.3e-08	1	0.25	0.53	0.001	0.00048	global-S%RDE	CASSLrdEQYF	CASSLRDEQYF	TRBV28	TRBJ2-7	NA	S23:Tumor	285	-	-	-	-	-	-	-	-	-	-	-
221	S%RDE	0.00028	10	9	6.3e-08	1	0.25	0.53	0.001	0.00048	global-S%RDE	CASSLrderYF	CASSLRDERYF	TRBV28	TRBJ2-7	NA	S4:Tumor	3424	-	-	-	-	-	-	-	-	-	-	-
221	S%RDE	0.00028	10	9	6.3e-08	1	0.25	0.53	0.001	0.00048	global-S%RDE	CAISnrdEQYF	CAISNRDEQYF	TRBV10-3	TRBJ2-7	NA	S21:Tumor	161	-	-	-	-	-	-	-	-	-	-	-
221	S%RDE	0.00028	10	9	6.3e-08	1	0.25	0.53	0.001	0.00048	global-S%RDE	CASSVrdEQFF	CASSVRDEQFF	TRBV6-1	TRBJ2-1	NA	S6:Tumor	90	-	-	-	-	-	-	-	-	-	-	-
221	S%RDE	0.00028	10	9	6.3e-08	1	0.25	0.53	0.001	0.00048	global-S%RDE	CASSPrdEQFF	CASSPRDEQFF	TRBV18	TRBJ2-1	NA	S18:Tumor	3313	-	-	-	-	-	-	-	-	-	-	-
221	S%RDE	0.00028	10	9	6.3e-08	1	0.25	0.53	0.001	0.00048	global-S%RDE	CASSPrdEQYF	CASSPRDEQYF	TRBV18	TRBJ2-7	NA	S0316-12:Tumor	148	-	-	-	-	-	-	-	-	-	-	-
221	S%RDE	0.00028	10	9	6.3e-08	1	0.25	0.53	0.001	0.00048	global-S%RDE	CASSPrdEQYF	CASSPRDEQYF	TRBV6-1	TRBJ2-7	NA	S22:Tumor	1096	-	-	-	-	-	-	-	-	-	-	-
221	S%RDE	0.00028	10	9	6.3e-08	1	0.25	0.53	0.001	0.00048	global-S%RDE	CASSIrdEQFF	CASSIRDEQFF	TRBV19	TRBJ2-1	NA	S8:Tumor	442	-	-	-	-	-	-	-	-	-	-	-
222	R%SGSTDT	0.00028	4	5	9.6e-08	1	0.083	0.79	0.001	0.0015	global-R%SGSTDT	CASrlSGSTDTQYF	CASRLSGSTDTQYF	TRBV6-1	TRBJ2-3	NA	S0316-10:Tumor	401	-	-	-	-	-	-	-	-	-	-	-
222	R%SGSTDT	0.00028	4	5	9.6e-08	1	0.083	0.79	0.001	0.0015	global-R%SGSTDT	CASrkSGSTDTQYF	CASRKSGSTDTQYF	TRBV6-1	TRBJ2-3	NA	S23:Tumor	844	-	-	-	-	-	-	-	-	-	-	-
222	R%SGSTDT	0.00028	4	5	9.6e-08	1	0.083	0.79	0.001	0.0015	global-R%SGSTDT	CAWrTSGSTDTQYF	CAWRTSGSTDTQYF	TRBV30	TRBJ2-3	NA	S2:Tumor	197	-	-	-	-	-	-	-	-	-	-	-
222	R%SGSTDT	0.00028	4	5	9.6e-08	1	0.083	0.79	0.001	0.0015	global-R%SGSTDT	CSARTSGSTDTQYF	CSARTSGSTDTQYF	TRBV20-1	TRBJ2-3	NA	S23:Tumor	260	-	-	-	-	-	-	-	-	-	-	-
222	R%SGSTDT	0.00028	4	5	9.6e-08	1	0.083	0.79	0.001	0.0015	global-R%SGSTDT	CASrTSGSTDTQYF	CASRTSGSTDTQYF	TRBV2	TRBJ2-3	NA	S18:Tumor	166	-	-	-	-	-	-	-	-	-	-	-
223	STG%GANV	0.00028	6	5	1.2e-07	1	0.19	0.43	0.001	0.0015	global-STG%GANV	CASSTGfGANVLTF	CASSTGFGANVLTF	TRBV19	TRBJ2-6	NA	S0316-16:Tumor	841	-	-	-	-	-	-	-	-	-	-	-
223	STG%GANV	0.00028	6	5	1.2e-07	1	0.19	0.43	0.001	0.0015	global-STG%GANV	CASSTGhGANVLTF	CASSTGHGANVLTF	TRBV5-1	TRBJ2-6	NA	S22:Tumor	645	-	-	-	-	-	-	-	-	-	-	-
223	STG%GANV	0.00028	6	5	1.2e-07	1	0.19	0.43	0.001	0.0015	global-STG%GANV	CASSTGSGANVLTF	CASSTGSGANVLTF	TRBV6-1	TRBJ2-6	NA	S10:Tumor	641	-	-	-	-	-	-	-	-	-	-	-
223	STG%GANV	0.00028	6	5	1.2e-07	1	0.19	0.43	0.001	0.0015	global-STG%GANV	CASSTGSGANVLTF	CASSTGSGANVLTF	TRBV6-1	TRBJ2-6	NA	S20:Tumor	441	-	-	-	-	-	-	-	-	-	-	-
223	STG%GANV	0.00028	6	5	1.2e-07	1	0.19	0.43	0.001	0.0015	global-STG%GANV	CARSTGSGANVLTF	CARSTGSGANVLTF	TRBV7-9	TRBJ2-6	NA	S30:Tumor	2465	-	-	-	-	-	-	-	-	-	-	-
223	STG%GANV	0.00028	6	5	1.2e-07	1	0.19	0.43	0.001	0.0015	global-STG%GANV	CASSTGdGANVLTF	CASSTGDGANVLTF	TRBV28	TRBJ2-6	NA	S0316-08:Tumor	167	-	-	-	-	-	-	-	-	-	-	-
224	SLN%GTE	0.00028	6	5	2.6e-10	1	0.003	0.059	0.001	0.0015	global-SLN%GTE	CASSLnQGTEAFF	CASSLNQGTEAFF	TRBV4-1	TRBJ1-1	NA	S0316-12:Tumor	11764	-	-	-	-	-	-	-	-	-	-	-
224	SLN%GTE	0.00028	6	5	2.6e-10	1	0.003	0.059	0.001	0.0015	global-SLN%GTE	CASSLnQGTEAFF	CASSLNQGTEAFF	TRBV27	TRBJ1-1	NA	S22:Tumor	430	-	-	-	-	-	-	-	-	-	-	-
224	SLN%GTE	0.00028	6	5	2.6e-10	1	0.003	0.059	0.001	0.0015	global-SLN%GTE	CASSLnpGTEQYF	CASSLNPGTEQYF	TRBV5-1	TRBJ2-7	NA	S26:Tumor	647	-	-	-	-	-	-	-	-	-	-	-
224	SLN%GTE	0.00028	6	5	2.6e-10	1	0.003	0.059	0.001	0.0015	global-SLN%GTE	CASSLnSGTEAFF	CASSLNSGTEAFF	TRBV5-1	TRBJ1-1	NA	S14:Tumor	175	-	-	-	-	-	-	-	-	-	-	-
224	SLN%GTE	0.00028	6	5	2.6e-10	1	0.003	0.059	0.001	0.0015	global-SLN%GTE	CASSLnlgTEAFF	CASSLNLGTEAFF	TRBV27	TRBJ1-1	NA	S22:Tumor	7646	-	-	-	-	-	-	-	-	-	-	-
224	SLN%GTE	0.00028	6	5	2.6e-10	1	0.003	0.059	0.001	0.0015	global-SLN%GTE	CASSLnGGTEAFF	CASSLNGGTEAFF	TRBV28	TRBJ1-1	NA	S18:Tumor	34	-	-	-	-	-	-	-	-	-	-	-
224	SLN%GTE	0.00028	6	5	2.6e-10	1	0.003	0.059	0.001	0.0015	global-SLN%GTE	CASSLnGGTEAFF	CASSLNGGTEAFF	TRBV28	TRBJ1-1	NA	S21:Tumor	9331	-	-	-	-	-	-	-	-	-	-	-
225	SPP%GTGE	0.00028	3	5	1e-09	1	0.001	0.7	0.001	0.0015	global-SPP%GTGE	CASSPpsGTGEQYF	CASSPPSGTGEQYF	TRBV18	TRBJ2-7	NA	S20:Tumor	530	-	-	-	-	-	-	-	-	-	-	-
225	SPP%GTGE	0.00028	3	5	1e-09	1	0.001	0.7	0.001	0.0015	global-SPP%GTGE	CASSPpkgTGELFF	CASSPPKGTGELFF	TRBV6-1	TRBJ2-2	NA	S0316-12:Tumor	377	-	-	-	-	-	-	-	-	-	-	-
225	SPP%GTGE	0.00028	3	5	1e-09	1	0.001	0.7	0.001	0.0015	global-SPP%GTGE	CASSPpTGTGELFF	CASSPPTGTGELFF	TRBV6-1	TRBJ2-2	NA	S26:Tumor	203	-	-	-	-	-	-	-	-	-	-	-
225	SPP%GTGE	0.00028	3	5	1e-09	1	0.001	0.7	0.001	0.0015	global-SPP%GTGE	CASSPpeGTGEQYF	CASSPPEGTGEQYF	TRBV18	TRBJ2-7	NA	S20:Tumor	264	-	-	-	-	-	-	-	-	-	-	-
225	SPP%GTGE	0.00028	3	5	1e-09	1	0.001	0.7	0.001	0.0015	global-SPP%GTGE	CASSPpqGTGEQYF	CASSPPQGTGEQYF	TRBV18	TRBJ2-7	NA	S20:Tumor	899	-	-	-	-	-	-	-	-	-	-	-
226	SL%RADT	0.00028	5	5	1.5e-07	1	0.17	0.58	0.001	0.0015	global-SL%RADT	CASSLsradTIYF	CASSLSRADTIYF	TRBV5-1	TRBJ1-3	NA	S0316-14:Tumor	132	-	-	-	-	-	-	-	-	-	-	-
226	SL%RADT	0.00028	5	5	1.5e-07	1	0.17	0.58	0.001	0.0015	global-SL%RADT	CASSLGRaDTQYF	CASSLGRADTQYF	TRBV7-3	TRBJ2-3	NA	S0316-08:Tumor	255	-	-	-	-	-	-	-	-	-	-	-
226	SL%RADT	0.00028	5	5	1.5e-07	1	0.17	0.58	0.001	0.0015	global-SL%RADT	CASSLsraDTQYF	CASSLSRADTQYF	TRBV27	TRBJ2-3	NA	S0316-06:Tumor	146	-	-	-	-	-	-	-	-	-	-	-
226	SL%RADT	0.00028	5	5	1.5e-07	1	0.17	0.58	0.001	0.0015	global-SL%RADT	CASSLDRaDTQYF	CASSLDRADTQYF	TRBV5-4	TRBJ2-3	NA	S0316-06:Tumor	148	-	-	-	-	-	-	-	-	-	-	-
226	SL%RADT	0.00028	5	5	1.5e-07	1	0.17	0.58	0.001	0.0015	global-SL%RADT	CASSLDRaDTQYF	CASSLDRADTQYF	TRBV7-3	TRBJ2-3	NA	S10:Tumor	1215	-	-	-	-	-	-	-	-	-	-	-
226	SL%RADT	0.00028	5	5	1.5e-07	1	0.17	0.58	0.001	0.0015	global-SL%RADT	CASSLrraDTQYF	CASSLRRADTQYF	TRBV6-1	TRBJ2-3	NA	S8:Tumor	1899	-	-	-	-	-	-	-	-	-	-	-
227	S%VGTGE	0.00029	3	4	6.5e-08	1	0.032	0.87	0.001	0.0023	global-S%VGTGE	CASSVvgTGELFF	CASSVVGTGELFF	TRBV2	TRBJ2-2	NA	S30:Tumor	193	-	-	-	-	-	-	-	-	-	-	-
227	S%VGTGE	0.00029	3	4	6.5e-08	1	0.032	0.87	0.001	0.0023	global-S%VGTGE	CASSwvgTGELFF	CASSWVGTGELFF	TRBV6-1	TRBJ2-2	NA	S4:Tumor	548	-	-	-	-	-	-	-	-	-	-	-
227	S%VGTGE	0.00029	3	4	6.5e-08	1	0.032	0.87	0.001	0.0023	global-S%VGTGE	CASSSvgTGELFF	CASSSVGTGELFF	TRBV6-1	TRBJ2-2	NA	S4:Tumor	322	-	-	-	-	-	-	-	-	-	-	-
227	S%VGTGE	0.00029	3	4	6.5e-08	1	0.032	0.87	0.001	0.0023	global-S%VGTGE	CASSLvgTGELFF	CASSLVGTGELFF	TRBV7-9	TRBJ2-2	NA	S0316-16:Tumor	82	-	-	-	-	-	-	-	-	-	-	-
228	SPTSGS%NE	0.00029	4	4	2e-07	1	0.32	0.26	0.001	0.0023	global-SPTSGS%NE	CASSPTSGsnNEQFF	CASSPTSGSNNEQFF	TRBV7-9	TRBJ2-1	NA	S20:Tumor	366	-	-	-	-	-	-	-	-	-	-	-
228	SPTSGS%NE	0.00029	4	4	2e-07	1	0.32	0.26	0.001	0.0023	global-SPTSGS%NE	CASSPTSGseNEQFF	CASSPTSGSENEQFF	TRBV7-2	TRBJ2-1	NA	S30:Tumor	84	-	-	-	-	-	-	-	-	-	-	-
228	SPTSGS%NE	0.00029	4	4	2e-07	1	0.32	0.26	0.001	0.0023	global-SPTSGS%NE	CASSPTSGshNEQFF	CASSPTSGSHNEQFF	TRBV7-8	TRBJ2-1	NA	S16:Tumor	164	-	-	-	-	-	-	-	-	-	-	-
228	SPTSGS%NE	0.00029	4	4	2e-07	1	0.32	0.26	0.001	0.0023	global-SPTSGS%NE	CASSPTSGSYNEQFF	CASSPTSGSYNEQFF	TRBV7-3	TRBJ2-1	NA	S4:Tumor	4190	-	-	-	-	-	-	-	-	-	-	-
229	SQG%TGAYE	0.00029	3	4	4.4e-10	1	0.001	0.19	0.001	0.0023	global-SQG%TGAYE	CASSQgaTGaYEQYF	CASSQGATGAYEQYF	TRBV4-1	TRBJ2-7	NA	S14:Tumor	751	-	-	-	-	-	-	-	-	-	-	-
229	SQG%TGAYE	0.00029	3	4	4.4e-10	1	0.001	0.19	0.001	0.0023	global-SQG%TGAYE	CASSQgpTGaYEQYF	CASSQGPTGAYEQYF	TRBV4-1	TRBJ2-7	NA	S14:Tumor	8626	-	-	-	-	-	-	-	-	-	-	-
229	SQG%TGAYE	0.00029	3	4	4.4e-10	1	0.001	0.19	0.001	0.0023	global-SQG%TGAYE	CASSQgpTGaYEQYF	CASSQGPTGAYEQYF	TRBV4-1	TRBJ2-7	NA	S18:Tumor	37	-	-	-	-	-	-	-	-	-	-	-
229	SQG%TGAYE	0.00029	3	4	4.4e-10	1	0.001	0.19	0.001	0.0023	global-SQG%TGAYE	CASSQgGTGaYEQYF	CASSQGGTGAYEQYF	TRBV4-1	TRBJ2-7	NA	S14:Tumor	251	-	-	-	-	-	-	-	-	-	-	-
229	SQG%TGAYE	0.00029	3	4	4.4e-10	1	0.001	0.19	0.001	0.0023	global-SQG%TGAYE	CASSQglTGaYEQYF	CASSQGLTGAYEQYF	TRBV4-1	TRBJ2-7	NA	S30:Tumor	59	-	-	-	-	-	-	-	-	-	-	-
230	SEEG%YG	0.00029	5	4	3.1e-10	1	0.002	0.066	0.001	0.0023	global-SEEG%YG	CASSEegNYGYTF	CASSEEGNYGYTF	TRBV6-1	TRBJ1-2	NA	S16:Tumor	24387	-	-	-	-	-	-	-	-	-	-	-
230	SEEG%YG	0.00029	5	4	3.1e-10	1	0.002	0.066	0.001	0.0023	global-SEEG%YG	CASSEegNYGYTF	CASSEEGNYGYTF	TRBV6-1	TRBJ1-2	NA	S18:Tumor	108	-	-	-	-	-	-	-	-	-	-	-
230	SEEG%YG	0.00029	5	4	3.1e-10	1	0.002	0.066	0.001	0.0023	global-SEEG%YG	CAISEegiYGYTF	CAISEEGIYGYTF	TRBV10-3	TRBJ1-2	NA	S23:Tumor	162	-	-	-	-	-	-	-	-	-	-	-
230	SEEG%YG	0.00029	5	4	3.1e-10	1	0.002	0.066	0.001	0.0023	global-SEEG%YG	CASSEeGTYGYTF	CASSEEGTYGYTF	TRBV5-8	TRBJ1-2	NA	S0316-14:Tumor	1076	-	-	-	-	-	-	-	-	-	-	-
230	SEEG%YG	0.00029	5	4	3.1e-10	1	0.002	0.066	0.001	0.0023	global-SEEG%YG	CAISEeGGYGYTF	CAISEEGGYGYTF	TRBV10-3	TRBJ1-2	NA	S16:Tumor	190	-	-	-	-	-	-	-	-	-	-	-
230	SEEG%YG	0.00029	5	4	3.1e-10	1	0.002	0.066	0.001	0.0023	global-SEEG%YG	CAISEeGGYGYTF	CAISEEGGYGYTF	TRBV10-3	TRBJ1-2	NA	S2:Tumor	239	-	-	-	-	-	-	-	-	-	-	-
231	S%QADT	0.00029	4	4	4e-09	1	0.002	0.85	0.001	0.0023	global-S%QADT	CASSPqaDTQYF	CASSPQADTQYF	TRBV18	TRBJ2-3	NA	S0316-10:Tumor	598	-	-	-	-	-	-	-	-	-	-	-
231	S%QADT	0.00029	4	4	4e-09	1	0.002	0.85	0.001	0.0023	global-S%QADT	CASSPqaDTQYF	CASSPQADTQYF	TRBV18	TRBJ2-3	NA	S10:Tumor	230	-	-	-	-	-	-	-	-	-	-	-
231	S%QADT	0.00029	4	4	4e-09	1	0.002	0.85	0.001	0.0023	global-S%QADT	CASSLqaDTQYF	CASSLQADTQYF	TRBV7-9	TRBJ2-3	NA	S10:Tumor	498	-	-	-	-	-	-	-	-	-	-	-
231	S%QADT	0.00029	4	4	4e-09	1	0.002	0.85	0.001	0.0023	global-S%QADT	CASSSqaDTQYF	CASSSQADTQYF	TRBV7-9	TRBJ2-3	NA	S6:Tumor	105	-	-	-	-	-	-	-	-	-	-	-
231	S%QADT	0.00029	4	4	4e-09	1	0.002	0.85	0.001	0.0023	global-S%QADT	CASSIqaDTQYF	CASSIQADTQYF	TRBV19	TRBJ2-3	NA	S0316-14:Tumor	259	-	-	-	-	-	-	-	-	-	-	-
232	SL%AGQP	0.00029	3	4	6.5e-08	1	0.03	0.92	0.001	0.0023	global-SL%AGQP	CASSLnAGQPQHF	CASSLNAGQPQHF	TRBV7-3	TRBJ1-5	NA	S0316-08:Tumor	436	-	-	-	-	-	-	-	-	-	-	-
232	SL%AGQP	0.00029	3	4	6.5e-08	1	0.03	0.92	0.001	0.0023	global-SL%AGQP	CASSLtAGQPQHF	CASSLTAGQPQHF	TRBV27	TRBJ1-5	NA	S16:Tumor	58	-	-	-	-	-	-	-	-	-	-	-
232	SL%AGQP	0.00029	3	4	6.5e-08	1	0.03	0.92	0.001	0.0023	global-SL%AGQP	CASSLgAGQPQHF	CASSLGAGQPQHF	TRBV28	TRBJ1-5	NA	S16:Tumor	66	-	-	-	-	-	-	-	-	-	-	-
232	SL%AGQP	0.00029	3	4	6.5e-08	1	0.03	0.92	0.001	0.0023	global-SL%AGQP	CASSLsAGQPQHF	CASSLSAGQPQHF	TRBV27	TRBJ1-5	NA	S22:Tumor	470	-	-	-	-	-	-	-	-	-	-	-
233	S%GHTDT	0.00029	4	4	3.3e-08	1	0.032	0.44	0.001	0.0023	global-S%GHTDT	CAWSvghTDTQYF	CAWSVGHTDTQYF	TRBV30	TRBJ2-3	NA	S8:Tumor	917	-	-	-	-	-	-	-	-	-	-	-
233	S%GHTDT	0.00029	4	4	3.3e-08	1	0.032	0.44	0.001	0.0023	global-S%GHTDT	CASSPghTDTQYF	CASSPGHTDTQYF	TRBV7-3	TRBJ2-3	NA	S23:Tumor	1651	-	-	-	-	-	-	-	-	-	-	-
233	S%GHTDT	0.00029	4	4	3.3e-08	1	0.032	0.44	0.001	0.0023	global-S%GHTDT	CASSLghTDTQYF	CASSLGHTDTQYF	TRBV7-3	TRBJ2-3	NA	S2:Tumor	241	-	-	-	-	-	-	-	-	-	-	-
233	S%GHTDT	0.00029	4	4	3.3e-08	1	0.032	0.44	0.001	0.0023	global-S%GHTDT	CASSwghTDTQYF	CASSWGHTDTQYF	TRBV6-1	TRBJ2-3	NA	S30:Tumor	66	-	-	-	-	-	-	-	-	-	-	-
234	S%KGGTE	0.00029	4	4	5.1e-08	1	0.036	0.6	0.001	0.0023	global-S%KGGTE	CASSfkGGTEAFF	CASSFKGGTEAFF	TRBV7-9	TRBJ1-1	NA	S8:Tumor	433	-	-	-	-	-	-	-	-	-	-	-
234	S%KGGTE	0.00029	4	4	5.1e-08	1	0.036	0.6	0.001	0.0023	global-S%KGGTE	CASStkGGTEAFF	CASSTKGGTEAFF	TRBV27	TRBJ1-1	NA	S30:Tumor	506	-	-	-	-	-	-	-	-	-	-	-
234	S%KGGTE	0.00029	4	4	5.1e-08	1	0.036	0.6	0.001	0.0023	global-S%KGGTE	CASSmkGGTEAFF	CASSMKGGTEAFF	TRBV19	TRBJ1-1	NA	S0316-06:Tumor	328	-	-	-	-	-	-	-	-	-	-	-
234	S%KGGTE	0.00029	4	4	5.1e-08	1	0.036	0.6	0.001	0.0023	global-S%KGGTE	CASSIkGGTEAFF	CASSIKGGTEAFF	TRBV19	TRBJ1-1	NA	S2:Tumor	810	-	-	-	-	-	-	-	-	-	-	-
235	SS%TSTDT	0.00029	3	4	7e-07	1	0.33	0.91	0.001	0.0023	global-SS%TSTDT	CASSSGTSTDTQYF	CASSSGTSTDTQYF	TRBV28	TRBJ2-3	NA	S0316-12:Tumor	130	-	-	-	-	-	-	-	-	-	-	-
235	SS%TSTDT	0.00029	3	4	7e-07	1	0.33	0.91	0.001	0.0023	global-SS%TSTDT	CASSSltSTDTQYF	CASSSLTSTDTQYF	TRBV27	TRBJ2-3	NA	S21:Tumor	158	-	-	-	-	-	-	-	-	-	-	-
235	SS%TSTDT	0.00029	3	4	7e-07	1	0.33	0.91	0.001	0.0023	global-SS%TSTDT	CASSSstSTDTQYF	CASSSSTSTDTQYF	TRBV5-1	TRBJ2-3	NA	S0316-14:Tumor	560	-	-	-	-	-	-	-	-	-	-	-
235	SS%TSTDT	0.00029	3	4	7e-07	1	0.33	0.91	0.001	0.0023	global-SS%TSTDT	CAISSGtSTDTQYF	CAISSGTSTDTQYF	TRBV10-3	TRBJ2-3	NA	S21:Tumor	191	-	-	-	-	-	-	-	-	-	-	-
236	SYSGG%TGE	0.00029	4	4	2.4e-08	1	0.041	0.25	0.001	0.0023	global-SYSGG%TGE	CASSYSGGsTGELFF	CASSYSGGSTGELFF	TRBV6-6	TRBJ2-2	NA	S4:Tumor	1191	-	-	-	-	-	-	-	-	-	-	-
236	SYSGG%TGE	0.00029	4	4	2.4e-08	1	0.041	0.25	0.001	0.0023	global-SYSGG%TGE	CSASySGGNTGELFF	CSASYSGGNTGELFF	TRBV20-1	TRBJ2-2	NA	S20:Tumor	3662	-	-	-	-	-	-	-	-	-	-	-
236	SYSGG%TGE	0.00029	4	4	2.4e-08	1	0.041	0.25	0.001	0.0023	global-SYSGG%TGE	CASSYSGGvTGELFF	CASSYSGGVTGELFF	TRBV4-1	TRBJ2-2	NA	S0316-10:Tumor	202	-	-	-	-	-	-	-	-	-	-	-
236	SYSGG%TGE	0.00029	4	4	2.4e-08	1	0.041	0.25	0.001	0.0023	global-SYSGG%TGE	CASSYSGGgTGELFF	CASSYSGGGTGELFF	TRBV6-6	TRBJ2-2	NA	S16:Tumor	91	-	-	-	-	-	-	-	-	-	-	-
237	SP%GSQET	0.00029	4	4	2.1e-08	1	0.03	0.29	0.001	0.0023	global-SP%GSQET	CASSPGGsQETQYF	CASSPGGSQETQYF	TRBV28	TRBJ2-5	NA	S22:Tumor	3439	-	-	-	-	-	-	-	-	-	-	-
237	SP%GSQET	0.00029	4	4	2.1e-08	1	0.03	0.29	0.001	0.0023	global-SP%GSQET	CASSPAGsQETQYF	CASSPAGSQETQYF	TRBV28	TRBJ2-5	NA	S8:Tumor	335	-	-	-	-	-	-	-	-	-	-	-
237	SP%GSQET	0.00029	4	4	2.1e-08	1	0.03	0.29	0.001	0.0023	global-SP%GSQET	CAaspAGsQETQYF	CAASPAGSQETQYF	TRBV6-1	TRBJ2-5	NA	S0316-06:Tumor	238	-	-	-	-	-	-	-	-	-	-	-
237	SP%GSQET	0.00029	4	4	2.1e-08	1	0.03	0.29	0.001	0.0023	global-SP%GSQET	CASSPpgsQETQYF	CASSPPGSQETQYF	TRBV18	TRBJ2-5	NA	S30:Tumor	48	-	-	-	-	-	-	-	-	-	-	-
238	SE%RTGE	0.00029	9	4	4.5e-11	1	0.001	0.019	0.001	0.0023	global-SE%RTGE	CASSEtrTGEAFF	CASSETRTGEAFF	TRBV6-1	TRBJ1-1	NA	S0316-16:Tumor	7112	-	-	-	-	-	-	-	-	-	-	-
238	SE%RTGE	0.00029	9	4	4.5e-11	1	0.001	0.019	0.001	0.0023	global-SE%RTGE	CAISEtrTGELFF	CAISETRTGELFF	TRBV10-3	TRBJ2-2	NA	S14:Tumor	256	-	-	-	-	-	-	-	-	-	-	-
238	SE%RTGE	0.00029	9	4	4.5e-11	1	0.001	0.019	0.001	0.0023	global-SE%RTGE	CAISEtrTGELFF	CAISETRTGELFF	TRBV10-3	TRBJ2-2	NA	S18:Tumor	363	-	-	-	-	-	-	-	-	-	-	-
238	SE%RTGE	0.00029	9	4	4.5e-11	1	0.001	0.019	0.001	0.0023	global-SE%RTGE	CAISEtrTGELFF	CAISETRTGELFF	TRBV10-3	TRBJ2-2	NA	S19:Tumor	321	-	-	-	-	-	-	-	-	-	-	-
238	SE%RTGE	0.00029	9	4	4.5e-11	1	0.001	0.019	0.001	0.0023	global-SE%RTGE	CAISEtrTGELFF	CAISETRTGELFF	TRBV10-3	TRBJ2-2	NA	S20:Tumor	273	-	-	-	-	-	-	-	-	-	-	-
238	SE%RTGE	0.00029	9	4	4.5e-11	1	0.001	0.019	0.001	0.0023	global-SE%RTGE	CAISEtrTGELFF	CAISETRTGELFF	TRBV10-3	TRBJ2-2	NA	S21:Tumor	99243	-	-	-	-	-	-	-	-	-	-	-
238	SE%RTGE	0.00029	9	4	4.5e-11	1	0.001	0.019	0.001	0.0023	global-SE%RTGE	CAISEtrTGELFF	CAISETRTGELFF	TRBV10-3	TRBJ2-2	NA	S23:Tumor	284	-	-	-	-	-	-	-	-	-	-	-
238	SE%RTGE	0.00029	9	4	4.5e-11	1	0.001	0.019	0.001	0.0023	global-SE%RTGE	CASSEarTGELFF	CASSEARTGELFF	TRBV6-1	TRBJ2-2	NA	S16:Tumor	54	-	-	-	-	-	-	-	-	-	-	-
238	SE%RTGE	0.00029	9	4	4.5e-11	1	0.001	0.019	0.001	0.0023	global-SE%RTGE	CASSEvrTGEQFF	CASSEVRTGEQFF	TRBV6-1	TRBJ2-1	NA	S26:Tumor	507	-	-	-	-	-	-	-	-	-	-	-
239	SL%GYE	0.00029	15	16	1.4e-08	1	0.18	0.96	0.001	8.6e-05	global-SL%GYE	CASSLlgYEQYF	CASSLLGYEQYF	TRBV28	TRBJ2-7	NA	S30:Tumor	46	-	-	-	-	-	-	-	-	-	-	-
239	SL%GYE	0.00029	15	16	1.4e-08	1	0.18	0.96	0.001	8.6e-05	global-SL%GYE	CASSLmgYEQYF	CASSLMGYEQYF	TRBV6-1	TRBJ2-7	NA	S19:Tumor	404	-	-	-	-	-	-	-	-	-	-	-
239	SL%GYE	0.00029	15	16	1.4e-08	1	0.18	0.96	0.001	8.6e-05	global-SL%GYE	CASSLmgYEQYF	CASSLMGYEQYF	TRBV27	TRBJ2-7	NA	S22:Tumor	1909	-	-	-	-	-	-	-	-	-	-	-
239	SL%GYE	0.00029	15	16	1.4e-08	1	0.18	0.96	0.001	8.6e-05	global-SL%GYE	CASSLvgyEQFF	CASSLVGYEQFF	TRBV13	TRBJ2-1	NA	S19:Tumor	608	-	-	-	-	-	-	-	-	-	-	-
239	SL%GYE	0.00029	15	16	1.4e-08	1	0.18	0.96	0.001	8.6e-05	global-SL%GYE	CASSLvgYEQYF	CASSLVGYEQYF	TRBV28	TRBJ2-7	NA	S23:Tumor	379	-	-	-	-	-	-	-	-	-	-	-
239	SL%GYE	0.00029	15	16	1.4e-08	1	0.18	0.96	0.001	8.6e-05	global-SL%GYE	CASSLngYEQYF	CASSLNGYEQYF	TRBV7-3	TRBJ2-7	NA	S16:Tumor	440	-	-	-	-	-	-	-	-	-	-	-
239	SL%GYE	0.00029	15	16	1.4e-08	1	0.18	0.96	0.001	8.6e-05	global-SL%GYE	CASSLngYEQYF	CASSLNGYEQYF	TRBV7-3	TRBJ2-7	NA	S18:Tumor	49	-	-	-	-	-	-	-	-	-	-	-
239	SL%GYE	0.00029	15	16	1.4e-08	1	0.18	0.96	0.001	8.6e-05	global-SL%GYE	CASSLfgYEQYF	CASSLFGYEQYF	TRBV7-8	TRBJ2-7	NA	S0316-12:Tumor	139	-	-	-	-	-	-	-	-	-	-	-
239	SL%GYE	0.00029	15	16	1.4e-08	1	0.18	0.96	0.001	8.6e-05	global-SL%GYE	CASSLGGyEQFF	CASSLGGYEQFF	TRBV7-9	TRBJ2-1	NA	S8:Tumor	414	-	-	-	-	-	-	-	-	-	-	-
239	SL%GYE	0.00029	15	16	1.4e-08	1	0.18	0.96	0.001	8.6e-05	global-SL%GYE	CASSLGGYEQYF	CASSLGGYEQYF	TRBV13	TRBJ2-7	NA	S18:Tumor	110	-	-	-	-	-	-	-	-	-	-	-
239	SL%GYE	0.00029	15	16	1.4e-08	1	0.18	0.96	0.001	8.6e-05	global-SL%GYE	CASSLpgYEQYF	CASSLPGYEQYF	TRBV28	TRBJ2-7	NA	S30:Tumor	136	-	-	-	-	-	-	-	-	-	-	-
239	SL%GYE	0.00029	15	16	1.4e-08	1	0.18	0.96	0.001	8.6e-05	global-SL%GYE	CAISLAGYEQYV	CAISLAGYEQYV	TRBV10-3	TRBJ2-7	NA	S0316-10:Tumor	884	-	-	-	-	-	-	-	-	-	-	-
239	SL%GYE	0.00029	15	16	1.4e-08	1	0.18	0.96	0.001	8.6e-05	global-SL%GYE	CASSLQGyEQFF	CASSLQGYEQFF	TRBV6-1	TRBJ2-1	NA	S30:Tumor	103	-	-	-	-	-	-	-	-	-	-	-
239	SL%GYE	0.00029	15	16	1.4e-08	1	0.18	0.96	0.001	8.6e-05	global-SL%GYE	CASSLQGYEQYF	CASSLQGYEQYF	TRBV28	TRBJ2-7	NA	S0316-08:Tumor	230	-	-	-	-	-	-	-	-	-	-	-
239	SL%GYE	0.00029	15	16	1.4e-08	1	0.18	0.96	0.001	8.6e-05	global-SL%GYE	CASSLigYEQYF	CASSLIGYEQYF	TRBV28	TRBJ2-7	NA	S0316-14:Tumor	1350	-	-	-	-	-	-	-	-	-	-	-
239	SL%GYE	0.00029	15	16	1.4e-08	1	0.18	0.96	0.001	8.6e-05	global-SL%GYE	CSASlGGyEQFF	CSASLGGYEQFF	TRBV20-1	TRBJ2-1	NA	S2:Tumor	213	-	-	-	-	-	-	-	-	-	-	-
239	SL%GYE	0.00029	15	16	1.4e-08	1	0.18	0.96	0.001	8.6e-05	global-SL%GYE	CASSLAGYEQYF	CASSLAGYEQYF	TRBV7-6	TRBJ2-7	NA	S10:Tumor	67	-	-	-	-	-	-	-	-	-	-	-
239	SL%GYE	0.00029	15	16	1.4e-08	1	0.18	0.96	0.001	8.6e-05	global-SL%GYE	CASSLAGYEQYF	CASSLAGYEQYF	TRBV5-1	TRBJ2-7	NA	S19:Tumor	293	-	-	-	-	-	-	-	-	-	-	-
239	SL%GYE	0.00029	15	16	1.4e-08	1	0.18	0.96	0.001	8.6e-05	global-SL%GYE	CASSLAGYEQYF	CASSLAGYEQYF	TRBV7-6	TRBJ2-7	NA	S4:Tumor	689	-	-	-	-	-	-	-	-	-	-	-
239	SL%GYE	0.00029	15	16	1.4e-08	1	0.18	0.96	0.001	8.6e-05	global-SL%GYE	CASSLSGYEQYF	CASSLSGYEQYF	TRBV7-6	TRBJ2-7	NA	S0316-06:Tumor	273	-	-	-	-	-	-	-	-	-	-	-
239	SL%GYE	0.00029	15	16	1.4e-08	1	0.18	0.96	0.001	8.6e-05	global-SL%GYE	CASSLSGYEQYF	CASSLSGYEQYF	TRBV28	TRBJ2-7	NA	S2:Tumor	291	-	-	-	-	-	-	-	-	-	-	-
240	SRQG%GYE	0.00029	4	4	4.7e-07	1	0.34	0.58	0.001	0.0023	global-SRQG%GYE	CASSRqGTGYEQYF	CASSRQGTGYEQYF	TRBV19	TRBJ2-7	NA	S24:Tumor	370	-	-	-	-	-	-	-	-	-	-	-
240	SRQG%GYE	0.00029	4	4	4.7e-07	1	0.34	0.58	0.001	0.0023	global-SRQG%GYE	CAWSrQGlgYEQYF	CAWSRQGLGYEQYF	TRBV30	TRBJ2-7	NA	S18:Tumor	123	-	-	-	-	-	-	-	-	-	-	-
240	SRQG%GYE	0.00029	4	4	4.7e-07	1	0.34	0.58	0.001	0.0023	global-SRQG%GYE	CASSRQGggYEQYF	CASSRQGGGYEQYF	TRBV2	TRBJ2-7	NA	S10:Tumor	963	-	-	-	-	-	-	-	-	-	-	-
240	SRQG%GYE	0.00029	4	4	4.7e-07	1	0.34	0.58	0.001	0.0023	global-SRQG%GYE	CASSRQGpgYEQYF	CASSRQGPGYEQYF	TRBV25-1	TRBJ2-7	NA	S2:Tumor	695	-	-	-	-	-	-	-	-	-	-	-
241	SLTSG%TGE	0.00029	5	4	1.3e-07	1	0.099	0.54	0.001	0.0023	global-SLTSG%TGE	CASSLTSGNTGELFF	CASSLTSGNTGELFF	TRBV6-1	TRBJ2-2	NA	S10:Tumor	990	-	-	-	-	-	-	-	-	-	-	-
241	SLTSG%TGE	0.00029	5	4	1.3e-07	1	0.099	0.54	0.001	0.0023	global-SLTSG%TGE	CASSLTSGNTGELFF	CASSLTSGNTGELFF	TRBV6-1	TRBJ2-2	NA	S22:Tumor	513	-	-	-	-	-	-	-	-	-	-	-
241	SLTSG%TGE	0.00029	5	4	1.3e-07	1	0.099	0.54	0.001	0.0023	global-SLTSG%TGE	CAISlTSGRTGELFF	CAISLTSGRTGELFF	TRBV10-3	TRBJ2-2	NA	S0316-08:Tumor	337	-	-	-	-	-	-	-	-	-	-	-
241	SLTSG%TGE	0.00029	5	4	1.3e-07	1	0.099	0.54	0.001	0.0023	global-SLTSG%TGE	CASSLTSGsTGELFF	CASSLTSGSTGELFF	TRBV7-3	TRBJ2-2	NA	S0316-12:Tumor	388	-	-	-	-	-	-	-	-	-	-	-
241	SLTSG%TGE	0.00029	5	4	1.3e-07	1	0.099	0.54	0.001	0.0023	global-SLTSG%TGE	CASSLTSGvTGELFF	CASSLTSGVTGELFF	TRBV5-1	TRBJ2-2	NA	S0316-10:Tumor	982	-	-	-	-	-	-	-	-	-	-	-
242	SPS%GET	0.00029	3	4	3.3e-07	1	0.33	0.42	0.001	0.0023	global-SPS%GET	CASSPsRGETQYF	CASSPSRGETQYF	TRBV4-3	TRBJ2-5	NA	S0316-16:Tumor	428	-	-	-	-	-	-	-	-	-	-	-
242	SPS%GET	0.00029	3	4	3.3e-07	1	0.33	0.42	0.001	0.0023	global-SPS%GET	CAISpSGGETQYF	CAISPSGGETQYF	TRBV10-3	TRBJ2-5	NA	S22:Tumor	412	-	-	-	-	-	-	-	-	-	-	-
242	SPS%GET	0.00029	3	4	3.3e-07	1	0.33	0.42	0.001	0.0023	global-SPS%GET	CSASpSGGETQYF	CSASPSGGETQYF	TRBV20-1	TRBJ2-5	NA	S20:Tumor	972	-	-	-	-	-	-	-	-	-	-	-
242	SPS%GET	0.00029	3	4	3.3e-07	1	0.33	0.42	0.001	0.0023	global-SPS%GET	CASSPSGGETQYF	CASSPSGGETQYF	TRBV6-1	TRBJ2-5	NA	S20:Tumor	1294	-	-	-	-	-	-	-	-	-	-	-
243	SAGTSG%YE	0.00029	5	4	1.5e-08	1	0.09	0.07	0.001	0.0023	global-SAGTSG%YE	CASSaGTSGSYEQYF	CASSAGTSGSYEQYF	TRBV7-3	TRBJ2-7	NA	S30:Tumor	1085	-	-	-	-	-	-	-	-	-	-	-
243	SAGTSG%YE	0.00029	5	4	1.5e-08	1	0.09	0.07	0.001	0.0023	global-SAGTSG%YE	CASSaGTSGaYEQYF	CASSAGTSGAYEQYF	TRBV9	TRBJ2-7	NA	S0316-14:Tumor	380	-	-	-	-	-	-	-	-	-	-	-
243	SAGTSG%YE	0.00029	5	4	1.5e-08	1	0.09	0.07	0.001	0.0023	global-SAGTSG%YE	CASSaGTSGaYEQYF	CASSAGTSGAYEQYF	TRBV9	TRBJ2-7	NA	S0316-16:Tumor	16787	-	-	-	-	-	-	-	-	-	-	-
243	SAGTSG%YE	0.00029	5	4	1.5e-08	1	0.09	0.07	0.001	0.0023	global-SAGTSG%YE	CSASaGTSGSYEQYF	CSASAGTSGSYEQYF	TRBV20-1	TRBJ2-7	NA	S2:Tumor	222	-	-	-	-	-	-	-	-	-	-	-
243	SAGTSG%YE	0.00029	5	4	1.5e-08	1	0.09	0.07	0.001	0.0023	global-SAGTSG%YE	CASSaGTSGGYEQYF	CASSAGTSGGYEQYF	TRBV6-1	TRBJ2-7	NA	S4:Tumor	406	-	-	-	-	-	-	-	-	-	-	-
244	S%RTYNE	0.00029	4	4	2.3e-07	1	0.34	0.29	0.001	0.0023	global-S%RTYNE	CSASGRtYNEQFF	CSASGRTYNEQFF	TRBV20-1	TRBJ2-1	NA	S18:Tumor	2041	-	-	-	-	-	-	-	-	-	-	-
244	S%RTYNE	0.00029	4	4	2.3e-07	1	0.34	0.29	0.001	0.0023	global-S%RTYNE	CASSfrtYNEQFF	CASSFRTYNEQFF	TRBV7-9	TRBJ2-1	NA	S0316-16:Tumor	152	-	-	-	-	-	-	-	-	-	-	-
244	S%RTYNE	0.00029	4	4	2.3e-07	1	0.34	0.29	0.001	0.0023	global-S%RTYNE	CASSLrtYNEQFF	CASSLRTYNEQFF	TRBV6-1	TRBJ2-1	NA	S30:Tumor	1395	-	-	-	-	-	-	-	-	-	-	-
244	S%RTYNE	0.00029	4	4	2.3e-07	1	0.34	0.29	0.001	0.0023	global-S%RTYNE	CAWSGRtYNEQFF	CAWSGRTYNEQFF	TRBV30	TRBJ2-1	NA	S23:Tumor	757	-	-	-	-	-	-	-	-	-	-	-
245	R%RGHE	0.00029	4	4	6.3e-07	1	0.34	0.8	0.001	0.0023	global-R%RGHE	CSgrDRGhEQFF	CSGRDRGHEQFF	TRBV29-1	TRBJ2-1	NA	S2:Tumor	201	-	-	-	-	-	-	-	-	-	-	-
245	R%RGHE	0.00029	4	4	6.3e-07	1	0.34	0.8	0.001	0.0023	global-R%RGHE	CASrfRGhEQYF	CASRFRGHEQYF	TRBV6-1	TRBJ2-7	NA	S22:Tumor	343	-	-	-	-	-	-	-	-	-	-	-
245	R%RGHE	0.00029	4	4	6.3e-07	1	0.34	0.8	0.001	0.0023	global-R%RGHE	CSARpRGhEQFF	CSARPRGHEQFF	TRBV20-1	TRBJ2-1	NA	S0316-12:Tumor	184	-	-	-	-	-	-	-	-	-	-	-
245	R%RGHE	0.00029	4	4	6.3e-07	1	0.34	0.8	0.001	0.0023	global-R%RGHE	CASrDRGhEQYF	CASRDRGHEQYF	TRBV19	TRBJ2-7	NA	S10:Tumor	669	-	-	-	-	-	-	-	-	-	-	-
246	%GQGVET	0.00029	4	4	7.9e-08	1	0.036	0.93	0.001	0.0023	global-%GQGVET	CSAaGQGvETQYF	CSAAGQGVETQYF	TRBV20-1	TRBJ2-5	NA	S0316-12:Tumor	259	-	-	-	-	-	-	-	-	-	-	-
246	%GQGVET	0.00029	4	4	7.9e-08	1	0.036	0.93	0.001	0.0023	global-%GQGVET	CATyGQGvETQYF	CATYGQGVETQYF	TRBV6-1	TRBJ2-5	NA	S0316-06:Tumor	265	-	-	-	-	-	-	-	-	-	-	-
246	%GQGVET	0.00029	4	4	7.9e-08	1	0.036	0.93	0.001	0.0023	global-%GQGVET	CASrGQGvETQYF	CASRGQGVETQYF	TRBV28	TRBJ2-5	NA	S8:Tumor	372	-	-	-	-	-	-	-	-	-	-	-
246	%GQGVET	0.00029	4	4	7.9e-08	1	0.036	0.93	0.001	0.0023	global-%GQGVET	CATaGQGvETQYF	CATAGQGVETQYF	TRBV28	TRBJ2-5	NA	S16:Tumor	57	-	-	-	-	-	-	-	-	-	-	-
247	SLTS%GE	0.00029	4	4	2.6e-08	1	0.038	0.29	0.001	0.0023	global-SLTS%GE	CASSLTSTGELFF	CASSLTSTGELFF	TRBV19	TRBJ2-2	NA	S24:Tumor	312	-	-	-	-	-	-	-	-	-	-	-
247	SLTS%GE	0.00029	4	4	2.6e-08	1	0.038	0.29	0.001	0.0023	global-SLTS%GE	CASSLTSmGELFF	CASSLTSMGELFF	TRBV7-9	TRBJ2-2	NA	S8:Tumor	2755	-	-	-	-	-	-	-	-	-	-	-
247	SLTS%GE	0.00029	4	4	2.6e-08	1	0.038	0.29	0.001	0.0023	global-SLTS%GE	CASSLTSwgEQFF	CASSLTSWGEQFF	TRBV7-9	TRBJ2-1	NA	S22:Tumor	556	-	-	-	-	-	-	-	-	-	-	-
247	SLTS%GE	0.00029	4	4	2.6e-08	1	0.038	0.29	0.001	0.0023	global-SLTS%GE	CASSLTSpGELFF	CASSLTSPGELFF	TRBV5-1	TRBJ2-2	NA	S0316-14:Tumor	814	-	-	-	-	-	-	-	-	-	-	-
248	T%GGYNE	0.00029	4	4	4e-08	1	0.027	0.62	0.001	0.0023	global-T%GGYNE	CASTKGGYNEQFF	CASTKGGYNEQFF	TRBV6-1	TRBJ2-1	NA	S26:Tumor	1256	-	-	-	-	-	-	-	-	-	-	-
248	T%GGYNE	0.00029	4	4	4e-08	1	0.027	0.62	0.001	0.0023	global-T%GGYNE	CASTRGgYNEQFF	CASTRGGYNEQFF	TRBV2	TRBJ2-1	NA	S6:Tumor	198	-	-	-	-	-	-	-	-	-	-	-
248	T%GGYNE	0.00029	4	4	4e-08	1	0.027	0.62	0.001	0.0023	global-T%GGYNE	CASTSGGYNEQFF	CASTSGGYNEQFF	TRBV7-2	TRBJ2-1	NA	S0316-08:Tumor	416	-	-	-	-	-	-	-	-	-	-	-
248	T%GGYNE	0.00029	4	4	4e-08	1	0.027	0.62	0.001	0.0023	global-T%GGYNE	CASTAGGYNEQFF	CASTAGGYNEQFF	TRBV6-1	TRBJ2-1	NA	S16:Tumor	59	-	-	-	-	-	-	-	-	-	-	-
249	ETSG%YNE	0.00029	2	4	2.1e-08	1	0.027	0.34	0.001	0.0023	global-ETSG%YNE	CATeTSGSYNEQFF	CATETSGSYNEQFF	TRBV19	TRBJ2-1	NA	S2:Tumor	636	-	-	-	-	-	-	-	-	-	-	-
249	ETSG%YNE	0.00029	2	4	2.1e-08	1	0.027	0.34	0.001	0.0023	global-ETSG%YNE	CASeTSGSYNEQFF	CASETSGSYNEQFF	TRBV19	TRBJ2-1	NA	S2:Tumor	2996	-	-	-	-	-	-	-	-	-	-	-
249	ETSG%YNE	0.00029	2	4	2.1e-08	1	0.027	0.34	0.001	0.0023	global-ETSG%YNE	CSAeTSGaYNEQFF	CSAETSGAYNEQFF	TRBV20-1	TRBJ2-1	NA	S6:Tumor	171	-	-	-	-	-	-	-	-	-	-	-
249	ETSG%YNE	0.00029	2	4	2.1e-08	1	0.027	0.34	0.001	0.0023	global-ETSG%YNE	CApeTSGvYNEQFF	CAPETSGVYNEQFF	TRBV10-3	TRBJ2-1	NA	S6:Tumor	82	-	-	-	-	-	-	-	-	-	-	-
250	RTGA%NE	0.00029	6	4	8.7e-11	1	0.001	0.037	0.001	0.0023	global-RTGA%NE	CASrTGasnEQYF	CASRTGASNEQYF	TRBV27	TRBJ2-7	NA	S10:Tumor	1568	-	-	-	-	-	-	-	-	-	-	-
250	RTGA%NE	0.00029	6	4	8.7e-11	1	0.001	0.037	0.001	0.0023	global-RTGA%NE	CASrTGasnEQYF	CASRTGASNEQYF	TRBV27	TRBJ2-7	NA	S14:Tumor	725	-	-	-	-	-	-	-	-	-	-	-
250	RTGA%NE	0.00029	6	4	8.7e-11	1	0.001	0.037	0.001	0.0023	global-RTGA%NE	CASrTGasnEQYF	CASRTGASNEQYF	TRBV27	TRBJ2-7	NA	S18:Tumor	95	-	-	-	-	-	-	-	-	-	-	-
250	RTGA%NE	0.00029	6	4	8.7e-11	1	0.001	0.037	0.001	0.0023	global-RTGA%NE	CASrTGasnEQYF	CASRTGASNEQYF	TRBV27	TRBJ2-7	NA	S20:Tumor	35590	-	-	-	-	-	-	-	-	-	-	-
250	RTGA%NE	0.00029	6	4	8.7e-11	1	0.001	0.037	0.001	0.0023	global-RTGA%NE	CASrTGavNEQFF	CASRTGAVNEQFF	TRBV27	TRBJ2-1	NA	S16:Tumor	163	-	-	-	-	-	-	-	-	-	-	-
250	RTGA%NE	0.00029	6	4	8.7e-11	1	0.001	0.037	0.001	0.0023	global-RTGA%NE	CASrTGaiNEQFF	CASRTGAINEQFF	TRBV27	TRBJ2-1	NA	S30:Tumor	554	-	-	-	-	-	-	-	-	-	-	-
250	RTGA%NE	0.00029	6	4	8.7e-11	1	0.001	0.037	0.001	0.0023	global-RTGA%NE	CASrTGasNEQFF	CASRTGASNEQFF	TRBV27	TRBJ2-1	NA	S20:Tumor	336	-	-	-	-	-	-	-	-	-	-	-
251	SQTG%NE	0.00029	7	4	1.2e-10	1	0.001	0.053	0.001	0.0023	global-SQTG%NE	CASSQTGYNEQFF	CASSQTGYNEQFF	TRBV28	TRBJ2-1	NA	S0316-12:Tumor	3319	-	-	-	-	-	-	-	-	-	-	-
251	SQTG%NE	0.00029	7	4	1.2e-10	1	0.001	0.053	0.001	0.0023	global-SQTG%NE	CASSQTGrNEQFF	CASSQTGRNEQFF	TRBV28	TRBJ2-1	NA	S23:Tumor	2142	-	-	-	-	-	-	-	-	-	-	-
251	SQTG%NE	0.00029	7	4	1.2e-10	1	0.001	0.053	0.001	0.0023	global-SQTG%NE	CASSQTGdNEQFF	CASSQTGDNEQFF	TRBV6-1	TRBJ2-1	NA	S10:Tumor	141	-	-	-	-	-	-	-	-	-	-	-
251	SQTG%NE	0.00029	7	4	1.2e-10	1	0.001	0.053	0.001	0.0023	global-SQTG%NE	CASSQTGdNEQFF	CASSQTGDNEQFF	TRBV6-1	TRBJ2-1	NA	S18:Tumor	93	-	-	-	-	-	-	-	-	-	-	-
251	SQTG%NE	0.00029	7	4	1.2e-10	1	0.001	0.053	0.001	0.0023	global-SQTG%NE	CASSQTGdNEQFF	CASSQTGDNEQFF	TRBV6-1	TRBJ2-1	NA	S2:Tumor	199	-	-	-	-	-	-	-	-	-	-	-
251	SQTG%NE	0.00029	7	4	1.2e-10	1	0.001	0.053	0.001	0.0023	global-SQTG%NE	CASSQTGdNEQFF	CASSQTGDNEQFF	TRBV6-1	TRBJ2-1	NA	S6:Tumor	29027	-	-	-	-	-	-	-	-	-	-	-
251	SQTG%NE	0.00029	7	4	1.2e-10	1	0.001	0.053	0.001	0.0023	global-SQTG%NE	CASSQTGlnEQYF	CASSQTGLNEQYF	TRBV7-6	TRBJ2-7	NA	S10:Tumor	236	-	-	-	-	-	-	-	-	-	-	-
251	SQTG%NE	0.00029	7	4	1.2e-10	1	0.001	0.053	0.001	0.0023	global-SQTG%NE	CASSQTGlnEQYF	CASSQTGLNEQYF	TRBV7-6	TRBJ2-7	NA	S22:Tumor	5199	-	-	-	-	-	-	-	-	-	-	-
252	SSGT%GYNE	0.00029	5	4	2e-08	1	0.025	0.34	0.001	0.0023	global-SSGT%GYNE	CAISsGTGGYNEQFF	CAISSGTGGYNEQFF	TRBV10-3	TRBJ2-1	NA	S18:Tumor	606	-	-	-	-	-	-	-	-	-	-	-
252	SSGT%GYNE	0.00029	5	4	2e-08	1	0.025	0.34	0.001	0.0023	global-SSGT%GYNE	CAISsGTSGYNEQFF	CAISSGTSGYNEQFF	TRBV10-3	TRBJ2-1	NA	S22:Tumor	343	-	-	-	-	-	-	-	-	-	-	-
252	SSGT%GYNE	0.00029	5	4	2e-08	1	0.025	0.34	0.001	0.0023	global-SSGT%GYNE	CASSSGTSGYNEQFF	CASSSGTSGYNEQFF	TRBV5-5	TRBJ2-1	NA	S0316-10:Tumor	1172	-	-	-	-	-	-	-	-	-	-	-
252	SSGT%GYNE	0.00029	5	4	2e-08	1	0.025	0.34	0.001	0.0023	global-SSGT%GYNE	CASSSGTSGYNEQFF	CASSSGTSGYNEQFF	TRBV6-1	TRBJ2-1	NA	S8:Tumor	722	-	-	-	-	-	-	-	-	-	-	-
252	SSGT%GYNE	0.00029	5	4	2e-08	1	0.025	0.34	0.001	0.0023	global-SSGT%GYNE	CASSSGTGGYNEQFF	CASSSGTGGYNEQFF	TRBV7-8	TRBJ2-1	NA	S0316-08:Tumor	321	-	-	-	-	-	-	-	-	-	-	-
252	SSGT%GYNE	0.00029	5	4	2e-08	1	0.025	0.34	0.001	0.0023	global-SSGT%GYNE	CASSSGTGGYNEQFF	CASSSGTGGYNEQFF	TRBV6-1	TRBJ2-1	NA	S22:Tumor	2774	-	-	-	-	-	-	-	-	-	-	-
253	SEGQ%YG	0.00029	3	4	3.7e-08	1	0.032	0.49	0.001	0.0023	global-SEGQ%YG	CASSEGQiYGYTF	CASSEGQIYGYTF	TRBV6-1	TRBJ1-2	NA	S10:Tumor	886	-	-	-	-	-	-	-	-	-	-	-
253	SEGQ%YG	0.00029	3	4	3.7e-08	1	0.032	0.49	0.001	0.0023	global-SEGQ%YG	CASSEGQNYGYTF	CASSEGQNYGYTF	TRBV2	TRBJ1-2	NA	S10:Tumor	599	-	-	-	-	-	-	-	-	-	-	-
253	SEGQ%YG	0.00029	3	4	3.7e-08	1	0.032	0.49	0.001	0.0023	global-SEGQ%YG	CAISEGQGYGYTF	CAISEGQGYGYTF	TRBV10-3	TRBJ1-2	NA	S16:Tumor	118	-	-	-	-	-	-	-	-	-	-	-
253	SEGQ%YG	0.00029	3	4	3.7e-08	1	0.032	0.49	0.001	0.0023	global-SEGQ%YG	CAISEGQsYGYTF	CAISEGQSYGYTF	TRBV10-3	TRBJ1-2	NA	S0316-14:Tumor	856	-	-	-	-	-	-	-	-	-	-	-
254	SLVD%YE	0.00029	2	4	1.7e-10	1	0.001	0.073	0.001	0.0023	global-SLVD%YE	CASSLvdtYEQYF	CASSLVDTYEQYF	TRBV7-9	TRBJ2-7	NA	S4:Tumor	4446	-	-	-	-	-	-	-	-	-	-	-
254	SLVD%YE	0.00029	2	4	1.7e-10	1	0.001	0.073	0.001	0.0023	global-SLVD%YE	CASSLvdfYEQYF	CASSLVDFYEQYF	TRBV7-9	TRBJ2-7	NA	S4:Tumor	13913	-	-	-	-	-	-	-	-	-	-	-
254	SLVD%YE	0.00029	2	4	1.7e-10	1	0.001	0.073	0.001	0.0023	global-SLVD%YE	CASSLvDRYEQYF	CASSLVDRYEQYF	TRBV7-9	TRBJ2-7	NA	S4:Tumor	679	-	-	-	-	-	-	-	-	-	-	-
254	SLVD%YE	0.00029	2	4	1.7e-10	1	0.001	0.073	0.001	0.0023	global-SLVD%YE	CASSLvdgYEQYF	CASSLVDGYEQYF	TRBV7-9	TRBJ2-7	NA	S0316-06:Tumor	253	-	-	-	-	-	-	-	-	-	-	-
255	S%GFGNT	0.00029	4	4	3.6e-08	1	0.031	0.5	0.001	0.0023	global-S%GFGNT	CASSVgfGNTIYF	CASSVGFGNTIYF	TRBV27	TRBJ1-3	NA	S24:Tumor	843	-	-	-	-	-	-	-	-	-	-	-
255	S%GFGNT	0.00029	4	4	3.6e-08	1	0.031	0.5	0.001	0.0023	global-S%GFGNT	CASSDgfGNTIYF	CASSDGFGNTIYF	TRBV10-2	TRBJ1-3	NA	S6:Tumor	79	-	-	-	-	-	-	-	-	-	-	-
255	S%GFGNT	0.00029	4	4	3.6e-08	1	0.031	0.5	0.001	0.0023	global-S%GFGNT	CASSSgfGNTIYF	CASSSGFGNTIYF	TRBV7-9	TRBJ1-3	NA	S4:Tumor	891	-	-	-	-	-	-	-	-	-	-	-
255	S%GFGNT	0.00029	4	4	3.6e-08	1	0.031	0.5	0.001	0.0023	global-S%GFGNT	CASSfgfGNTIYF	CASSFGFGNTIYF	TRBV7-9	TRBJ1-3	NA	S19:Tumor	575	-	-	-	-	-	-	-	-	-	-	-
256	SRTGG%SP	0.00029	4	4	7.1e-08	1	0.031	0.98	0.001	0.0023	global-SRTGG%SP	CASSRTGGpSPLHF	CASSRTGGPSPLHF	TRBV4-1	TRBJ1-6	NA	S21:Tumor	223	-	-	-	-	-	-	-	-	-	-	-
256	SRTGG%SP	0.00029	4	4	7.1e-08	1	0.031	0.98	0.001	0.0023	global-SRTGG%SP	CASSRTGGNSPLHF	CASSRTGGNSPLHF	TRBV7-9	TRBJ1-6	NA	S0316-16:Tumor	272	-	-	-	-	-	-	-	-	-	-	-
256	SRTGG%SP	0.00029	4	4	7.1e-08	1	0.031	0.98	0.001	0.0023	global-SRTGG%SP	CASSRTGGgSPLHF	CASSRTGGGSPLHF	TRBV28	TRBJ1-6	NA	S30:Tumor	69	-	-	-	-	-	-	-	-	-	-	-
256	SRTGG%SP	0.00029	4	4	7.1e-08	1	0.031	0.98	0.001	0.0023	global-SRTGG%SP	CASSRTGGhSPLHF	CASSRTGGHSPLHF	TRBV28	TRBJ1-6	NA	S6:Tumor	159	-	-	-	-	-	-	-	-	-	-	-
257	S%GTSGPYE	0.00029	4	4	1.9e-09	1	0.01	0.081	0.001	0.0023	global-S%GTSGPYE	CASSVGTSGpYEQYF	CASSVGTSGPYEQYF	TRBV6-1	TRBJ2-7	NA	S4:Tumor	3510	-	-	-	-	-	-	-	-	-	-	-
257	S%GTSGPYE	0.00029	4	4	1.9e-09	1	0.01	0.081	0.001	0.0023	global-S%GTSGPYE	CASSIGTSGpYEQYF	CASSIGTSGPYEQYF	TRBV6-1	TRBJ2-7	NA	S4:Tumor	8691	-	-	-	-	-	-	-	-	-	-	-
257	S%GTSGPYE	0.00029	4	4	1.9e-09	1	0.01	0.081	0.001	0.0023	global-S%GTSGPYE	CASSLGTSGpYEQYF	CASSLGTSGPYEQYF	TRBV7-9	TRBJ2-7	NA	S10:Tumor	917	-	-	-	-	-	-	-	-	-	-	-
257	S%GTSGPYE	0.00029	4	4	1.9e-09	1	0.01	0.081	0.001	0.0023	global-S%GTSGPYE	CASSLGTSGpYEQYF	CASSLGTSGPYEQYF	TRBV7-9	TRBJ2-7	NA	S22:Tumor	3150	-	-	-	-	-	-	-	-	-	-	-
257	S%GTSGPYE	0.00029	4	4	1.9e-09	1	0.01	0.081	0.001	0.0023	global-S%GTSGPYE	CASSSGTSGpYEQYF	CASSSGTSGPYEQYF	TRBV7-2	TRBJ2-7	NA	S24:Tumor	3395	-	-	-	-	-	-	-	-	-	-	-
258	SQEG%NE	0.00029	4	4	4.3e-09	1	0.012	0.15	0.001	0.0023	global-SQEG%NE	CASSQegeNEQFF	CASSQEGENEQFF	TRBV4-1	TRBJ2-1	NA	S6:Tumor	168	-	-	-	-	-	-	-	-	-	-	-
258	SQEG%NE	0.00029	4	4	4.3e-09	1	0.012	0.15	0.001	0.0023	global-SQEG%NE	CASSQegYNEQFF	CASSQEGYNEQFF	TRBV4-1	TRBJ2-1	NA	S0316-06:Tumor	233	-	-	-	-	-	-	-	-	-	-	-
258	SQEG%NE	0.00029	4	4	4.3e-09	1	0.012	0.15	0.001	0.0023	global-SQEG%NE	CASSQegwNEQFF	CASSQEGWNEQFF	TRBV4-3	TRBJ2-1	NA	S0316-10:Tumor	4985	-	-	-	-	-	-	-	-	-	-	-
258	SQEG%NE	0.00029	4	4	4.3e-09	1	0.012	0.15	0.001	0.0023	global-SQEG%NE	CASSQegnNEQFF	CASSQEGNNEQFF	TRBV4-1	TRBJ2-1	NA	S23:Tumor	2476	-	-	-	-	-	-	-	-	-	-	-
259	SE%RGET	0.00029	3	4	1.6e-08	1	0.029	0.23	0.001	0.0023	global-SE%RGET	CAISEsRGETQYF	CAISESRGETQYF	TRBV10-3	TRBJ2-5	NA	S0316-16:Tumor	108	-	-	-	-	-	-	-	-	-	-	-
259	SE%RGET	0.00029	3	4	1.6e-08	1	0.029	0.23	0.001	0.0023	global-SE%RGET	CASSEyRGETQYF	CASSEYRGETQYF	TRBV6-1	TRBJ2-5	NA	S20:Tumor	4135	-	-	-	-	-	-	-	-	-	-	-
259	SE%RGET	0.00029	3	4	1.6e-08	1	0.029	0.23	0.001	0.0023	global-SE%RGET	CASSEtRGETQYF	CASSETRGETQYF	TRBV6-1	TRBJ2-5	NA	S24:Tumor	1119	-	-	-	-	-	-	-	-	-	-	-
259	SE%RGET	0.00029	3	4	1.6e-08	1	0.029	0.23	0.001	0.0023	global-SE%RGET	CASSEDRGETQYF	CASSEDRGETQYF	TRBV7-3	TRBJ2-5	NA	S20:Tumor	386	-	-	-	-	-	-	-	-	-	-	-
260	SLGQG%TYE	0.00029	3	4	6.9e-08	1	0.04	0.74	0.001	0.0023	global-SLGQG%TYE	CASSLGQGrtYEQYF	CASSLGQGRTYEQYF	TRBV7-9	TRBJ2-7	NA	S4:Tumor	792	-	-	-	-	-	-	-	-	-	-	-
260	SLGQG%TYE	0.00029	3	4	6.9e-08	1	0.04	0.74	0.001	0.0023	global-SLGQG%TYE	CASSLGQGvtYEQYF	CASSLGQGVTYEQYF	TRBV5-1	TRBJ2-7	NA	S10:Tumor	285	-	-	-	-	-	-	-	-	-	-	-
260	SLGQG%TYE	0.00029	3	4	6.9e-08	1	0.04	0.74	0.001	0.0023	global-SLGQG%TYE	CAgslGQGvtYEQYF	CAGSLGQGVTYEQYF	TRBV5-1	TRBJ2-7	NA	S10:Tumor	30	-	-	-	-	-	-	-	-	-	-	-
260	SLGQG%TYE	0.00029	3	4	6.9e-08	1	0.04	0.74	0.001	0.0023	global-SLGQG%TYE	CASSLGQGitYEQYF	CASSLGQGITYEQYF	TRBV27	TRBJ2-7	NA	S26:Tumor	447	-	-	-	-	-	-	-	-	-	-	-
261	SEI%E	0.00029	4	4	4.2e-08	1	0.022	0.81	0.001	0.0023	global-SEI%E	CASSEisEQFF	CASSEISEQFF	TRBV25-1	TRBJ2-1	NA	S6:Tumor	103	-	-	-	-	-	-	-	-	-	-	-
261	SEI%E	0.00029	4	4	4.2e-08	1	0.022	0.81	0.001	0.0023	global-SEI%E	CASSEiYEQYF	CASSEIYEQYF	TRBV6-1	TRBJ2-7	NA	S26:Tumor	166	-	-	-	-	-	-	-	-	-	-	-
261	SEI%E	0.00029	4	4	4.2e-08	1	0.022	0.81	0.001	0.0023	global-SEI%E	CASSEiGELFF	CASSEIGELFF	TRBV2	TRBJ2-2	NA	S20:Tumor	465	-	-	-	-	-	-	-	-	-	-	-
261	SEI%E	0.00029	4	4	4.2e-08	1	0.022	0.81	0.001	0.0023	global-SEI%E	CASSEiNEQFF	CASSEINEQFF	TRBV6-1	TRBJ2-1	NA	S23:Tumor	556	-	-	-	-	-	-	-	-	-	-	-
262	SPIG%GE	0.00029	5	4	3.4e-10	1	0.001	0.15	0.001	0.0023	global-SPIG%GE	CASSPigaGELFF	CASSPIGAGELFF	TRBV7-3	TRBJ2-2	NA	S10:Tumor	22	-	-	-	-	-	-	-	-	-	-	-
262	SPIG%GE	0.00029	5	4	3.4e-10	1	0.001	0.15	0.001	0.0023	global-SPIG%GE	CASSPigaGELFF	CASSPIGAGELFF	TRBV7-3	TRBJ2-2	NA	S4:Tumor	441	-	-	-	-	-	-	-	-	-	-	-
262	SPIG%GE	0.00029	5	4	3.4e-10	1	0.001	0.15	0.001	0.0023	global-SPIG%GE	CASSPigaGELFF	CASSPIGAGELFF	TRBV7-3	TRBJ2-2	NA	S8:Tumor	6324	-	-	-	-	-	-	-	-	-	-	-
262	SPIG%GE	0.00029	5	4	3.4e-10	1	0.001	0.15	0.001	0.0023	global-SPIG%GE	CASSPigTGELFF	CASSPIGTGELFF	TRBV27	TRBJ2-2	NA	S0316-10:Tumor	1185	-	-	-	-	-	-	-	-	-	-	-
262	SPIG%GE	0.00029	5	4	3.4e-10	1	0.001	0.15	0.001	0.0023	global-SPIG%GE	CASSPigdGELFF	CASSPIGDGELFF	TRBV7-3	TRBJ2-2	NA	S23:Tumor	237	-	-	-	-	-	-	-	-	-	-	-
262	SPIG%GE	0.00029	5	4	3.4e-10	1	0.001	0.15	0.001	0.0023	global-SPIG%GE	CASSPigpGELFF	CASSPIGPGELFF	TRBV7-3	TRBJ2-2	NA	S4:Tumor	4961	-	-	-	-	-	-	-	-	-	-	-
263	GGQG%YE	0.00029	4	4	3.6e-09	1	0.031	0.049	0.001	0.0023	global-GGQG%YE	CASGGQGvYEQYF	CASGGQGVYEQYF	TRBV6-1	TRBJ2-7	NA	S18:Tumor	14358	-	-	-	-	-	-	-	-	-	-	-
263	GGQG%YE	0.00029	4	4	3.6e-09	1	0.031	0.049	0.001	0.0023	global-GGQG%YE	CAagGQGtYEQYF	CAAGGQGTYEQYF	TRBV10-2	TRBJ2-7	NA	S20:Tumor	3388	-	-	-	-	-	-	-	-	-	-	-
263	GGQG%YE	0.00029	4	4	3.6e-09	1	0.031	0.049	0.001	0.0023	global-GGQG%YE	CASGGQGtYEQYF	CASGGQGTYEQYF	TRBV6-1	TRBJ2-7	NA	S21:Tumor	780	-	-	-	-	-	-	-	-	-	-	-
263	GGQG%YE	0.00029	4	4	3.6e-09	1	0.031	0.049	0.001	0.0023	global-GGQG%YE	CSVgGQGaYEQYF	CSVGGQGAYEQYF	TRBV29-1	TRBJ2-7	NA	S10:Tumor	24	-	-	-	-	-	-	-	-	-	-	-
264	%GGPGE	0.00029	4	4	6.5e-07	1	0.32	0.85	0.001	0.0023	global-%GGPGE	CSGTGGpGELFF	CSGTGGPGELFF	TRBV29-1	TRBJ2-2	NA	S10:Tumor	123	-	-	-	-	-	-	-	-	-	-	-
264	%GGPGE	0.00029	4	4	6.5e-07	1	0.32	0.85	0.001	0.0023	global-%GGPGE	CASnGGpGELFF	CASNGGPGELFF	TRBV6-1	TRBJ2-2	NA	S6:Tumor	248	-	-	-	-	-	-	-	-	-	-	-
264	%GGPGE	0.00029	4	4	6.5e-07	1	0.32	0.85	0.001	0.0023	global-%GGPGE	CASAGGpGELFF	CASAGGPGELFF	TRBV2	TRBJ2-2	NA	S18:Tumor	574	-	-	-	-	-	-	-	-	-	-	-
264	%GGPGE	0.00029	4	4	6.5e-07	1	0.32	0.85	0.001	0.0023	global-%GGPGE	CASfGGpGELFF	CASFGGPGELFF	TRBV27	TRBJ2-2	NA	S16:Tumor	282	-	-	-	-	-	-	-	-	-	-	-
265	%DRNTGE	0.0003	6	6	2.5e-08	1	0.2	0.1	0.001	0.0012	global-%DRNTGE	CASrDRNTGELFF	CASRDRNTGELFF	TRBV6-1	TRBJ2-2	NA	S20:Tumor	392	-	-	-	-	-	-	-	-	-	-	-
265	%DRNTGE	0.0003	6	6	2.5e-08	1	0.2	0.1	0.001	0.0012	global-%DRNTGE	CATpDRNTGELFF	CATPDRNTGELFF	TRBV19	TRBJ2-2	NA	S6:Tumor	303	-	-	-	-	-	-	-	-	-	-	-
265	%DRNTGE	0.0003	6	6	2.5e-08	1	0.2	0.1	0.001	0.0012	global-%DRNTGE	CSApDRNTGELFF	CSAPDRNTGELFF	TRBV20-1	TRBJ2-2	NA	S0316-16:Tumor	66	-	-	-	-	-	-	-	-	-	-	-
265	%DRNTGE	0.0003	6	6	2.5e-08	1	0.2	0.1	0.001	0.0012	global-%DRNTGE	CAIgDRNTGELFF	CAIGDRNTGELFF	TRBV10-3	TRBJ2-2	NA	S19:Tumor	15848	-	-	-	-	-	-	-	-	-	-	-
265	%DRNTGE	0.0003	6	6	2.5e-08	1	0.2	0.1	0.001	0.0012	global-%DRNTGE	CASSDrNTGELFF	CASSDRNTGELFF	TRBV27	TRBJ2-2	NA	S0316-08:Tumor	382	-	-	-	-	-	-	-	-	-	-	-
265	%DRNTGE	0.0003	6	6	2.5e-08	1	0.2	0.1	0.001	0.0012	global-%DRNTGE	CAGRdrNTGELFF	CAGRDRNTGELFF	TRBV19	TRBJ2-2	NA	S0316-06:Tumor	230	-	-	-	-	-	-	-	-	-	-	-
266	T%TGE	0.0003	5	6	6.5e-08	1	0.066	0.82	0.001	0.0012	global-T%TGE	CASTtTGELFF	CASTTTGELFF	TRBV7-9	TRBJ2-2	NA	S16:Tumor	200	-	-	-	-	-	-	-	-	-	-	-
266	T%TGE	0.0003	5	6	6.5e-08	1	0.066	0.82	0.001	0.0012	global-T%TGE	CASTtTGELFF	CASTTTGELFF	TRBV19	TRBJ2-2	NA	S23:Tumor	1476	-	-	-	-	-	-	-	-	-	-	-
266	T%TGE	0.0003	5	6	6.5e-08	1	0.066	0.82	0.001	0.0012	global-T%TGE	CASTNTGELFF	CASTNTGELFF	TRBV27	TRBJ2-2	NA	S6:Tumor	107	-	-	-	-	-	-	-	-	-	-	-
266	T%TGE	0.0003	5	6	6.5e-08	1	0.066	0.82	0.001	0.0012	global-T%TGE	CSAtnTGEQFF	CSATNTGEQFF	TRBV20-1	TRBJ2-1	NA	S26:Tumor	475	-	-	-	-	-	-	-	-	-	-	-
266	T%TGE	0.0003	5	6	6.5e-08	1	0.066	0.82	0.001	0.0012	global-T%TGE	CASTyTGELFF	CASTYTGELFF	TRBV19	TRBJ2-2	NA	S30:Tumor	149	-	-	-	-	-	-	-	-	-	-	-
266	T%TGE	0.0003	5	6	6.5e-08	1	0.066	0.82	0.001	0.0012	global-T%TGE	CAITSTGELFF	CAITSTGELFF	TRBV10-3	TRBJ2-2	NA	S6:Tumor	94	-	-	-	-	-	-	-	-	-	-	-
266	T%TGE	0.0003	5	6	6.5e-08	1	0.066	0.82	0.001	0.0012	global-T%TGE	CASTiTGELFF	CASTITGELFF	TRBV7-9	TRBJ2-2	NA	S16:Tumor	435	-	-	-	-	-	-	-	-	-	-	-
267	S%DRSTDT	0.0003	6	6	1.7e-07	1	0.19	0.74	0.001	0.0012	global-S%DRSTDT	CASSQDRSTDTQYF	CASSQDRSTDTQYF	TRBV4-3	TRBJ2-3	NA	S8:Tumor	420	-	-	-	-	-	-	-	-	-	-	-
267	S%DRSTDT	0.0003	6	6	1.7e-07	1	0.19	0.74	0.001	0.0012	global-S%DRSTDT	CASSfDRSTDTQYF	CASSFDRSTDTQYF	TRBV7-8	TRBJ2-3	NA	S24:Tumor	816	-	-	-	-	-	-	-	-	-	-	-
267	S%DRSTDT	0.0003	6	6	1.7e-07	1	0.19	0.74	0.001	0.0012	global-S%DRSTDT	CASSmDRSTDTQYF	CASSMDRSTDTQYF	TRBV7-3	TRBJ2-3	NA	S23:Tumor	339	-	-	-	-	-	-	-	-	-	-	-
267	S%DRSTDT	0.0003	6	6	1.7e-07	1	0.19	0.74	0.001	0.0012	global-S%DRSTDT	CASSPDRSTDTQYF	CASSPDRSTDTQYF	TRBV7-3	TRBJ2-3	NA	S0316-12:Tumor	185	-	-	-	-	-	-	-	-	-	-	-
267	S%DRSTDT	0.0003	6	6	1.7e-07	1	0.19	0.74	0.001	0.0012	global-S%DRSTDT	CASSwDRSTDTQYF	CASSWDRSTDTQYF	TRBV6-1	TRBJ2-3	NA	S21:Tumor	597	-	-	-	-	-	-	-	-	-	-	-
267	S%DRSTDT	0.0003	6	6	1.7e-07	1	0.19	0.74	0.001	0.0012	global-S%DRSTDT	CASSSDRSTDTQYF	CASSSDRSTDTQYF	TRBV27	TRBJ2-3	NA	S0316-08:Tumor	312	-	-	-	-	-	-	-	-	-	-	-
268	SP%	0.0003	4	6	8.9e-08	1	0.14	0.5	0.001	0.0012	global-SP%	CASSPyygF	CASSPYYGF	TRBV5-8	TRBJ1-2	NA	S16:Tumor	61	-	-	-	-	-	-	-	-	-	-	-
268	SP%	0.0003	4	6	8.9e-08	1	0.14	0.5	0.001	0.0012	global-SP%	CASSPrrYF	CASSPRRYF	TRBV28	TRBJ2-7	NA	S0316-06:Tumor	157	-	-	-	-	-	-	-	-	-	-	-
268	SP%	0.0003	4	6	8.9e-08	1	0.14	0.5	0.001	0.0012	global-SP%	CASSPGGGL	CASSPGGGL	TRBV7-9	TRBJ1-1	NA	S0316-06:Tumor	186	-	-	-	-	-	-	-	-	-	-	-
268	SP%	0.0003	4	6	8.9e-08	1	0.14	0.5	0.001	0.0012	global-SP%	CASSPPLHF	CASSPPLHF	TRBV28	TRBJ1-6	NA	S0316-06:Tumor	144	-	-	-	-	-	-	-	-	-	-	-
268	SP%	0.0003	4	6	8.9e-08	1	0.14	0.5	0.001	0.0012	global-SP%	CASSPptAF	CASSPPTAF	TRBV28	TRBJ1-2	NA	S2:Tumor	3133	-	-	-	-	-	-	-	-	-	-	-
268	SP%	0.0003	4	6	8.9e-08	1	0.14	0.5	0.001	0.0012	global-SP%	CASSPpvTF	CASSPPVTF	TRBV6-1	TRBJ1-2	NA	S19:Tumor	716	-	-	-	-	-	-	-	-	-	-	-
269	S%DRNTGE	0.0003	5	6	2e-07	1	0.22	0.72	0.001	0.0012	global-S%DRNTGE	CASSDDRNTGELFF	CASSDDRNTGELFF	TRBV6-1	TRBJ2-2	NA	S0316-12:Tumor	153	-	-	-	-	-	-	-	-	-	-	-
269	S%DRNTGE	0.0003	5	6	2e-07	1	0.22	0.72	0.001	0.0012	global-S%DRNTGE	CASSRDRNTGELFF	CASSRDRNTGELFF	TRBV19	TRBJ2-2	NA	S0316-12:Tumor	164	-	-	-	-	-	-	-	-	-	-	-
269	S%DRNTGE	0.0003	5	6	2e-07	1	0.22	0.72	0.001	0.0012	global-S%DRNTGE	CASSRDRNTGELFF	CASSRDRNTGELFF	TRBV6-1	TRBJ2-2	NA	S4:Tumor	843	-	-	-	-	-	-	-	-	-	-	-
269	S%DRNTGE	0.0003	5	6	2e-07	1	0.22	0.72	0.001	0.0012	global-S%DRNTGE	CASSQDRNTGELFF	CASSQDRNTGELFF	TRBV4-2	TRBJ2-2	NA	S0316-10:Tumor	214	-	-	-	-	-	-	-	-	-	-	-
269	S%DRNTGE	0.0003	5	6	2e-07	1	0.22	0.72	0.001	0.0012	global-S%DRNTGE	CAISEDRNTGELFF	CAISEDRNTGELFF	TRBV10-3	TRBJ2-2	NA	S21:Tumor	1475	-	-	-	-	-	-	-	-	-	-	-
269	S%DRNTGE	0.0003	5	6	2e-07	1	0.22	0.72	0.001	0.0012	global-S%DRNTGE	CASSwDRNTGELFF	CASSWDRNTGELFF	TRBV2	TRBJ2-2	NA	S4:Tumor	336	-	-	-	-	-	-	-	-	-	-	-
269	S%DRNTGE	0.0003	5	6	2e-07	1	0.22	0.72	0.001	0.0012	global-S%DRNTGE	CASSLDRNTGELFF	CASSLDRNTGELFF	TRBV6-1	TRBJ2-2	NA	S0316-08:Tumor	171	-	-	-	-	-	-	-	-	-	-	-
270	SM%NTGE	0.00032	2	3	2.6e-08	1	0.01	0.43	0.001	0.0062	global-SM%NTGE	CASSmgNTGELFF	CASSMGNTGELFF	TRBV19	TRBJ2-2	NA	S6:Tumor	137	-	-	-	-	-	-	-	-	-	-	-
270	SM%NTGE	0.00032	2	3	2.6e-08	1	0.01	0.43	0.001	0.0062	global-SM%NTGE	CASSmsNTGELFF	CASSMSNTGELFF	TRBV19	TRBJ2-2	NA	S0316-10:Tumor	2312	-	-	-	-	-	-	-	-	-	-	-
270	SM%NTGE	0.00032	2	3	2.6e-08	1	0.01	0.43	0.001	0.0062	global-SM%NTGE	CASSmaNTGELFF	CASSMANTGELFF	TRBV19	TRBJ2-2	NA	S0316-10:Tumor	233	-	-	-	-	-	-	-	-	-	-	-
270	SM%NTGE	0.00032	2	3	2.6e-08	1	0.01	0.43	0.001	0.0062	global-SM%NTGE	CASSmaNTGELFF	CASSMANTGELFF	TRBV27	TRBJ2-2	NA	S6:Tumor	307	-	-	-	-	-	-	-	-	-	-	-
271	%VSYNSP	0.00032	3	3	4.3e-08	1	0.007	0.98	0.001	0.0062	global-%VSYNSP	CASlvSYNSPLHF	CASLVSYNSPLHF	TRBV6-1	TRBJ1-6	NA	S21:Tumor	178	-	-	-	-	-	-	-	-	-	-	-
271	%VSYNSP	0.00032	3	3	4.3e-08	1	0.007	0.98	0.001	0.0062	global-%VSYNSP	CASSVSYNSPLHF	CASSVSYNSPLHF	TRBV6-1	TRBJ1-6	NA	S0316-16:Tumor	109	-	-	-	-	-	-	-	-	-	-	-
271	%VSYNSP	0.00032	3	3	4.3e-08	1	0.007	0.98	0.001	0.0062	global-%VSYNSP	CASkvSYNSPLHF	CASKVSYNSPLHF	TRBV10-2	TRBJ1-6	NA	S6:Tumor	72	-	-	-	-	-	-	-	-	-	-	-
272	SLG%GNSGANV	0.00032	3	3	1.8e-08	1	0.008	0.36	0.001	0.0062	global-SLG%GNSGANV	CASSLGQGnSGANVLTF	CASSLGQGNSGANVLTF	TRBV4-1	TRBJ2-6	NA	S21:Tumor	1004	-	-	-	-	-	-	-	-	-	-	-
272	SLG%GNSGANV	0.00032	3	3	1.8e-08	1	0.008	0.36	0.001	0.0062	global-SLG%GNSGANV	CASSLGTGnSGANVLTF	CASSLGTGNSGANVLTF	TRBV4-1	TRBJ2-6	NA	S20:Tumor	242	-	-	-	-	-	-	-	-	-	-	-
272	SLG%GNSGANV	0.00032	3	3	1.8e-08	1	0.008	0.36	0.001	0.0062	global-SLG%GNSGANV	CASSLgpgnSGANVLTF	CASSLGPGNSGANVLTF	TRBV5-1	TRBJ2-6	NA	S2:Tumor	1131	-	-	-	-	-	-	-	-	-	-	-
273	SE%SGGANE	0.00032	2	3	2.2e-08	1	0.006	0.6	0.001	0.0062	global-SE%SGGANE	CASSETSGGaNEQFF	CASSETSGGANEQFF	TRBV6-1	TRBJ2-1	NA	S0316-06:Tumor	572	-	-	-	-	-	-	-	-	-	-	-
273	SE%SGGANE	0.00032	2	3	2.2e-08	1	0.006	0.6	0.001	0.0062	global-SE%SGGANE	CASSEaSGGaNEQFF	CASSEASGGANEQFF	TRBV6-1	TRBJ2-1	NA	S14:Tumor	558	-	-	-	-	-	-	-	-	-	-	-
273	SE%SGGANE	0.00032	2	3	2.2e-08	1	0.006	0.6	0.001	0.0062	global-SE%SGGANE	CAISEpSGGanEQYF	CAISEPSGGANEQYF	TRBV10-3	TRBJ2-7	NA	S0316-06:Tumor	192	-	-	-	-	-	-	-	-	-	-	-
274	SE%ENQP	0.00032	3	3	4.1e-09	1	0.001	0.66	0.001	0.0062	global-SE%ENQP	CASSEgeNQPQHF	CASSEGENQPQHF	TRBV6-1	TRBJ1-5	NA	S21:Tumor	193	-	-	-	-	-	-	-	-	-	-	-
274	SE%ENQP	0.00032	3	3	4.1e-09	1	0.001	0.66	0.001	0.0062	global-SE%ENQP	CASSERENQPQHF	CASSERENQPQHF	TRBV6-1	TRBJ1-5	NA	S20:Tumor	279	-	-	-	-	-	-	-	-	-	-	-
274	SE%ENQP	0.00032	3	3	4.1e-09	1	0.001	0.66	0.001	0.0062	global-SE%ENQP	CASSEveNQPQHF	CASSEVENQPQHF	TRBV6-1	TRBJ1-5	NA	S26:Tumor	800	-	-	-	-	-	-	-	-	-	-	-
275	SQESRG%NE	0.00032	3	3	4.8e-09	1	0.001	0.77	0.001	0.0062	global-SQESRG%NE	CASSQesRGlNEQFF	CASSQESRGLNEQFF	TRBV4-1	TRBJ2-1	NA	S0316-06:Tumor	213	-	-	-	-	-	-	-	-	-	-	-
275	SQESRG%NE	0.00032	3	3	4.8e-09	1	0.001	0.77	0.001	0.0062	global-SQESRG%NE	CASSQesRGdNEQFF	CASSQESRGDNEQFF	TRBV4-1	TRBJ2-1	NA	S0316-10:Tumor	536	-	-	-	-	-	-	-	-	-	-	-
275	SQESRG%NE	0.00032	3	3	4.8e-09	1	0.001	0.77	0.001	0.0062	global-SQESRG%NE	CASSQesRGgnEQYF	CASSQESRGGNEQYF	TRBV4-1	TRBJ2-7	NA	S0316-08:Tumor	193	-	-	-	-	-	-	-	-	-	-	-
276	%PGEGGE	0.00032	3	3	1.1e-06	1	0.21	0.82	0.001	0.0062	global-%PGEGGE	CAISpgeGGEQYF	CAISPGEGGEQYF	TRBV10-3	TRBJ2-7	NA	S24:Tumor	260	-	-	-	-	-	-	-	-	-	-	-
276	%PGEGGE	0.00032	3	3	1.1e-06	1	0.21	0.82	0.001	0.0062	global-%PGEGGE	CASSPgegGELFF	CASSPGEGGELFF	TRBV4-1	TRBJ2-2	NA	S14:Tumor	407	-	-	-	-	-	-	-	-	-	-	-
276	%PGEGGE	0.00032	3	3	1.1e-06	1	0.21	0.82	0.001	0.0062	global-%PGEGGE	CATipgegGELFF	CATIPGEGGELFF	TRBV6-1	TRBJ2-2	NA	S0316-12:Tumor	167	-	-	-	-	-	-	-	-	-	-	-
277	SI%GSE	0.00032	3	3	3.8e-08	1	0.011	0.56	0.001	0.0062	global-SI%GSE	CASSIQGsEQYF	CASSIQGSEQYF	TRBV6-1	TRBJ2-7	NA	S0316-06:Tumor	410	-	-	-	-	-	-	-	-	-	-	-
277	SI%GSE	0.00032	3	3	3.8e-08	1	0.011	0.56	0.001	0.0062	global-SI%GSE	CASSISGsEQFF	CASSISGSEQFF	TRBV19	TRBJ2-1	NA	S10:Tumor	727	-	-	-	-	-	-	-	-	-	-	-
277	SI%GSE	0.00032	3	3	3.8e-08	1	0.011	0.56	0.001	0.0062	global-SI%GSE	CASSIwgsEAFF	CASSIWGSEAFF	TRBV6-1	TRBJ1-1	NA	S24:Tumor	367	-	-	-	-	-	-	-	-	-	-	-
278	SP%VAYE	0.00032	3	3	1.2e-07	1	0.044	0.45	0.001	0.0062	global-SP%VAYE	CASSPvvaYEQYF	CASSPVVAYEQYF	TRBV28	TRBJ2-7	NA	S0316-08:Tumor	561	-	-	-	-	-	-	-	-	-	-	-
278	SP%VAYE	0.00032	3	3	1.2e-07	1	0.044	0.45	0.001	0.0062	global-SP%VAYE	CASSPpvaYEQYF	CASSPPVAYEQYF	TRBV18	TRBJ2-7	NA	S20:Tumor	281	-	-	-	-	-	-	-	-	-	-	-
278	SP%VAYE	0.00032	3	3	1.2e-07	1	0.044	0.45	0.001	0.0062	global-SP%VAYE	CASSPpvaYEQYF	CASSPPVAYEQYF	TRBV28	TRBJ2-7	NA	S8:Tumor	642	-	-	-	-	-	-	-	-	-	-	-
278	SP%VAYE	0.00032	3	3	1.2e-07	1	0.044	0.45	0.001	0.0062	global-SP%VAYE	CASSPtvaYEQYF	CASSPTVAYEQYF	TRBV27	TRBJ2-7	NA	S8:Tumor	1293	-	-	-	-	-	-	-	-	-	-	-
279	SEDRV%	0.00032	3	3	9.9e-08	1	0.19	0.083	0.001	0.0062	global-SEDRV%	CAISEDRvGYTF	CAISEDRVGYTF	TRBV10-3	TRBJ1-2	NA	S19:Tumor	10418	-	-	-	-	-	-	-	-	-	-	-
279	SEDRV%	0.00032	3	3	9.9e-08	1	0.19	0.083	0.001	0.0062	global-SEDRV%	CASSEDRvvQYF	CASSEDRVVQYF	TRBV10-1	TRBJ2-7	NA	S30:Tumor	542	-	-	-	-	-	-	-	-	-	-	-
279	SEDRV%	0.00032	3	3	9.9e-08	1	0.19	0.083	0.001	0.0062	global-SEDRV%	CASSEDRvaQYF	CASSEDRVAQYF	TRBV6-1	TRBJ2-7	NA	S0316-06:Tumor	280	-	-	-	-	-	-	-	-	-	-	-
280	SQTVN%E	0.00032	3	3	4.1e-07	1	0.18	0.36	0.001	0.0062	global-SQTVN%E	CAISqtvNTEAFF	CAISQTVNTEAFF	TRBV10-3	TRBJ1-1	NA	S26:Tumor	193	-	-	-	-	-	-	-	-	-	-	-
280	SQTVN%E	0.00032	3	3	4.1e-07	1	0.18	0.36	0.001	0.0062	global-SQTVN%E	CASSQtvnYEQYF	CASSQTVNYEQYF	TRBV27	TRBJ2-7	NA	S0316-16:Tumor	861	-	-	-	-	-	-	-	-	-	-	-
280	SQTVN%E	0.00032	3	3	4.1e-07	1	0.18	0.36	0.001	0.0062	global-SQTVN%E	CASSQtvNTEAFF	CASSQTVNTEAFF	TRBV6-1	TRBJ1-1	NA	S22:Tumor	1368	-	-	-	-	-	-	-	-	-	-	-
281	%REVGTDT	0.00032	3	3	5.6e-07	1	0.19	0.48	0.001	0.0062	global-%REVGTDT	CASkREvgTDTQYF	CASKREVGTDTQYF	TRBV6-1	TRBJ2-3	NA	S6:Tumor	90	-	-	-	-	-	-	-	-	-	-	-
281	%REVGTDT	0.00032	3	3	5.6e-07	1	0.19	0.48	0.001	0.0062	global-%REVGTDT	CAImREvgTDTQYF	CAIMREVGTDTQYF	TRBV10-3	TRBJ2-3	NA	S19:Tumor	1010	-	-	-	-	-	-	-	-	-	-	-
281	%REVGTDT	0.00032	3	3	5.6e-07	1	0.19	0.48	0.001	0.0062	global-%REVGTDT	CAaaREvgTDTQYF	CAAAREVGTDTQYF	TRBV2	TRBJ2-3	NA	S18:Tumor	622	-	-	-	-	-	-	-	-	-	-	-
282	AD%SYE	0.00032	3	3	3.2e-07	1	0.17	0.31	0.001	0.0062	global-AD%SYE	CATadsSYEQYF	CATADSSYEQYF	TRBV24-1	TRBJ2-7	NA	S24:Tumor	313	-	-	-	-	-	-	-	-	-	-	-
282	AD%SYE	0.00032	3	3	3.2e-07	1	0.17	0.31	0.001	0.0062	global-AD%SYE	CANadkSYEQYF	CANADKSYEQYF	TRBV10-3	TRBJ2-7	NA	S6:Tumor	200	-	-	-	-	-	-	-	-	-	-	-
282	AD%SYE	0.00032	3	3	3.2e-07	1	0.17	0.31	0.001	0.0062	global-AD%SYE	CASadySYEQYF	CASADYSYEQYF	TRBV5-8	TRBJ2-7	NA	S8:Tumor	2299	-	-	-	-	-	-	-	-	-	-	-
283	SLLG%GATDT	0.00032	3	3	4.1e-07	1	0.18	0.37	0.001	0.0062	global-SLLG%GATDT	CASSLlGTGaTDTQYF	CASSLLGTGATDTQYF	TRBV28	TRBJ2-3	NA	S4:Tumor	498	-	-	-	-	-	-	-	-	-	-	-
283	SLLG%GATDT	0.00032	3	3	4.1e-07	1	0.18	0.37	0.001	0.0062	global-SLLG%GATDT	CASSLlGGgaTDTQYF	CASSLLGGGATDTQYF	TRBV7-3	TRBJ2-3	NA	S19:Tumor	1427	-	-	-	-	-	-	-	-	-	-	-
283	SLLG%GATDT	0.00032	3	3	4.1e-07	1	0.18	0.37	0.001	0.0062	global-SLLG%GATDT	CASSLlGQGaTDTQYF	CASSLLGQGATDTQYF	TRBV4-1	TRBJ2-3	NA	S0316-12:Tumor	272	-	-	-	-	-	-	-	-	-	-	-
284	SPLGG%NE	0.00032	3	3	4.8e-07	1	0.094	0.82	0.001	0.0062	global-SPLGG%NE	CAISplGGpNEQFF	CAISPLGGPNEQFF	TRBV10-3	TRBJ2-1	NA	S24:Tumor	302	-	-	-	-	-	-	-	-	-	-	-
284	SPLGG%NE	0.00032	3	3	4.8e-07	1	0.094	0.82	0.001	0.0062	global-SPLGG%NE	CASSPlGGdNEQFF	CASSPLGGDNEQFF	TRBV18	TRBJ2-1	NA	S18:Tumor	272	-	-	-	-	-	-	-	-	-	-	-
284	SPLGG%NE	0.00032	3	3	4.8e-07	1	0.094	0.82	0.001	0.0062	global-SPLGG%NE	CAISplgGTNEQFF	CAISPLGGTNEQFF	TRBV10-3	TRBJ2-1	NA	S16:Tumor	284	-	-	-	-	-	-	-	-	-	-	-
285	SV%GAKNI	0.00032	3	3	4.7e-07	1	0.11	0.7	0.001	0.0062	global-SV%GAKNI	CAWSvGGAKNIQYF	CAWSVGGAKNIQYF	TRBV30	TRBJ2-4	NA	S0316-14:Tumor	251	-	-	-	-	-	-	-	-	-	-	-
285	SV%GAKNI	0.00032	3	3	4.7e-07	1	0.11	0.7	0.001	0.0062	global-SV%GAKNI	CASSVGGAKNIQYF	CASSVGGAKNIQYF	TRBV27	TRBJ2-4	NA	S19:Tumor	658	-	-	-	-	-	-	-	-	-	-	-
285	SV%GAKNI	0.00032	3	3	4.7e-07	1	0.11	0.7	0.001	0.0062	global-SV%GAKNI	CAWSvkgAKNIQYF	CAWSVKGAKNIQYF	TRBV30	TRBJ2-4	NA	S20:Tumor	234	-	-	-	-	-	-	-	-	-	-	-
286	SE%SSGSYE	0.00032	3	3	2.1e-07	1	0.1	0.33	0.001	0.0062	global-SE%SSGSYE	CAISEwsSGSYEQYF	CAISEWSSGSYEQYF	TRBV10-3	TRBJ2-7	NA	S19:Tumor	1630	-	-	-	-	-	-	-	-	-	-	-
286	SE%SSGSYE	0.00032	3	3	2.1e-07	1	0.1	0.33	0.001	0.0062	global-SE%SSGSYE	CAISEssSGSYEQYF	CAISESSSGSYEQYF	TRBV10-3	TRBJ2-7	NA	S0316-12:Tumor	138	-	-	-	-	-	-	-	-	-	-	-
286	SE%SSGSYE	0.00032	3	3	2.1e-07	1	0.1	0.33	0.001	0.0062	global-SE%SSGSYE	CASSEasSGSYEQYF	CASSEASSGSYEQYF	TRBV6-1	TRBJ2-7	NA	S10:Tumor	945	-	-	-	-	-	-	-	-	-	-	-
287	S%TRTGE	0.00032	7	3	6.8e-11	1	0.001	0.011	0.001	0.0062	global-S%TRTGE	CASSEtrTGEAFF	CASSETRTGEAFF	TRBV6-1	TRBJ1-1	NA	S0316-16:Tumor	7112	-	-	-	-	-	-	-	-	-	-	-
287	S%TRTGE	0.00032	7	3	6.8e-11	1	0.001	0.011	0.001	0.0062	global-S%TRTGE	CAISEtrTGELFF	CAISETRTGELFF	TRBV10-3	TRBJ2-2	NA	S14:Tumor	256	-	-	-	-	-	-	-	-	-	-	-
287	S%TRTGE	0.00032	7	3	6.8e-11	1	0.001	0.011	0.001	0.0062	global-S%TRTGE	CAISEtrTGELFF	CAISETRTGELFF	TRBV10-3	TRBJ2-2	NA	S18:Tumor	363	-	-	-	-	-	-	-	-	-	-	-
287	S%TRTGE	0.00032	7	3	6.8e-11	1	0.001	0.011	0.001	0.0062	global-S%TRTGE	CAISEtrTGELFF	CAISETRTGELFF	TRBV10-3	TRBJ2-2	NA	S19:Tumor	321	-	-	-	-	-	-	-	-	-	-	-
287	S%TRTGE	0.00032	7	3	6.8e-11	1	0.001	0.011	0.001	0.0062	global-S%TRTGE	CAISEtrTGELFF	CAISETRTGELFF	TRBV10-3	TRBJ2-2	NA	S20:Tumor	273	-	-	-	-	-	-	-	-	-	-	-
287	S%TRTGE	0.00032	7	3	6.8e-11	1	0.001	0.011	0.001	0.0062	global-S%TRTGE	CAISEtrTGELFF	CAISETRTGELFF	TRBV10-3	TRBJ2-2	NA	S21:Tumor	99243	-	-	-	-	-	-	-	-	-	-	-
287	S%TRTGE	0.00032	7	3	6.8e-11	1	0.001	0.011	0.001	0.0062	global-S%TRTGE	CAISEtrTGELFF	CAISETRTGELFF	TRBV10-3	TRBJ2-2	NA	S23:Tumor	284	-	-	-	-	-	-	-	-	-	-	-
287	S%TRTGE	0.00032	7	3	6.8e-11	1	0.001	0.011	0.001	0.0062	global-S%TRTGE	CSVsrtrTGELFF	CSVSRTRTGELFF	TRBV20-1	TRBJ2-2	NA	S0316-16:Tumor	75	-	-	-	-	-	-	-	-	-	-	-
288	S%YPNE	0.00032	2	3	1.3e-08	1	0.007	0.3	0.001	0.0062	global-S%YPNE	CASSVypNEQFF	CASSVYPNEQFF	TRBV7-3	TRBJ2-1	NA	S14:Tumor	803	-	-	-	-	-	-	-	-	-	-	-
288	S%YPNE	0.00032	2	3	1.3e-08	1	0.007	0.3	0.001	0.0062	global-S%YPNE	CASSLypNEQFF	CASSLYPNEQFF	TRBV7-9	TRBJ2-1	NA	S10:Tumor	2150	-	-	-	-	-	-	-	-	-	-	-
288	S%YPNE	0.00032	2	3	1.3e-08	1	0.007	0.3	0.001	0.0062	global-S%YPNE	CASSLypnerFF	CASSLYPNERFF	TRBV7-9	TRBJ2-1	NA	S10:Tumor	115	-	-	-	-	-	-	-	-	-	-	-
289	SEE%AGANV	0.00032	3	3	3e-10	1	0.001	0.049	0.001	0.0062	global-SEE%AGANV	CASSEeaaGANVLTF	CASSEEAAGANVLTF	TRBV6-1	TRBJ2-6	NA	S24:Tumor	464	-	-	-	-	-	-	-	-	-	-	-
289	SEE%AGANV	0.00032	3	3	3e-10	1	0.001	0.049	0.001	0.0062	global-SEE%AGANV	CASSEegaGANVLTF	CASSEEGAGANVLTF	TRBV6-1	TRBJ2-6	NA	S0316-06:Tumor	16275	-	-	-	-	-	-	-	-	-	-	-
289	SEE%AGANV	0.00032	3	3	3e-10	1	0.001	0.049	0.001	0.0062	global-SEE%AGANV	CASSEeraGANVLTF	CASSEERAGANVLTF	TRBV6-1	TRBJ2-6	NA	S0316-08:Tumor	326	-	-	-	-	-	-	-	-	-	-	-
290	SLGLA%NTGE	0.00032	3	3	8.9e-07	1	0.17	0.85	0.001	0.0062	global-SLGLA%NTGE	CASSLGLAvNTGELFF	CASSLGLAVNTGELFF	TRBV5-1	TRBJ2-2	NA	S18:Tumor	421	-	-	-	-	-	-	-	-	-	-	-
290	SLGLA%NTGE	0.00032	3	3	8.9e-07	1	0.17	0.85	0.001	0.0062	global-SLGLA%NTGE	CASSLGLAlNTGELFF	CASSLGLALNTGELFF	TRBV27	TRBJ2-2	NA	S0316-12:Tumor	241	-	-	-	-	-	-	-	-	-	-	-
290	SLGLA%NTGE	0.00032	3	3	8.9e-07	1	0.17	0.85	0.001	0.0062	global-SLGLA%NTGE	CASSLGLAsNTGELFF	CASSLGLASNTGELFF	TRBV5-8	TRBJ2-2	NA	S16:Tumor	94	-	-	-	-	-	-	-	-	-	-	-
291	GRIN%P	0.00032	3	3	6.6e-09	1	0.002	0.54	0.001	0.0062	global-GRIN%P	CSpGRiNSPLHF	CSPGRINSPLHF	TRBV20-1	TRBJ1-6	NA	S18:Tumor	1047	-	-	-	-	-	-	-	-	-	-	-
291	GRIN%P	0.00032	3	3	6.6e-09	1	0.002	0.54	0.001	0.0062	global-GRIN%P	CSAGriNQPQHF	CSAGRINQPQHF	TRBV20-1	TRBJ1-5	NA	S2:Tumor	314	-	-	-	-	-	-	-	-	-	-	-
291	GRIN%P	0.00032	3	3	6.6e-09	1	0.002	0.54	0.001	0.0062	global-GRIN%P	CANGRiNQPQHF	CANGRINQPQHF	TRBV23-1	TRBJ1-5	NA	S20:Tumor	282	-	-	-	-	-	-	-	-	-	-	-
292	%LSVTGE	0.00032	2	3	4.2e-08	1	0.008	0.85	0.001	0.0062	global-%LSVTGE	CASrlsvTGELFF	CASRLSVTGELFF	TRBV28	TRBJ2-2	NA	S10:Tumor	455	-	-	-	-	-	-	-	-	-	-	-
292	%LSVTGE	0.00032	2	3	4.2e-08	1	0.008	0.85	0.001	0.0062	global-%LSVTGE	CASSLsvTGELFF	CASSLSVTGELFF	TRBV5-1	TRBJ2-2	NA	S14:Tumor	285	-	-	-	-	-	-	-	-	-	-	-
292	%LSVTGE	0.00032	2	3	4.2e-08	1	0.008	0.85	0.001	0.0062	global-%LSVTGE	YasrlsvTGELFF	YASRLSVTGELFF	TRBV28	TRBJ2-2	NA	S10:Tumor	39	-	-	-	-	-	-	-	-	-	-	-
293	STQG%YE	0.00032	3	3	2.9e-07	1	0.17	0.28	0.001	0.0062	global-STQG%YE	CASStQGlYEQYF	CASSTQGLYEQYF	TRBV6-1	TRBJ2-7	NA	S4:Tumor	897	-	-	-	-	-	-	-	-	-	-	-
293	STQG%YE	0.00032	3	3	2.9e-07	1	0.17	0.28	0.001	0.0062	global-STQG%YE	CASStQGrYEQYF	CASSTQGRYEQYF	TRBV19	TRBJ2-7	NA	S19:Tumor	456	-	-	-	-	-	-	-	-	-	-	-
293	STQG%YE	0.00032	3	3	2.9e-07	1	0.17	0.28	0.001	0.0062	global-STQG%YE	CASStQGpYEQYF	CASSTQGPYEQYF	TRBV28	TRBJ2-7	NA	S0316-08:Tumor	1917	-	-	-	-	-	-	-	-	-	-	-
294	S%RGQGSNQP	0.00032	3	3	1.5e-07	1	0.19	0.13	0.001	0.0062	global-S%RGQGSNQP	CASSPrGQGSNQPQHF	CASSPRGQGSNQPQHF	TRBV27	TRBJ1-5	NA	S19:Tumor	6355	-	-	-	-	-	-	-	-	-	-	-
294	S%RGQGSNQP	0.00032	3	3	1.5e-07	1	0.19	0.13	0.001	0.0062	global-S%RGQGSNQP	CASShrGQGSNQPQHF	CASSHRGQGSNQPQHF	TRBV4-1	TRBJ1-5	NA	S6:Tumor	147	-	-	-	-	-	-	-	-	-	-	-
294	S%RGQGSNQP	0.00032	3	3	1.5e-07	1	0.19	0.13	0.001	0.0062	global-S%RGQGSNQP	CAWSvrGQGSNQPQHF	CAWSVRGQGSNQPQHF	TRBV30	TRBJ1-5	NA	S2:Tumor	153	-	-	-	-	-	-	-	-	-	-	-
295	SS%SRE	0.00032	3	3	5.4e-07	1	0.1	0.84	0.001	0.0062	global-SS%SRE	CASSSesrEQYF	CASSSESREQYF	TRBV28	TRBJ2-7	NA	S20:Tumor	259	-	-	-	-	-	-	-	-	-	-	-
295	SS%SRE	0.00032	3	3	5.4e-07	1	0.1	0.84	0.001	0.0062	global-SS%SRE	CASSSgsrELFF	CASSSGSRELFF	TRBV6-1	TRBJ2-2	NA	S26:Tumor	256	-	-	-	-	-	-	-	-	-	-	-
295	SS%SRE	0.00032	3	3	5.4e-07	1	0.1	0.84	0.001	0.0062	global-SS%SRE	CASSSgsrEQYV	CASSSGSREQYV	TRBV6-1	TRBJ2-7	NA	S6:Tumor	343	-	-	-	-	-	-	-	-	-	-	-
296	SPLAGA%YE	0.00032	3	3	2.6e-07	1	0.17	0.25	0.001	0.0062	global-SPLAGA%YE	CAWSpLAGahYEQYF	CAWSPLAGAHYEQYF	TRBV30	TRBJ2-7	NA	S4:Tumor	405	-	-	-	-	-	-	-	-	-	-	-
296	SPLAGA%YE	0.00032	3	3	2.6e-07	1	0.17	0.25	0.001	0.0062	global-SPLAGA%YE	CASSPLAGahYEQYF	CASSPLAGAHYEQYF	TRBV18	TRBJ2-7	NA	S16:Tumor	150	-	-	-	-	-	-	-	-	-	-	-
296	SPLAGA%YE	0.00032	3	3	2.6e-07	1	0.17	0.25	0.001	0.0062	global-SPLAGA%YE	CASSPLAGatYEQYF	CASSPLAGATYEQYF	TRBV27	TRBJ2-7	NA	S0316-08:Tumor	2809	-	-	-	-	-	-	-	-	-	-	-
297	%RDRVNNE	0.00032	3	3	1.3e-08	1	0.01	0.22	0.001	0.0062	global-%RDRVNNE	CSADRdrvnNEQFF	CSADRDRVNNEQFF	TRBV20-1	TRBJ2-1	NA	S10:Tumor	140	-	-	-	-	-	-	-	-	-	-	-
297	%RDRVNNE	0.00032	3	3	1.3e-08	1	0.01	0.22	0.001	0.0062	global-%RDRVNNE	CSADRdrvnNEQFF	CSADRDRVNNEQFF	TRBV20-1	TRBJ2-1	NA	S20:Tumor	5628	-	-	-	-	-	-	-	-	-	-	-
297	%RDRVNNE	0.00032	3	3	1.3e-08	1	0.01	0.22	0.001	0.0062	global-%RDRVNNE	CgaDRdrvnNEQFF	CGADRDRVNNEQFF	TRBV20-1	TRBJ2-1	NA	S10:Tumor	83	-	-	-	-	-	-	-	-	-	-	-
297	%RDRVNNE	0.00032	3	3	1.3e-08	1	0.01	0.22	0.001	0.0062	global-%RDRVNNE	CAScrDRvnNEQFF	CASCRDRVNNEQFF	TRBV7-2	TRBJ2-1	NA	S6:Tumor	77	-	-	-	-	-	-	-	-	-	-	-
298	SEAG%YQP	0.00032	3	3	3.2e-09	1	0.002	0.26	0.001	0.0062	global-SEAG%YQP	CASSEAGfyQPQHF	CASSEAGFYQPQHF	TRBV27	TRBJ1-5	NA	S16:Tumor	144	-	-	-	-	-	-	-	-	-	-	-
298	SEAG%YQP	0.00032	3	3	3.2e-09	1	0.002	0.26	0.001	0.0062	global-SEAG%YQP	CASSEAGGyQPQHF	CASSEAGGYQPQHF	TRBV6-1	TRBJ1-5	NA	S8:Tumor	2133	-	-	-	-	-	-	-	-	-	-	-
298	SEAG%YQP	0.00032	3	3	3.2e-09	1	0.002	0.26	0.001	0.0062	global-SEAG%YQP	CASSEAGsyQPQHF	CASSEAGSYQPQHF	TRBV6-1	TRBJ1-5	NA	S4:Tumor	1308	-	-	-	-	-	-	-	-	-	-	-
299	TLRE%	0.00032	3	3	7.2e-10	1	0.001	0.12	0.001	0.0062	global-TLRE%	WastlrEKLFF	WASTLREKLFF	TRBV27	TRBJ1-4	NA	S14:Tumor	203	-	-	-	-	-	-	-	-	-	-	-
299	TLRE%	0.00032	3	3	7.2e-10	1	0.001	0.12	0.001	0.0062	global-TLRE%	CASTLrETQYF	CASTLRETQYF	TRBV6-1	TRBJ2-5	NA	S10:Tumor	727	-	-	-	-	-	-	-	-	-	-	-
299	TLRE%	0.00032	3	3	7.2e-10	1	0.001	0.12	0.001	0.0062	global-TLRE%	CASTLrETQYF	CASTLRETQYF	TRBV6-1	TRBJ2-5	NA	S20:Tumor	7797	-	-	-	-	-	-	-	-	-	-	-
[truncated: 52,516 more rows]

## Sheet: Dataset S4b VDJDB
	CDR3	V	J	Sample	Epitope species
1	CASSYKGSYEQYF	TRBV6-1	TRBJ2-7	1:Tumor	NA
2	CASSLPTSGRYEQYF	TRBV7-8	TRBJ2-7	1:Tumor	NA
3	CASSLGDMGRVNTEAFF	TRBV7-9	TRBJ1-1	1:Tumor	NA
4	CASSLESGGIYNEQFF	TRBV7-8	TRBJ2-1	1:Tumor	NA
5	CASSVRGLENSPLHF	TRBV6-1	TRBJ1-6	1:Tumor	NA
6	CASSLTTNSYEQYV	TRBV7-8	TRBJ2-7	1:Tumor	NA
7	CASSGGVGDYYNEQFF	TRBV6-1	TRBJ2-1	1:Tumor	NA
8	CASSRTLNQPQHF	TRBV6-1	TRBJ1-5	1:Tumor	NA
9	CASSIQKLAGADTQYF	TRBV6-1	TRBJ2-3	1:Tumor	NA
10	CASSSTSGVYNEQFF	TRBV7-8	TRBJ2-1	1:Tumor	NA
11	CASSYFGSGLKYEQYF	TRBV6-1	TRBJ2-7	1:Tumor	NA
12	CASSRGTSGIWELFF	TRBV6-1	TRBJ2-2	1:Tumor	NA
13	CASSLVDTYEQYF	TRBV7-9	TRBJ2-7	1:Tumor	NA
14	CASSDGRREETQYF	TRBV6-1	TRBJ2-5	1:Tumor	NA
15	CASSLGTGGSYEQYF	TRBV7-9	TRBJ2-7	1:Tumor	CMV
16	CASSFGGYQETQYF	TRBV6-1	TRBJ2-5	1:Tumor	NA
17	CASSLNQGAEQFF	TRBV4-2	TRBJ2-1	1:Tumor	NA
18	CASSPRGPGGTGELFF	TRBV5-1	TRBJ2-2	1:Tumor	NA
19	CASSRGLAGGYEQFF	TRBV7-2	TRBJ2-1	1:Tumor	NA
20	CASSPGEGQPQHF	TRBV6-1	TRBJ1-5	1:Tumor	NA
21	CASSSDTFNSPLHF	TRBV7-9	TRBJ1-6	1:Tumor	NA
22	CASSPSRGQGTHNEQFF	TRBV7-3	TRBJ2-1	1:Tumor	NA
23	CASSLGPGGNEQFF	TRBV7-7	TRBJ2-1	1:Tumor	NA
24	CASTARRVWGNTEAFF	TRBV6-1	TRBJ1-1	1:Tumor	NA
25	CASSSSDRDYQPQHF	TRBV7-8	TRBJ1-5	1:Tumor	NA
26	CASIPPGQNYGYTF	TRBV6-1	TRBJ1-2	1:Tumor	NA
27	CASSLHGSNYEQYF	TRBV7-2	TRBJ2-7	1:Tumor	NA
28	CASSLWASGEGYTQYF	TRBV7-8	TRBJ2-3	1:Tumor	NA
29	CASSDRTGGLRNIQYF	TRBV6-1	TRBJ2-4	1:Tumor	NA
30	CASSPPSGGGPTEQYF	TRBV7-2	TRBJ2-7	1:Tumor	NA
31	CASRMLAPSTGELFF	TRBV6-1	TRBJ2-2	1:Tumor	NA
32	CASSTGEANQPQHF	TRBV6-1	TRBJ1-5	1:Tumor	NA
33	CASSSGTSGRAADTQYF	TRBV7-7	TRBJ2-3	1:Tumor	NA
34	CASTQTGDGYTF	TRBV6-1	TRBJ1-2	1:Tumor	NA
35	CASRPHTGGSGNTIYF	TRBV6-1	TRBJ1-3	1:Tumor	NA
36	CASSYISLAGANVLTF	TRBV6-1	TRBJ2-6	1:Tumor	NA
37	CASRPGQGEAFF	TRBV6-1	TRBJ1-1	1:Tumor	NA
38	CASSRGGDTGELFF	TRBV7-8	TRBJ2-2	1:Tumor	NA
39	CASSLQDTNEKLFF	TRBV7-2	TRBJ1-4	1:Tumor	NA
40	CASSLQSSTEQFF	TRBV7-2	TRBJ2-1	1:Tumor	NA
41	CASSFASGTEAFF	TRBV7-3	TRBJ1-1	1:Tumor	NA
42	CASSTSTGGPGELFF	TRBV6-1	TRBJ2-2	1:Tumor	NA
43	CASRAGGSDTQYF	TRBV6-1	TRBJ2-3	1:Tumor	NA
44	CASRRQGAAVESEKLFF	TRBV6-1	TRBJ1-4	1:Tumor	NA
45	CASSERPGQDTHEQYF	TRBV7-8	TRBJ2-7	1:Tumor	NA
46	CASSTGTGGEAFF	TRBV7-3	TRBJ1-1	1:Tumor	NA
47	CASSDGSHHNSPLHF	TRBV6-1	TRBJ1-6	1:Tumor	NA
48	CASTPTGGRLYGYTF	TRBV6-1	TRBJ1-2	1:Tumor	NA
49	CASIRTGNTGELFF	TRBV6-1	TRBJ2-2	1:Tumor	NA
50	CASSLDPDSYRNEQFF	TRBV7-9	TRBJ2-1	1:Tumor	NA
51	CASRDLAGDETQYF	TRBV6-1	TRBJ2-5	1:Tumor	NA
52	CASRLQRDGYGYTF	TRBV7-9	TRBJ1-2	1:Tumor	NA
53	CASSLPAGALVNEQFF	TRBV6-1	TRBJ2-1	1:Tumor	NA
54	CASRRVRGYNEQFF	TRBV6-1	TRBJ2-1	1:Tumor	NA
55	CASSSRTSGTYEQYF	TRBV6-1	TRBJ2-7	1:Tumor	NA
56	CASKVEGGVGEAFF	TRBV6-1	TRBJ1-1	1:Tumor	NA
57	CASTQGHGNTEAFF	TRBV7-6	TRBJ1-1	1:Tumor	NA
58	CASSVVPGPPNSPLHF	TRBV6-1	TRBJ1-6	1:Tumor	NA
59	CASSLVGPTGTGELFF	TRBV5-4	TRBJ2-2	1:Tumor	NA
60	CASSFQGFGYTF	TRBV6-1	TRBJ1-2	1:Tumor	NA
61	CASSLVASGGPIQETQYF	TRBV7-6	TRBJ2-5	1:Tumor	NA
62	CASSQFGGGELFF	TRBV6-1	TRBJ2-2	1:Tumor	NA
63	CASSSGQGATDTQYF	TRBV7-9	TRBJ2-3	1:Tumor	NA
64	CASSLGGGSGFNEQFF	TRBV7-3	TRBJ2-1	1:Tumor	NA
65	CASSSYGLAGYTQYF	TRBV7-2	TRBJ2-3	1:Tumor	NA
66	CASSLTGSYEQYF	TRBV6-1	TRBJ2-7	1:Tumor	NA
67	CASGYQPQHF	TRBV6-1	TRBJ1-5	1:Tumor	NA
68	CASSHTGTGNDNEQFF	TRBV7-3	TRBJ2-1	1:Tumor	NA
69	CASEGVETGAVGELFF	TRBV6-1	TRBJ2-2	1:Tumor	NA
70	CASSYSDRGYPRPQHF	TRBV6-6	TRBJ1-5	1:Tumor	NA
71	CATLNIQRGGGTDTQYF	TRBV6-1	TRBJ2-3	1:Tumor	NA
72	CASRVLAGSNEQFF	TRBV7-2	TRBJ2-1	1:Tumor	NA
73	CASSYSKTGGVYGYTF	TRBV6-6	TRBJ1-2	1:Tumor	NA
74	CASSLDGGANTGELFF	TRBV7-3	TRBJ2-2	1:Tumor	NA
75	CASSYPGTRGEPYYNEQFF	TRBV6-6	TRBJ2-1	1:Tumor	NA
76	CASSLRERNGYTF	TRBV6-1	TRBJ1-2	1:Tumor	NA
77	CASSTDRDNSPLHF	TRBV7-2	TRBJ1-6	1:Tumor	NA
78	CASSLRQEQYF	TRBV7-8	TRBJ2-7	1:Tumor	NA
79	CASSLNVGVLETQYF	TRBV7-6	TRBJ2-5	1:Tumor	NA
80	CASSYPRTGGQTEAFF	TRBV6-6	TRBJ1-1	1:Tumor	NA
81	CASSTGPQAAGYTF	TRBV6-1	TRBJ1-2	1:Tumor	NA
82	CASSEAGLSNQPQHF	TRBV6-4	TRBJ1-5	1:Tumor	NA
83	CASSRWGGGNQPQHF	TRBV7-8	TRBJ1-5	1:Tumor	NA
84	CASRPGGHPPEAFF	TRBV6-1	TRBJ1-1	1:Tumor	NA
85	CASSVEAGGYNEQFF	TRBV2	TRBJ2-1	1:Tumor	NA
86	CASSWGQGARGYTF	TRBV7-8	TRBJ1-2	1:Tumor	NA
87	CASSWWTATGELFF	TRBV6-1	TRBJ2-2	1:Tumor	NA
88	CASSRSLGGGSTDTQYF	TRBV7-2	TRBJ2-3	1:Tumor	NA
89	CASSVAGGDTQYF	TRBV7-2	TRBJ2-3	1:Tumor	NA
90	CASSKTSDRGNNEQFF	TRBV7-2	TRBJ2-1	1:Tumor	NA
91	CASSENDRVQYF	TRBV6-1	TRBJ2-7	1:Tumor	NA
92	CASSQTSGRFNEQFF	TRBV7-9	TRBJ2-1	1:Tumor	NA
93	CASRDSGRAGKNIQYF	TRBV6-1	TRBJ2-4	1:Tumor	NA
94	CASSQDRGQGYTF	TRBV7-3	TRBJ1-2	1:Tumor	NA
95	CASSPRTEKNSPLHF	TRBV6-1	TRBJ1-6	1:Tumor	NA
96	CASSRQVNTDTQYF	TRBV6-1	TRBJ2-3	1:Tumor	NA
97	CASSRGPGELFF	TRBV7-3	TRBJ2-2	1:Tumor	NA
98	CASSSNEQYV	TRBV6-9	TRBJ2-7	1:Tumor	NA
99	CASTRRGGQETQYF	TRBV6-1	TRBJ2-5	1:Tumor	NA
100	CASSLVGGVYNEQFF	TRBV5-5	TRBJ2-1	1:Tumor	NA
101	CASSVGGGNTEAFF	TRBV7-8	TRBJ1-1	1:Tumor	NA
102	CASRPPGGRGYTF	TRBV6-1	TRBJ1-2	1:Tumor	NA
103	CASSLTSGTLETQYF	TRBV5-1	TRBJ2-5	1:Tumor	NA
104	CASSIRADGEKLFF	TRBV6-1	TRBJ1-4	1:Tumor	NA
105	CASSAGGSGEDTQYF	TRBV7-2	TRBJ2-3	1:Tumor	NA
106	CASRPDRGTDTQYF	TRBV6-1	TRBJ2-3	1:Tumor	NA
107	CASSVYSNQPQHF	TRBV7-8	TRBJ1-5	1:Tumor	InfluenzaA
108	CASSLGSSYNEQFF	TRBV7-8	TRBJ2-1	1:Tumor	NA
109	CASSLGQAYEQYF	TRBV6-1	TRBJ2-7	1:Tumor	EBV
110	CASSWGEAPTNEKLFF	TRBV7-8	TRBJ1-4	1:Tumor	NA
111	CASSLQGGEVPYF	TRBV7-3	TRBJ2-3	1:Tumor	NA
112	CASSQTYTNEKLFF	TRBV6-1	TRBJ1-4	1:Tumor	NA
113	CASSYSRGGSSYNSPLHF	TRBV6-6	TRBJ1-6	1:Tumor	NA
114	CASSWGTGAYEQYF	TRBV6-1	TRBJ2-7	1:Tumor	NA
115	CASSRTGGGNTEAFF	TRBV6-1	TRBJ1-1	1:Tumor	NA
116	CASSYGSSTDTQYF	TRBV6-1	TRBJ2-3	1:Tumor	NA
117	CASSVDRDDEQYF	TRBV6-1	TRBJ2-7	1:Tumor	NA
118	CASSAQEVTQYF	TRBV6-1	TRBJ2-5	1:Tumor	NA
119	CASSYSGLAGGRETQYF	TRBV6-1	TRBJ2-5	1:Tumor	NA
120	CATMGQNYEQYF	TRBV6-1	TRBJ2-7	1:Tumor	NA
121	CASRNRDSTDTQYF	TRBV6-1	TRBJ2-3	1:Tumor	NA
122	CASSFSVLQETQYF	TRBV7-9	TRBJ2-5	1:Tumor	NA
123	CASSGQGKYEQYF	TRBV6-1	TRBJ2-7	1:Tumor	NA
124	CASRSTRDFTDTQYF	TRBV7-9	TRBJ2-3	1:Tumor	NA
125	CASSQLSGATQYF	TRBV6-1	TRBJ2-3	1:Tumor	NA
126	CASSYSIGGEGSPLHF	TRBV6-6	TRBJ1-6	1:Tumor	NA
127	CASSLESRAAFF	TRBV7-9	TRBJ1-1	1:Tumor	NA
128	CASSLGLPPGEQFF	TRBV7-8	TRBJ2-1	1:Tumor	NA
129	CASSLGDRGYYEQYF	TRBV5-1	TRBJ2-7	1:Tumor	NA
130	CASSLGTGRPGANVLTF	TRBV7-2	TRBJ2-6	1:Tumor	NA
131	CASSSQAWGQILSGANVLTF	TRBV6-1	TRBJ2-6	1:Tumor	NA
132	CASSWGQGAVYEQYF	TRBV7-2	TRBJ2-7	1:Tumor	NA
133	CASSLSLTDTQYF	TRBV7-2	TRBJ2-3	1:Tumor	NA
134	CASSPTSGRGQTQYF	TRBV7-2	TRBJ2-5	1:Tumor	NA
135	CARGGAITGELFF	TRBV6-1	TRBJ2-2	1:Tumor	NA
136	CASSRTGAIWEETQYF	TRBV6-1	TRBJ2-5	1:Tumor	NA
137	CASTPPGTGKGEQYF	TRBV6-1	TRBJ2-7	1:Tumor	NA
138	CASSADDRDQGSYEQYF	TRBV7-2	TRBJ2-7	1:Tumor	NA
139	CASSSGQGRATGANVLTF	TRBV6-1	TRBJ2-6	1:Tumor	NA
140	CASSRVRGADYGYTF	TRBV6-1	TRBJ1-2	1:Tumor	NA
141	CASRSASGSYEQYF	TRBV6-1	TRBJ2-7	1:Tumor	NA
142	CASSITQGGTDEQFF	TRBV7-3	TRBJ2-1	1:Tumor	NA
143	CASSIRSRGVPEAFF	TRBV6-1	TRBJ1-1	1:Tumor	NA
144	CASSLVASGRDIQYF	TRBV7-9	TRBJ2-4	1:Tumor	NA
145	CASSYQTGDNEQFF	TRBV7-8	TRBJ2-1	1:Tumor	NA
146	CASSLILAKNIQYF	TRBV7-9	TRBJ2-4	1:Tumor	NA
147	CASSRFLGQGVDSGANVLTF	TRBV4-3	TRBJ2-6	1:Tumor	NA
148	CASSLSGRAGGDTQYF	TRBV7-3	TRBJ2-3	1:Tumor	NA
149	CASSLAGTSGTYEQFF	TRBV7-6	TRBJ2-1	1:Tumor	NA
150	CASSPSLEHNEQFF	TRBV7-3	TRBJ2-1	1:Tumor	NA
151	CASSYAGLNTEAFF	TRBV5-8	TRBJ1-1	1:Tumor	NA
152	CASTLGGSGQPQHF	TRBV6-1	TRBJ1-5	1:Tumor	NA
153	CASSLPTGQAHSGANVLTF	TRBV7-8	TRBJ2-6	1:Tumor	NA
154	CASSFGTSNEKLFF	TRBV7-9	TRBJ1-4	1:Tumor	NA
155	CASSDPGVPSYEQYF	TRBV6-1	TRBJ2-7	1:Tumor	NA
156	CASSKDPGLPYKS	TRBV6-1	TRBJ2-3	1:Tumor	NA
157	CASSFRQNTIYF	TRBV6-1	TRBJ1-3	1:Tumor	NA
158	CASSLRDSSRNEQFF	TRBV7-3	TRBJ2-1	1:Tumor	NA
159	CASSFFRGAYSYEQYF	TRBV6-1	TRBJ2-7	1:Tumor	NA
160	CASSRTLKSGELFF	TRBV6-1	TRBJ2-2	1:Tumor	NA
161	CASSLSGKGTDTQYF	TRBV7-9	TRBJ2-3	1:Tumor	NA
162	CASSPSDRGFNQPQHF	TRBV6-1	TRBJ1-5	1:Tumor	NA
163	CASSYSRGAEWPQHF	TRBV6-6	TRBJ1-5	1:Tumor	NA
164	CASSVTQETQYF	TRBV6-1	TRBJ2-5	1:Tumor	NA
165	CASSYGPEQGTDTQYF	TRBV6-6	TRBJ2-3	1:Tumor	NA
166	CASSSGDRNTIYF	TRBV7-9	TRBJ1-3	1:Tumor	NA
167	CASSPAWVSPDTQYF	TRBV7-9	TRBJ2-3	1:Tumor	NA
168	CASSFGLSGDQPQHF	TRBV7-9	TRBJ1-5	1:Tumor	NA
169	CASSPSTSGSSDTQYF	TRBV6-1	TRBJ2-3	1:Tumor	NA
170	CASAPVVRRTDTQYF	TRBV19	TRBJ2-3	1:Tumor	NA
171	CASRKGTSGIYNEQFF	TRBV6-1	TRBJ2-1	1:Tumor	NA
172	CASSQEGTNYGYTF	TRBV4-1	TRBJ1-2	1:Tumor	NA
173	CASSNGVENIQYF	TRBV5-1	TRBJ2-4	1:Tumor	NA
174	CASSWTVLSNEQFF	TRBV4-3	TRBJ2-1	1:Tumor	NA
175	CASSQQGQGQFF	TRBV4-3	TRBJ2-1	1:Tumor	NA
176	CASSVQGRGYNEQFF	TRBV7-2	TRBJ2-1	1:Tumor	NA
177	CASSLAGMEQYF	TRBV6-1	TRBJ2-7	1:Tumor	NA
178	CASSSLDRGLQETQYF	TRBV6-1	TRBJ2-5	1:Tumor	NA
179	CASGLALSSYNEQFF	TRBV6-1	TRBJ2-1	1:Tumor	NA
180	CASSGVIAGGRTGELFF	TRBV6-1	TRBJ2-2	1:Tumor	NA
181	CASENLGSKNIQYF	TRBV19	TRBJ2-4	1:Tumor	NA
182	CASSQDYRDNEQFF	TRBV4-3	TRBJ2-1	1:Tumor	NA
183	CASSFLDEAFF	TRBV6-1	TRBJ1-1	1:Tumor	NA
184	CASSMSGAYGYTF	TRBV6-1	TRBJ1-2	1:Tumor	NA
185	CASRAERGHQDTQYF	TRBV5-8	TRBJ2-3	1:Tumor	NA
186	CASSQGEPAKNIQYF	TRBV7-9	TRBJ2-4	1:Tumor	NA
187	CASSLVRGSGNTIYF	TRBV7-6	TRBJ1-3	1:Tumor	NA
188	CASSAGQGPITDTQYF	TRBV7-9	TRBJ2-3	1:Tumor	NA
189	CASSLRGTSEARQYF	TRBV6-1	TRBJ2-7	1:Tumor	NA
190	CASTTTWARNTDTQYF	TRBV7-9	TRBJ2-3	1:Tumor	NA
191	CASSPSRWGAGLNTEAFF	TRBV7-9	TRBJ1-1	1:Tumor	NA
192	CASSSWDRGHSEQFF	TRBV7-3	TRBJ2-1	1:Tumor	NA
193	CASVNSNYGYTF	TRBV7-9	TRBJ1-2	1:Tumor	NA
194	CASSLFQQQETQYF	TRBV7-8	TRBJ2-5	1:Tumor	NA
195	CASSLRDYNEQFF	TRBV7-9	TRBJ2-1	1:Tumor	NA
196	CASHKVNTDTQYF	TRBV6-1	TRBJ2-3	1:Tumor	NA
197	CASSLARGLAGGREQFF	TRBV7-9	TRBJ2-1	1:Tumor	NA
198	CASSLGAGVRTGELFF	TRBV7-8	TRBJ2-2	1:Tumor	NA
199	CASSPPAGLNTEAFF	TRBV6-1	TRBJ1-1	1:Tumor	NA
200	CASSPTSGAIYEQYF	TRBV6-1	TRBJ2-7	1:Tumor	NA
201	CASSSDRVSAGNTIYF	TRBV6-1	TRBJ1-3	1:Tumor	NA
202	CASSEPGQGRRKLFF	TRBV6-1	TRBJ1-4	1:Tumor	NA
203	CASSLGQGYEQYF	TRBV5-8	TRBJ2-7	1:Tumor	HomoSapiens
204	CASSPNGAPYEQYF	TRBV7-9	TRBJ2-7	1:Tumor	NA
205	CASSLDEKLFF	TRBV7-9	TRBJ1-4	1:Tumor	NA
206	CASTYGQITGELFF	TRBV7-9	TRBJ2-2	1:Tumor	NA
207	CASSSWGVYPEAFF	TRBV6-1	TRBJ1-1	1:Tumor	NA
208	CASSLAGGAYNEQFF	TRBV6-1	TRBJ2-1	1:Tumor	NA
209	CASSKGQGIGNEKLFF	TRBV6-1	TRBJ1-4	1:Tumor	NA
210	CASSRTGGHGYTF	TRBV6-1	TRBJ1-2	1:Tumor	NA
211	CATKPGGLSSYEQYF	TRBV5-4	TRBJ2-7	1:Tumor	NA
212	CACLGPTYEQYF	TRBV6-1	TRBJ2-7	1:Tumor	NA
213	CASRTQGQHNEQFF	TRBV6-1	TRBJ2-1	1:Tumor	NA
214	CASRPGGRVFTGELFF	TRBV6-1	TRBJ2-2	1:Tumor	NA
215	CASRDWTGGLGYGYTF	TRBV6-1	TRBJ1-2	1:Tumor	NA
216	CASSLGTASYNEQFF	TRBV5-1	TRBJ2-1	1:Tumor	NA
217	CASSLSLAGFNEQFF	TRBV7-3	TRBJ2-1	1:Tumor	NA
218	CASTEGEIGELFF	TRBV6-1	TRBJ2-2	1:Tumor	NA
219	CASRQLAGETYEQYF	TRBV6-1	TRBJ2-7	1:Tumor	NA
220	CASSQDLQGYKNIQYF	TRBV4-3	TRBJ2-4	1:Tumor	NA
221	CASSDPGTSGHNEQFF	TRBV6-1	TRBJ2-1	1:Tumor	NA
222	CASRRTSGGYEQYF	TRBV6-1	TRBJ2-7	1:Tumor	NA
223	CASSRRLSGGIGELFF	TRBV6-1	TRBJ2-2	1:Tumor	NA
224	CASTQGDEQFF	TRBV6-1	TRBJ2-1	1:Tumor	CMV
225	CASTKNAGASYGYTF	TRBV6-1	TRBJ1-2	1:Tumor	NA
226	CASSRRGEIRVQYF	TRBV6-1	TRBJ2-7	1:Tumor	NA
227	CASSPWGSGGTRDTQYF	TRBV7-3	TRBJ2-3	1:Tumor	NA
228	CASSYGGIAKNIQYF	TRBV6-1	TRBJ2-4	1:Tumor	NA
229	CASRRQFLNTEAFF	TRBV6-1	TRBJ1-1	1:Tumor	NA
230	CASSRDSPGNQPQHF	TRBV6-1	TRBJ1-5	1:Tumor	NA
231	CASSQEGLEGDEQFF	TRBV4-1	TRBJ2-1	1:Tumor	NA
232	CASTLEYRTGELFF	TRBV6-1	TRBJ2-2	1:Tumor	NA
233	CASGDRNRKETQYF	TRBV28	TRBJ2-5	1:Tumor	NA
234	CASNEGGTGTVYEQYF	TRBV6-1	TRBJ2-7	1:Tumor	NA
235	CASSSSLGGETQYF	TRBV27	TRBJ2-5	1:Tumor	NA
236	CASSPHPGVGAQYF	TRBV7-3	TRBJ2-7	1:Tumor	NA
237	CASMAASSYEQYF	TRBV6-1	TRBJ2-7	1:Tumor	NA
238	CASSLGLSRQGSYEQYF	TRBV7-2	TRBJ2-7	1:Tumor	NA
239	CASSTTTLNEQFF	TRBV7-3	TRBJ2-1	1:Tumor	NA
240	CASSTQGREQYF	TRBV6-1	TRBJ2-7	1:Tumor	NA
241	CASLPYGGYNEQFF	TRBV7-2	TRBJ2-1	1:Tumor	NA
242	CASSVPRLRAEKLFF	TRBV6-1	TRBJ1-4	1:Tumor	NA
243	CASSDIAAEVYEQYF	TRBV6-1	TRBJ2-7	1:Tumor	NA
244	CASSQEGREGGELFF	TRBV4-3	TRBJ2-2	1:Tumor	NA
245	CASSTGGNQPQHF	TRBV7-2	TRBJ1-5	1:Tumor	NA
246	CASSGGWGTEAFF	TRBV7-2	TRBJ1-1	1:Tumor	NA
247	CASRGKGGMNTEAFF	TRBV6-1	TRBJ1-1	1:Tumor	NA
248	CASSLAARGDNQPQHF	TRBV5-1	TRBJ1-5	1:Tumor	NA
249	CASSVRQFYEQYF	TRBV7-8	TRBJ2-7	1:Tumor	NA
250	CASSDSGRADYEQFF	TRBV6-1	TRBJ2-1	1:Tumor	NA
251	CASNVAGQESYNEQFF	TRBV5-4	TRBJ2-1	1:Tumor	NA
252	CASSSMTRSTGELFF	TRBV7-8	TRBJ2-2	1:Tumor	NA
253	CASSPRAGGEEQYF	TRBV28	TRBJ2-7	1:Tumor	NA
254	CASNLDGSSSYEQYF	TRBV6-1	TRBJ2-7	1:Tumor	NA
255	CASSESLYNEQFF	TRBV6-1	TRBJ2-1	1:Tumor	NA
256	CASSGPNQETQYF	TRBV6-1	TRBJ2-5	1:Tumor	NA
257	CASSWGVAQDNEQFF	TRBV7-8	TRBJ2-1	1:Tumor	NA
258	CASTDYNEQFF	TRBV6-1	TRBJ2-1	1:Tumor	NA
259	CSAGREYQETQYF	TRBV20-1	TRBJ2-5	1:Tumor	NA
260	CASSLGGRIYEQYF	TRBV7-6	TRBJ2-7	1:Tumor	NA
261	CASRGLDSNQPQHF	TRBV6-1	TRBJ1-5	1:Tumor	NA
262	CAISDGLAGRTDTQYF	TRBV10-3	TRBJ2-3	1:Tumor	NA
263	CASSKQFGTANTGELFF	TRBV6-1	TRBJ2-2	1:Tumor	NA
264	CASRRPAGGDNQETQYF	TRBV6-1	TRBJ2-5	1:Tumor	NA
265	CASSLQGGYGYTF	TRBV7-3	TRBJ1-2	1:Tumor	NA
266	CASRRQGRSYEQYF	TRBV6-1	TRBJ2-7	1:Tumor	NA
267	CASSEMGGQPQHF	TRBV6-1	TRBJ1-5	1:Tumor	NA
268	CASSLTGRHEQYF	TRBV7-9	TRBJ2-7	1:Tumor	NA
269	CASSPILWTGTYEQYF	TRBV7-9	TRBJ2-7	1:Tumor	NA
270	CASSTRTGTYEQFF	TRBV27	TRBJ2-1	1:Tumor	NA
271	CASSFGTSGRRGSYNEQFF	TRBV6-1	TRBJ2-1	1:Tumor	NA
272	CASRRQGLTGELFF	TRBV6-1	TRBJ2-2	1:Tumor	NA
273	CASSAVWRGDGETQYF	TRBV6-1	TRBJ2-5	1:Tumor	NA
274	CASSRLVSEYNEQFF	TRBV6-1	TRBJ2-1	1:Tumor	NA
275	CASSSLRNRDDNQPQHF	TRBV7-8	TRBJ1-5	1:Tumor	NA
276	CASSLGDRPNIQYF	TRBV5-1	TRBJ2-4	1:Tumor	NA
277	CASSEQQGLAKRETQYF	TRBV6-1	TRBJ2-5	1:Tumor	NA
278	CASSLDGTSITGELFF	TRBV7-6	TRBJ2-2	1:Tumor	NA
279	CASSPRTGHEQYF	TRBV6-1	TRBJ2-7	1:Tumor	NA
280	CASSRDRGEEAFF	TRBV7-7	TRBJ1-1	1:Tumor	NA
281	CASSLERTDTQYF	TRBV7-3	TRBJ2-3	1:Tumor	NA
282	CASSYSRGAGSSPLHF	TRBV6-6	TRBJ1-6	1:Tumor	NA
283	CASGDTGGLPSGANVLTF	TRBV6-1	TRBJ2-6	1:Tumor	NA
284	CASKDGLAVAWGYEQYF	TRBV6-1	TRBJ2-7	1:Tumor	NA
285	CASRPPTGIHTEAFF	TRBV6-1	TRBJ1-1	1:Tumor	NA
286	CASSLDSRWHEQYF	TRBV7-9	TRBJ2-7	1:Tumor	NA
287	CASRRQGYNEQFF	TRBV6-1	TRBJ2-1	1:Tumor	NA
288	CASSHQAGSYEQYF	TRBV6-1	TRBJ2-7	1:Tumor	NA
289	CASSVSGSTGELFF	TRBV7-7	TRBJ2-2	1:Tumor	NA
290	CASEGSRDRGYSDTQYF	TRBV7-9	TRBJ2-3	1:Tumor	NA
291	CASSLLGGGATDTQYF	TRBV7-3	TRBJ2-3	1:Tumor	NA
292	CASSPPWDSMNTEAFF	TRBV7-9	TRBJ1-1	1:Tumor	NA
293	CASSSPEGNEQFF	TRBV7-3	TRBJ2-1	1:Tumor	NA
294	CASSSDRPSSYNSPLHF	TRBV6-1	TRBJ1-6	1:Tumor	NA
295	CASSSSTSGVSYEQYF	TRBV7-8	TRBJ2-7	1:Tumor	NA
296	CASSDFSWGVVDSPLHF	TRBV6-1	TRBJ1-6	1:Tumor	NA
297	CASSPGAGPNNEQFF	TRBV7-6	TRBJ2-1	1:Tumor	NA
298	CASSQERTVYEQYF	TRBV4-3	TRBJ2-7	1:Tumor	NA
299	CASSHRGNEQFF	TRBV6-1	TRBJ2-1	1:Tumor	NA
300	CASSARMGQETQYF	TRBV6-1	TRBJ2-5	1:Tumor	NA
301	CASSDSTGTEKLFF	TRBV6-1	TRBJ1-4	1:Tumor	NA
302	CASSYSGAYEQYF	TRBV6-6	TRBJ2-7	1:Tumor	NA
303	CASSSWGQKNTEAFF	TRBV6-1	TRBJ1-1	1:Tumor	NA
304	CASRPTGGGGQPQHF	TRBV6-1	TRBJ1-5	1:Tumor	NA
305	CASSPSRGGYEKLFF	TRBV7-9	TRBJ1-4	1:Tumor	NA
306	CASSPTGQAYGYTF	TRBV6-1	TRBJ1-2	1:Tumor	NA
307	CASSSGQGRQQYF	TRBV6-1	TRBJ2-7	1:Tumor	NA
308	CASAGLAAYNEQFF	TRBV6-1	TRBJ2-1	1:Tumor	NA
309	CASSLNLADVNEQFF	TRBV7-3	TRBJ2-1	1:Tumor	NA
310	CASRLTGSDEQYF	TRBV7-8	TRBJ2-7	1:Tumor	NA
311	CASSPLHPLAGANEQFF	TRBV6-1	TRBJ2-1	1:Tumor	NA
312	CASLRQGQTDTQYF	TRBV6-1	TRBJ2-3	1:Tumor	NA
313	CASSLNRGQGSRDTQYF	TRBV7-3	TRBJ2-3	1:Tumor	NA
314	CASKGSAGPDTQYF	TRBV6-1	TRBJ2-3	1:Tumor	NA
315	CASSPQGGITEAFF	TRBV6-1	TRBJ1-1	1:Tumor	NA
316	CASSYSSAGGRYNEQFF	TRBV6-6	TRBJ2-1	1:Tumor	NA
317	CASSIEKGTGSLYTGELFF	TRBV7-9	TRBJ2-2	1:Tumor	NA
318	CASSLGSGELFF	TRBV7-3	TRBJ2-2	1:Tumor	CMV
319	CASSREWAQTEAFF	TRBV7-9	TRBJ1-1	1:Tumor	NA
320	CATQTRVGQGIF	TRBV6-1	TRBJ1-2	1:Tumor	NA
321	CASSDTNYGYTF	TRBV6-1	TRBJ1-2	1:Tumor	NA
322	CASGLASTDTQYF	TRBV6-1	TRBJ2-3	1:Tumor	NA
323	CASSEQGLATNEKLFF	TRBV6-1	TRBJ1-4	1:Tumor	NA
324	CASSSRQAGPYNEQFF	TRBV7-8	TRBJ2-1	1:Tumor	NA
325	CASSERGFESSYEQYF	TRBV6-1	TRBJ2-7	1:Tumor	NA
326	CASRRPGQGYEQYF	TRBV6-1	TRBJ2-7	1:Tumor	NA
327	CASSFPVGRENTGELFF	TRBV6-1	TRBJ2-2	1:Tumor	NA
328	CASSPPGSPLHF	TRBV7-8	TRBJ1-6	1:Tumor	NA
329	CASSLDSGYNEQFF	TRBV7-9	TRBJ2-1	1:Tumor	NA
330	CASSTLWGSTGELFF	TRBV6-1	TRBJ2-2	1:Tumor	NA
331	CASSLSDRGPYGYTF	TRBV7-3	TRBJ1-2	1:Tumor	NA
332	CASSTLDSTNYGYTF	TRBV7-8	TRBJ1-2	1:Tumor	NA
333	CASSGLAGGWADTQYF	TRBV6-1	TRBJ2-3	1:Tumor	NA
334	CASKRQGGVTEAFF	TRBV6-1	TRBJ1-1	1:Tumor	NA
335	CASSQTVNTEAFF	TRBV6-1	TRBJ1-1	1:Tumor	NA
336	CASLPSGSNEQFF	TRBV6-1	TRBJ2-1	1:Tumor	NA
337	CASSRLARRSYNEQFF	TRBV6-1	TRBJ2-1	1:Tumor	NA
338	CASSDPGTGDGYTF	TRBV6-1	TRBJ1-2	1:Tumor	NA
339	CASSFNPKNRDRSYEQYF	TRBV7-9	TRBJ2-7	1:Tumor	NA
340	CASGVNSGTDTQYF	TRBV6-1	TRBJ2-3	1:Tumor	NA
341	CASSPRSRAYEQYV	TRBV7-8	TRBJ2-7	1:Tumor	NA
342	CASSYSRDGSYEQYF	TRBV6-6	TRBJ2-7	1:Tumor	NA
343	CASSPNTGNIYNEQFF	TRBV7-8	TRBJ2-1	1:Tumor	NA
344	CSATLDRGWNEQFF	TRBV20-1	TRBJ2-1	1:Tumor	NA
345	CASSQGLGVGDEKLFF	TRBV7-2	TRBJ1-4	1:Tumor	NA
346	CASIPNEQFF	TRBV7-9	TRBJ2-1	1:Tumor	NA
347	CASSLGQLNEKLFF	TRBV7-8	TRBJ1-4	1:Tumor	NA
348	CASSRRRLAGGGNEQFF	TRBV7-2	TRBJ2-1	1:Tumor	NA
349	CASNRVLGEQYF	TRBV6-1	TRBJ2-7	1:Tumor	NA
350	CASSVGQPSTDTQYF	TRBV6-1	TRBJ2-3	1:Tumor	NA
351	CASSYKRGGPGELFF	TRBV6-6	TRBJ2-2	1:Tumor	NA
352	CASSHTTEAFF	TRBV6-1	TRBJ1-1	1:Tumor	NA
353	CASTLGDRFHF	TRBV6-1	TRBJ1-6	1:Tumor	NA
354	CASSGTDATNEKLFF	TRBV6-1	TRBJ1-4	1:Tumor	NA
355	CASTTWTGRGNQPQHF	TRBV5-6	TRBJ1-5	1:Tumor	NA
356	CASSLRDSGEQFF	TRBV7-3	TRBJ2-1	1:Tumor	NA
357	CASSWTSGSVEQFF	TRBV6-1	TRBJ2-1	1:Tumor	NA
358	CASSHRSTDTQYF	TRBV6-1	TRBJ2-3	1:Tumor	InfluenzaA
359	CASRTGAGGYTF	TRBV6-1	TRBJ1-2	1:Tumor	NA
360	CASSEGIAANTGELFF	TRBV6-1	TRBJ2-2	1:Tumor	NA
361	CASSRSGVSGPRGNIQYF	TRBV6-1	TRBJ2-4	1:Tumor	NA
362	CASSNHRGIHQPQHF	TRBV7-8	TRBJ1-5	1:Tumor	NA
363	CASSYSRSGNEQFF	TRBV6-6	TRBJ2-1	1:Tumor	NA
364	CATAARGRTEAFF	TRBV6-1	TRBJ1-1	1:Tumor	NA
365	CASSFFSTGTGWETQYF	TRBV6-1	TRBJ2-5	1:Tumor	NA
366	CASSAPGLADSTDTQYF	TRBV6-1	TRBJ2-3	1:Tumor	NA
367	CASSSGLLSDEQFF	TRBV6-1	TRBJ2-1	1:Tumor	NA
368	CASSPSRTLNSPLHF	TRBV7-2	TRBJ1-6	1:Tumor	NA
369	CASSQDRGRVEQYF	TRBV4-1	TRBJ2-7	1:Tumor	NA
370	CASSSDRLQETQYF	TRBV6-1	TRBJ2-5	1:Tumor	NA
371	CASSLASGIEQFF	TRBV7-9	TRBJ2-1	1:Tumor	NA
372	CASSLGLAEGADTQYF	TRBV7-9	TRBJ2-3	1:Tumor	NA
373	CALAALSNEQFF	TRBV7-9	TRBJ2-1	1:Tumor	NA
374	CASRFHEAANEKLFF	TRBV7-8	TRBJ1-4	1:Tumor	NA
375	CASSSGLAAKTTNEQFF	TRBV6-1	TRBJ2-1	1:Tumor	NA
376	CASSTGGNEQFF	TRBV6-1	TRBJ2-1	1:Tumor	NA
377	CASSKQGLTGSYEQYF	TRBV6-1	TRBJ2-7	1:Tumor	NA
378	CASSQGLISGTQYF	TRBV4-3	TRBJ2-5	1:Tumor	NA
379	CASRPGGQFQETQYF	TRBV6-1	TRBJ2-5	1:Tumor	NA
380	CASRDRAGHEQFF	TRBV6-1	TRBJ2-1	1:Tumor	NA
381	CASSEAGSYQPQHF	TRBV6-1	TRBJ1-5	1:Tumor	NA
382	CATRDGYQSYEQFF	TRBV6-1	TRBJ2-1	1:Tumor	NA
383	CASRIEGDVWELFF	TRBV7-8	TRBJ2-2	1:Tumor	NA
384	CASSLGTGYDYQPQHF	TRBV7-9	TRBJ1-5	1:Tumor	NA
385	CASSIGTSTDTQYF	TRBV6-1	TRBJ2-3	1:Tumor	NA
386	CASSQRPGPYEQYV	TRBV7-8	TRBJ2-7	1:Tumor	NA
387	CASSLMSTNEKLFF	TRBV7-2	TRBJ1-4	1:Tumor	NA
388	CASSPGLRETQYF	TRBV6-1	TRBJ2-5	1:Tumor	NA
389	CASSRGGSTGGYNEQFF	TRBV6-7	TRBJ2-1	1:Tumor	NA
390	CASTTDRLSGNTIYF	TRBV6-1	TRBJ1-3	1:Tumor	NA
391	CASSPGWSGANVLTF	TRBV6-1	TRBJ2-6	1:Tumor	NA
392	CASSEKRGESYEQYF	TRBV6-1	TRBJ2-7	1:Tumor	NA
393	CASSVTGDGYNEQFF	TRBV6-1	TRBJ2-1	1:Tumor	NA
394	CASSLARVWDQETQYF	TRBV7-9	TRBJ2-5	1:Tumor	NA
395	CASSSGSGYTF	TRBV6-1	TRBJ1-2	1:Tumor	NA
396	CASSEPGTGTGELFF	TRBV6-1	TRBJ2-2	1:Tumor	NA
397	CASSYALEQFF	TRBV6-1	TRBJ2-1	1:Tumor	NA
398	CASSLTGKIAYEQYF	TRBV7-9	TRBJ2-7	1:Tumor	NA
399	CASREGQAQQYF	TRBV6-1	TRBJ2-7	1:Tumor	NA
400	CASSLGLAGVYEQFF	TRBV7-7	TRBJ2-1	1:Tumor	NA
401	CASSRTSGNTGELFF	TRBV6-1	TRBJ2-2	1:Tumor	NA
402	CASSSGLEEFF	TRBV6-1	TRBJ2-1	1:Tumor	NA
403	CASSLADSYEQYF	TRBV7-6	TRBJ2-7	1:Tumor	NA
404	CASSPGGTYIPHEQYF	TRBV6-1	TRBJ2-7	1:Tumor	NA
405	CGTGLAGNEQFF	TRBV6-1	TRBJ2-1	1:Tumor	NA
406	CASSRMGTGGNEQFF	TRBV7-7	TRBJ2-1	1:Tumor	NA
407	CASRGLAGGPYEQFF	TRBV6-1	TRBJ2-1	1:Tumor	NA
408	CASSLARPPDEQYF	TRBV7-2	TRBJ2-7	1:Tumor	NA
409	CASRRLGTQYF	TRBV6-1	TRBJ2-5	1:Tumor	NA
410	CASRPAGIYEQYF	TRBV6-1	TRBJ2-7	1:Tumor	NA
411	CASSSLAGTDTQYF	TRBV7-9	TRBJ2-3	1:Tumor	NA
412	CASSLSGANTEAFF	TRBV7-6	TRBJ1-1	1:Tumor	NA
413	CASSPPQVETEAFF	TRBV6-1	TRBJ1-1	1:Tumor	NA
414	CASSSQGQPQHF	TRBV7-3	TRBJ1-5	1:Tumor	NA
415	CATGQGYNTGELFF	TRBV7-9	TRBJ2-2	1:Tumor	NA
416	CASKASTDTQYF	TRBV6-1	TRBJ2-3	1:Tumor	NA
417	CASSFISANTGELFF	TRBV6-1	TRBJ2-2	1:Tumor	NA
418	CASSTRGSPYNEQFF	TRBV7-9	TRBJ2-1	1:Tumor	NA
419	CASSALMGTSGQETQYF	TRBV6-1	TRBJ2-5	1:Tumor	NA
420	CASRPDRGRWERNTGELFF	TRBV6-1	TRBJ2-2	1:Tumor	NA
421	CASQPLGADTQYF	TRBV6-1	TRBJ2-3	1:Tumor	NA
422	CASSWSNEQFF	TRBV6-1	TRBJ2-1	1:Tumor	NA
423	CASRLTDTQYF	TRBV6-1	TRBJ2-3	1:Tumor	NA
424	CASLTRGTDTQYF	TRBV6-1	TRBJ2-3	1:Tumor	NA
425	CASRLRLGQETQYF	TRBV6-1	TRBJ2-5	1:Tumor	NA
426	CASSRDRFRTGELFF	TRBV6-1	TRBJ2-2	1:Tumor	NA
427	CASSSKRSGTGELFF	TRBV7-3	TRBJ2-2	1:Tumor	NA
428	CASRIGEKLFF	TRBV7-8	TRBJ1-4	1:Tumor	NA
429	CASSTQQGAASGSWNIQYF	TRBV7-9	TRBJ2-4	1:Tumor	NA
430	CASRPRLAGGQETQYF	TRBV6-1	TRBJ2-5	1:Tumor	NA
431	CASSLMPSGGELFF	TRBV7-9	TRBJ2-2	1:Tumor	NA
432	CATRLVADNEQFF	TRBV6-1	TRBJ2-1	1:Tumor	NA
433	CASSLRTSGRALGYF	TRBV6-1	TRBJ2-4	1:Tumor	NA
434	CASSPHQPQHF	TRBV7-3	TRBJ1-5	1:Tumor	NA
435	CASSPGTSSDTQYF	TRBV7-8	TRBJ2-3	1:Tumor	NA
436	CASSMGLAGNNEQFF	TRBV7-3	TRBJ2-1	1:Tumor	NA
437	CASSPGTGRGYGYTF	TRBV7-2	TRBJ1-2	1:Tumor	NA
438	CASTIRGGSGANVLTF	TRBV6-1	TRBJ2-6	1:Tumor	NA
439	CASSPDRGYEPQHF	TRBV6-1	TRBJ1-5	1:Tumor	NA
440	CASSTRESEQFF	TRBV7-6	TRBJ2-1	1:Tumor	NA
441	CASSYLAGETGELFF	TRBV6-6	TRBJ2-2	1:Tumor	NA
442	CASTGGQTSTDTQYF	TRBV6-1	TRBJ2-3	1:Tumor	NA
443	CASTWDRGNSPLHF	TRBV6-1	TRBJ1-6	1:Tumor	NA
444	CAIHYSTDTQYF	TRBV7-9	TRBJ2-3	1:Tumor	NA
445	CASSLVPGGPKNIQYF	TRBV7-2	TRBJ2-4	1:Tumor	NA
446	CASIWREGYNEQFF	TRBV6-1	TRBJ2-1	1:Tumor	NA
447	CASTPASGGRSYNEQFF	TRBV7-8	TRBJ2-1	1:Tumor	NA
448	CASSEGGRGNSPLHF	TRBV10-2	TRBJ1-6	1:Tumor	NA
449	CASSLVGGAFVYEQYF	TRBV7-6	TRBJ2-7	1:Tumor	NA
450	CATRTSDGEQYF	TRBV6-1	TRBJ2-7	1:Tumor	NA
451	CASSLGQKMNTEAFF	TRBV7-8	TRBJ1-1	1:Tumor	NA
452	CASREQPGYGVYEQYF	TRBV6-1	TRBJ2-7	1:Tumor	NA
453	CASRKRQGYYGELFF	TRBV6-1	TRBJ2-2	1:Tumor	NA
454	CASSLAPSGGEQFF	TRBV7-9	TRBJ2-1	1:Tumor	NA
455	CASSREFRGANGYTF	TRBV6-1	TRBJ1-2	1:Tumor	NA
456	CASTPARDRVQTQYF	TRBV6-1	TRBJ2-5	1:Tumor	NA
457	CASSYQVTGELFF	TRBV6-1	TRBJ2-2	1:Tumor	NA
458	CASRGGAQETQYF	TRBV6-1	TRBJ2-5	1:Tumor	NA
459	CASSSTAEYEQYF	TRBV7-9	TRBJ2-7	1:Tumor	NA
460	CASSKLAGGSNNEQFF	TRBV6-1	TRBJ2-1	1:Tumor	NA
461	CASSWTGSGANVLTF	TRBV6-1	TRBJ2-6	1:Tumor	NA
462	CASSERALHSFSYNEQFF	TRBV6-1	TRBJ2-1	1:Tumor	NA
463	CASSGRLANNNEQFF	TRBV5-1	TRBJ2-1	1:Tumor	NA
464	CASSPTGPHIHGYTF	TRBV6-1	TRBJ1-2	1:Tumor	NA
465	CASSQDQGENTEAFF	TRBV4-3	TRBJ1-1	1:Tumor	NA
466	CASSYSGGSTGELFF	TRBV6-6	TRBJ2-2	1:Tumor	NA
467	CASSLAMDYNEQFF	TRBV7-9	TRBJ2-1	1:Tumor	NA
468	CASSPTGGAYEQYF	TRBV6-1	TRBJ2-7	1:Tumor	NA
469	CATLYRDGEKLFF	TRBV6-1	TRBJ1-4	1:Tumor	NA
470	CASGVWGTDTQYF	TRBV6-1	TRBJ2-3	1:Tumor	NA
471	CASSPTPLSSGSTDTQYF	TRBV7-9	TRBJ2-3	1:Tumor	NA
472	CASSPKGGGVSTDTQYF	TRBV7-8	TRBJ2-3	1:Tumor	NA
473	CASSRGNKETQYF	TRBV6-1	TRBJ2-5	1:Tumor	NA
474	CASSKQGAQEQYV	TRBV6-1	TRBJ2-7	1:Tumor	NA
475	CASIDSSTDTQYF	TRBV5-1	TRBJ2-3	1:Tumor	NA
476	CASREWDTEAFF	TRBV6-1	TRBJ1-1	1:Tumor	NA
477	CASSSGTSGYNEQFF	TRBV5-5	TRBJ2-1	1:Tumor	NA
478	CASSLAWTGWNSPLHF	TRBV7-6	TRBJ1-6	1:Tumor	NA
479	CASRVLGANVLTF	TRBV6-1	TRBJ2-6	1:Tumor	NA
480	CASRDSTTDTQYF	TRBV6-1	TRBJ2-3	1:Tumor	NA
481	CASKSLNTEAFF	TRBV6-1	TRBJ1-1	1:Tumor	NA
482	CASSGFVGGDTQYF	TRBV6-1	TRBJ2-3	1:Tumor	NA
483	CASSGQTTDTQYF	TRBV6-1	TRBJ2-3	1:Tumor	NA
484	CASSLSVSNYEQYF	TRBV7-2	TRBJ2-7	1:Tumor	NA
485	CASSRMQVIWTGELFF	TRBV6-1	TRBJ2-2	1:Tumor	NA
486	CASIRLAGQVNEQFF	TRBV6-1	TRBJ2-1	1:Tumor	NA
487	CASRETGTSGNEQFF	TRBV6-1	TRBJ2-1	1:Tumor	NA
488	CASRRPGQGASYEQYF	TRBV6-1	TRBJ2-7	1:Tumor	NA
489	CASSLRGHARELFF	TRBV7-3	TRBJ2-2	1:Tumor	NA
490	CASLGSSYEQYF	TRBV6-1	TRBJ2-7	1:Tumor	NA
491	CASSEERDRYRIYEQYF	TRBV6-1	TRBJ2-7	1:Tumor	NA
492	CASRQGSQIKVQFF	TRBV6-1	TRBJ2-1	1:Tumor	NA
493	CASSPLRRRNTEAFF	TRBV6-1	TRBJ1-1	1:Tumor	NA
494	CASSESSRANEKLFF	TRBV10-2	TRBJ1-4	1:Tumor	NA
495	CARRTHNQPQHF	TRBV6-1	TRBJ1-5	1:Tumor	NA
496	CASSVVRGGELFF	TRBV6-1	TRBJ2-2	1:Tumor	NA
497	CASTTRPPGSSYNEQFF	TRBV6-1	TRBJ2-1	1:Tumor	NA
498	CASSGSGQLMNTEAFF	TRBV6-1	TRBJ1-1	1:Tumor	NA
499	CASSPSGHTGELFF	TRBV6-1	TRBJ2-2	1:Tumor	NA
500	CASNRGSAGGREQYF	TRBV6-1	TRBJ2-7	1:Tumor	NA
501	CASSLGVNTEAFF	TRBV7-6	TRBJ1-1	1:Tumor	CMV
502	CASSPGLGRGAEAFF	TRBV6-1	TRBJ1-1	1:Tumor	NA
503	CASSPTGTAQETQYF	TRBV7-3	TRBJ2-5	1:Tumor	NA
504	CASSSFLAGAYNEQFF	TRBV6-1	TRBJ2-1	1:Tumor	NA
505	CASSSTGFNEQYF	TRBV7-9	TRBJ2-7	1:Tumor	NA
506	CASSFLILANTGELFF	TRBV7-8	TRBJ2-2	1:Tumor	NA
507	CASRRTGQIYEQYF	TRBV6-1	TRBJ2-7	1:Tumor	NA
508	CASSSQGGRDSPLHF	TRBV6-1	TRBJ1-6	1:Tumor	NA
509	CASSTGTGVSFF	TRBV5-8	TRBJ1-1	1:Tumor	NA
510	CASSTPTGSYGYTF	TRBV6-1	TRBJ1-2	1:Tumor	NA
511	CASSGGSSRETQYF	TRBV6-1	TRBJ2-5	1:Tumor	NA
512	CASSLRLRDREQQFF	TRBV7-9	TRBJ2-1	1:Tumor	NA
513	CASSYSRVIAGANVLTF	TRBV6-1	TRBJ2-6	1:Tumor	NA
514	CASSEGGETQYF	TRBV7-6	TRBJ2-5	1:Tumor	SARS-CoV-2
515	CASSPLRADTQEQETQYF	TRBV6-1	TRBJ2-5	1:Tumor	NA
516	CASRRTGALGTSGRRNPGELFF	TRBV6-1	TRBJ2-2	1:Tumor	NA
517	CASSPRVPKPSSPLHF	TRBV18	TRBJ1-6	1:Tumor	NA
518	CASSYSESEAFF	TRBV6-6	TRBJ1-1	1:Tumor	NA
519	CASMVRGRETQYF	TRBV6-1	TRBJ2-5	1:Tumor	NA
520	CASRGTSGRARATQYF	TRBV7-3	TRBJ2-3	1:Tumor	NA
521	CASRRTGENTIYF	TRBV6-1	TRBJ1-3	1:Tumor	NA
522	CASSFPREVSYEQYF	TRBV7-3	TRBJ2-7	1:Tumor	NA
523	CASSSRGGRNYEQYF	TRBV7-9	TRBJ2-7	1:Tumor	NA
524	CASSSTGTGYSNQPQHF	TRBV6-1	TRBJ1-5	1:Tumor	NA
525	CASSISGSWETQYF	TRBV5-1	TRBJ2-5	1:Tumor	NA
526	CAISDVVDSYNEQFF	TRBV10-3	TRBJ2-1	1:Tumor	NA
527	CASSLEWGPYEQYF	TRBV7-2	TRBJ2-7	1:Tumor	NA
528	CASSPQGSGYGYTF	TRBV6-1	TRBJ1-2	1:Tumor	NA
529	CASSARGRGADTQYF	TRBV7-6	TRBJ2-3	1:Tumor	NA
530	CASSYQGDTDTQYF	TRBV6-6	TRBJ2-3	1:Tumor	NA
531	CASIAGGPRETQYF	TRBV6-1	TRBJ2-5	1:Tumor	NA
532	CASNSRRTTYQETQYF	TRBV6-1	TRBJ2-5	1:Tumor	NA
533	CASQRGGPVDQQFF	TRBV6-1	TRBJ2-1	1:Tumor	NA
534	CASSRTREAHYEQYF	TRBV7-8	TRBJ2-7	1:Tumor	NA
535	CASNPLAFSTDTQYF	TRBV6-1	TRBJ2-3	1:Tumor	NA
536	CASRSTGETQYF	TRBV6-1	TRBJ2-5	1:Tumor	NA
537	CASSLDRGGQIQYF	TRBV7-2	TRBJ2-4	1:Tumor	NA
538	CASSQEGGLQETQYF	TRBV4-3	TRBJ2-5	1:Tumor	NA
539	CASSFPQGVTAEAFF	TRBV7-9	TRBJ1-1	1:Tumor	NA
540	CASSRLQGNGYTF	TRBV6-1	TRBJ1-2	1:Tumor	NA
541	CASSSGQGARGYTF	TRBV6-1	TRBJ1-2	1:Tumor	NA
542	CASSVPQGSYEQYF	TRBV6-1	TRBJ2-7	1:Tumor	NA
543	CASGKGVVGTEAFF	TRBV6-1	TRBJ1-1	1:Tumor	NA
544	CASSTTSGYEQYF	TRBV7-6	TRBJ2-7	1:Tumor	NA
545	CASTSEGDSPLHF	TRBV6-1	TRBJ1-6	1:Tumor	NA
546	CASKPTGQASSGNTIYF	TRBV6-1	TRBJ1-3	1:Tumor	NA
547	CASSAGLAQRYEQYF	TRBV4-1	TRBJ2-7	1:Tumor	NA
548	CASTGSVAGELFF	TRBV6-1	TRBJ2-2	1:Tumor	NA
549	CASNSGQGNTEAFF	TRBV6-1	TRBJ1-1	1:Tumor	NA
550	CASSPQGTYSYEQYF	TRBV6-1	TRBJ2-7	1:Tumor	NA
551	CASSRTGSALHF	TRBV6-1	TRBJ1-6	1:Tumor	NA
552	CASSGTPRGETQYF	TRBV6-1	TRBJ2-5	1:Tumor	NA
553	CAIRPDRGFSGANVLTF	TRBV10-3	TRBJ2-6	1:Tumor	NA
554	CASSATGTSNNEQFF	TRBV6-1	TRBJ2-1	1:Tumor	NA
555	CASSLEATDTQYF	TRBV7-3	TRBJ2-3	1:Tumor	CMV
556	CASSSTGLTSNSPLHF	TRBV5-1	TRBJ1-6	1:Tumor	NA
557	CASSFGGLAGGEQYF	TRBV7-2	TRBJ2-7	1:Tumor	NA
558	CASSSRPRLAGIQNNEQFF	TRBV6-1	TRBJ2-1	1:Tumor	NA
559	CVVGKGNPNYGYTF	TRBV7-9	TRBJ1-2	1:Tumor	NA
560	CASSPNWTGDTGELFF	TRBV6-1	TRBJ2-2	1:Tumor	NA
561	CASSPRGGNEQYF	TRBV7-9	TRBJ2-7	1:Tumor	NA
562	CASNEKSGANVLTF	TRBV6-1	TRBJ2-6	1:Tumor	NA
563	CASRKGGPYEQYF	TRBV6-1	TRBJ2-7	1:Tumor	NA
564	CASSGRGSPLHF	TRBV19	TRBJ1-6	1:Tumor	NA
565	CASSSMTSGSYEQYF	TRBV6-1	TRBJ2-7	1:Tumor	NA
566	CASRRTGGPGELFF	TRBV6-1	TRBJ2-2	1:Tumor	NA
567	CASSPTSGIAKNIQYF	TRBV7-9	TRBJ2-4	1:Tumor	NA
568	CASSLWGLAGKTGELFF	TRBV7-8	TRBJ2-2	1:Tumor	NA
569	CASSDVSDTQYF	TRBV6-1	TRBJ2-3	1:Tumor	NA
570	CASSHGTTLDNEQFF	TRBV5-4	TRBJ2-1	1:Tumor	NA
571	CASSEFSGSSYNEQFF	TRBV7-3	TRBJ2-1	1:Tumor	NA
572	CASSLDRGAYEQYF	TRBV6-1	TRBJ2-7	1:Tumor	NA
573	CASSRGLAITGELFF	TRBV7-3	TRBJ2-2	1:Tumor	NA
574	CASRSGTSGRDIQYF	TRBV6-1	TRBJ2-4	1:Tumor	NA
575	CASSYSGGDTDTQYF	TRBV6-6	TRBJ2-3	1:Tumor	NA
576	CASSSQGPPTAYEQYF	TRBV7-6	TRBJ2-7	1:Tumor	NA
577	CASSFSIGRVGQETQYF	TRBV7-2	TRBJ2-5	1:Tumor	NA
578	CASSLEVTSVYGYTF	TRBV7-9	TRBJ1-2	1:Tumor	NA
579	CASSSRGRGVYEQYF	TRBV7-9	TRBJ2-7	1:Tumor	NA
580	CATAITGAGNTIYF	TRBV6-1	TRBJ1-3	1:Tumor	NA
581	CASSKDTHTDTQYF	TRBV7-3	TRBJ2-3	1:Tumor	NA
582	CASSKGTGLYSNQPQHF	TRBV6-1	TRBJ1-5	1:Tumor	NA
583	CASSLAVGREETQYF	TRBV5-1	TRBJ2-5	1:Tumor	NA
584	CASSEDGTSNNEQFF	TRBV6-1	TRBJ2-1	1:Tumor	NA
585	CASSEGWGGTGGGEQFF	TRBV6-1	TRBJ2-1	1:Tumor	NA
586	CASSLRPGLEQYF	TRBV7-3	TRBJ2-7	1:Tumor	NA
587	CASSSGGKTQETQYF	TRBV7-3	TRBJ2-5	1:Tumor	NA
588	CASSVSDTDQPQHF	TRBV6-1	TRBJ1-5	1:Tumor	NA
589	CASSRTGSATQYF	TRBV6-1	TRBJ2-3	1:Tumor	NA
590	CATAGQGRTGELFF	TRBV7-2	TRBJ2-2	1:Tumor	NA
591	CASSLGGAGANVLTF	TRBV7-9	TRBJ2-6	1:Tumor	NA
592	CASIRGTSGSDEQFF	TRBV6-1	TRBJ2-1	1:Tumor	NA
593	CASRLAGFRQETQYI	TRBV5-1	TRBJ2-5	1:Tumor	NA
594	CASSLGGSSYEQYF	TRBV7-8	TRBJ2-7	1:Tumor	NA
595	CASSHTDSNQPQHF	TRBV6-1	TRBJ1-5	1:Tumor	NA
596	CASTFALQGPPGQFF	TRBV6-1	TRBJ2-1	1:Tumor	NA
597	CASSIPQGYGYTF	TRBV19	TRBJ1-2	1:Tumor	NA
598	CASSLGQHTGELFF	TRBV7-3	TRBJ2-2	1:Tumor	NA
599	CASSLVDGGTYYEQYF	TRBV7-9	TRBJ2-7	1:Tumor	NA
600	CASSFGGADYGYTF	TRBV6-1	TRBJ1-2	1:Tumor	NA
601	CASSEYRDEAFF	TRBV6-1	TRBJ1-1	1:Tumor	NA
602	CASSSTGVQETQYF	TRBV6-1	TRBJ2-5	1:Tumor	NA
603	CASSTSYTGELFF	TRBV6-1	TRBJ2-2	1:Tumor	NA
604	CASSLEQENTEAFF	TRBV6-1	TRBJ1-1	1:Tumor	NA
605	CASSPGTYSPLHF	TRBV6-1	TRBJ1-6	1:Tumor	NA
606	CASRNRVFSGNTIYF	TRBV6-1	TRBJ1-3	1:Tumor	NA
607	CASSEEGTYGYTF	TRBV5-8	TRBJ1-2	1:Tumor	NA
608	CASSPAWAGGSYGYTF	TRBV7-8	TRBJ1-2	1:Tumor	NA
609	CASSYSTGRSNEQFF	TRBV6-6	TRBJ2-1	1:Tumor	NA
610	CASSSNRDQPQHF	TRBV7-9	TRBJ1-5	1:Tumor	NA
611	CASIGGPYEQYF	TRBV6-1	TRBJ2-7	1:Tumor	NA
612	CASRPWDKGTTGELFF	TRBV6-1	TRBJ2-2	1:Tumor	NA
613	CASSDSRDSFNTEAFF	TRBV6-1	TRBJ1-1	1:Tumor	NA
614	CASSLAPPGQTNQPQHF	TRBV7-6	TRBJ1-5	1:Tumor	NA
615	CASSAAGDRDQFF	TRBV7-2	TRBJ2-1	1:Tumor	NA
616	CASSQDWDYEKLFF	TRBV4-3	TRBJ1-4	1:Tumor	NA
617	CASRRTGTSYEQYF	TRBV6-1	TRBJ2-7	1:Tumor	NA
618	CASGQGIYEQYF	TRBV7-9	TRBJ2-7	1:Tumor	NA
619	CASSLLAWGELFF	TRBV7-3	TRBJ2-2	1:Tumor	NA
620	CASSSVAGRTDTQYF	TRBV6-1	TRBJ2-3	1:Tumor	NA
621	CAIKGQGVHEQYF	TRBV10-3	TRBJ2-7	1:Tumor	NA
622	CASSIGGSGTDTQYF	TRBV6-1	TRBJ2-3	1:Tumor	NA
623	CASSEASGGGFGEQFF	TRBV6-1	TRBJ2-1	1:Tumor	NA
624	CASTLTGALSYNEQFF	TRBV27	TRBJ2-1	1:Tumor	NA
625	CATWTGGETQYF	TRBV6-1	TRBJ2-5	1:Tumor	NA
626	CASGPGQRSYNEQFF	TRBV5-1	TRBJ2-1	1:Tumor	NA
627	CASSAGQGFQETQYF	TRBV7-9	TRBJ2-5	1:Tumor	NA
628	CASSFQGNQPQHF	TRBV7-9	TRBJ1-5	1:Tumor	NA
629	CASSSGTSVGFYEQYF	TRBV6-1	TRBJ2-7	1:Tumor	NA
630	CASSEAGTSYEQYF	TRBV6-1	TRBJ2-7	1:Tumor	NA
631	CASNQVTDTQYF	TRBV10-2	TRBJ2-3	1:Tumor	NA
632	CASSPSAGSYEQYF	TRBV7-9	TRBJ2-7	1:Tumor	NA
633	CASSHSGASGNTIYF	TRBV7-8	TRBJ1-3	1:Tumor	NA
634	CASSEDPRDSPLHF	TRBV6-1	TRBJ1-6	1:Tumor	NA
635	CASSRPLAGDYNEQFF	TRBV4-1	TRBJ2-1	1:Tumor	NA
636	CASSNIRGTEAFF	TRBV6-1	TRBJ1-1	1:Tumor	NA
637	CASSTMGRGGTEAFF	TRBV6-1	TRBJ1-1	1:Tumor	NA
638	CASSLALGSASFEQYF	TRBV7-9	TRBJ2-7	1:Tumor	NA
639	CASSYGTGTYEQYF	TRBV6-6	TRBJ2-7	1:Tumor	CMV
640	CASSETGFRPQHF	TRBV6-1	TRBJ1-5	1:Tumor	NA
641	CASSREVGVAGGEVYEQYF	TRBV4-3	TRBJ2-7	1:Tumor	NA
642	CASSQDFPSGEADTQYF	TRBV4-3	TRBJ2-3	1:Tumor	NA
643	CASTTGGYGYTF	TRBV6-1	TRBJ1-2	1:Tumor	NA
644	CASSLRDSSYNEQFF	TRBV6-1	TRBJ2-1	1:Tumor	NA
645	CASSQGPTNTGELFF	TRBV19	TRBJ2-2	1:Tumor	NA
646	CASSYSRDRVNQPQHF	TRBV6-6	TRBJ1-5	1:Tumor	NA
647	CASSEGTAGEQFF	TRBV6-1	TRBJ2-1	1:Tumor	NA
648	CASSTKPGLSTDTQYF	TRBV11-2	TRBJ2-3	1:Tumor	NA
649	CASSEAHRDYGYTF	TRBV6-1	TRBJ1-2	1:Tumor	NA
650	CASSEQQMIYEQYF	TRBV6-1	TRBJ2-7	1:Tumor	NA
651	CASSPQGAAVGELFF	TRBV7-3	TRBJ2-2	1:Tumor	NA
652	CASSLEGGSGRNRNEQFF	TRBV7-6	TRBJ2-1	1:Tumor	NA
653	CASSDKTERDRGTEQYF	TRBV6-1	TRBJ2-7	1:Tumor	NA
654	CASSDNRDTQYF	TRBV6-1	TRBJ2-3	1:Tumor	NA
655	CASSQLMGGTEAFF	TRBV6-1	TRBJ1-1	1:Tumor	NA
656	CASSEASGARTQYF	TRBV6-1	TRBJ2-3	1:Tumor	NA
657	CASSYSTSGGANTGELFF	TRBV6-6	TRBJ2-2	1:Tumor	NA
658	CASMSGQGNEQFF	TRBV6-1	TRBJ2-1	1:Tumor	NA
659	CASRLGSGRTYEQYF	TRBV7-8	TRBJ2-7	1:Tumor	NA
660	CASSPFFGAYEQYF	TRBV7-9	TRBJ2-7	1:Tumor	NA
661	CASSLDLAPYNEQFF	TRBV5-1	TRBJ2-1	1:Tumor	NA
662	CASSLNRVVYIGNEQFF	TRBV7-9	TRBJ2-1	1:Tumor	NA
663	CASSQTGTLGEQFF	TRBV7-6	TRBJ2-1	1:Tumor	NA
664	CASSTGTGDSGELFF	TRBV6-1	TRBJ2-2	1:Tumor	NA
665	CASSYSGRTNTEAFF	TRBV6-6	TRBJ1-1	1:Tumor	NA
666	CASVYSFSMNTEAFF	TRBV6-1	TRBJ1-1	1:Tumor	NA
667	CASTPGQGYYGYTF	TRBV7-6	TRBJ1-2	1:Tumor	NA
668	CASSVSGGKGDEQFF	TRBV7-3	TRBJ2-1	1:Tumor	NA
669	CASRFSQQSYSYEQYF	TRBV6-1	TRBJ2-7	1:Tumor	NA
670	CASSLTTGAGDDTQYF	TRBV7-3	TRBJ2-3	1:Tumor	NA
671	CASSLLTSVARQETQYF	TRBV7-9	TRBJ2-5	1:Tumor	NA
672	CASSPNIQGGMSQPQHF	TRBV4-1	TRBJ1-5	1:Tumor	NA
673	CASITANTGELFF	TRBV6-1	TRBJ2-2	1:Tumor	NA
674	CASSPTLGELFF	TRBV6-1	TRBJ2-2	1:Tumor	NA
675	CASSSYSLQETQYF	TRBV6-1	TRBJ2-5	1:Tumor	NA
676	CASSSNIMGGGYEQYF	TRBV7-6	TRBJ2-7	1:Tumor	NA
677	CASSVVAGGPGGELFF	TRBV10-2	TRBJ2-2	1:Tumor	NA
678	CASSLPTNEKLFF	TRBV7-2	TRBJ1-4	1:Tumor	NA
679	CASSRREKDRVTGELFF	TRBV7-8	TRBJ2-2	1:Tumor	NA
680	CASSYDREGQPQHF	TRBV7-6	TRBJ1-5	1:Tumor	NA
681	CASSAGQRGELFF	TRBV7-3	TRBJ2-2	1:Tumor	NA
682	CASSDSQGYNQPQHF	TRBV6-1	TRBJ1-5	1:Tumor	NA
683	CASSFRSSEQFF	TRBV28	TRBJ2-1	1:Tumor	NA
684	CASSLGQRGSLSGYTF	TRBV7-2	TRBJ1-2	1:Tumor	NA
685	CASSLQGTGSYEQYF	TRBV6-1	TRBJ2-7	1:Tumor	NA
686	CASSFTGSAKNIQYF	TRBV28	TRBJ2-4	1:Tumor	NA
687	CASSLLGTGGGYTF	TRBV7-3	TRBJ1-2	1:Tumor	NA
688	CASSRGAQASSSYNEQFF	TRBV4-1	TRBJ2-1	1:Tumor	NA
689	CASSGTSGGPGAGELFF	TRBV19	TRBJ2-2	1:Tumor	NA
690	CASNPGEGSPLHF	TRBV6-1	TRBJ1-6	1:Tumor	NA
691	CASSEALQVLHGYTF	TRBV2	TRBJ1-2	1:Tumor	NA
692	CASSPLAGGLETQYF	TRBV6-1	TRBJ2-5	1:Tumor	NA
693	CASSRDQQETQYF	TRBV7-8	TRBJ2-5	1:Tumor	NA
694	CASSPSNSNQPQHF	TRBV6-1	TRBJ1-5	1:Tumor	NA
695	CASSQDDLGPSGANVLTF	TRBV4-3	TRBJ2-6	1:Tumor	NA
696	CASWVRGYEQYF	TRBV6-1	TRBJ2-7	1:Tumor	NA
697	CASRRQRNTEAFF	TRBV6-1	TRBJ1-1	1:Tumor	NA
698	CASSPSGELFF	TRBV6-1	TRBJ2-2	1:Tumor	NA
699	CASSYKGQGSNEQFF	TRBV6-1	TRBJ2-1	1:Tumor	NA
700	CASSFGSSYEQYF	TRBV6-1	TRBJ2-7	1:Tumor	NA
701	CASKWEAYNEQFF	TRBV6-1	TRBJ2-1	1:Tumor	NA
702	CASSAGETQYF	TRBV6-1	TRBJ2-5	1:Tumor	NA
703	CASSYRAGTGELFF	TRBV7-3	TRBJ2-2	1:Tumor	NA
704	CASSSAGSEGYEQYF	TRBV6-1	TRBJ2-7	1:Tumor	NA
705	CASSSWADTQYF	TRBV6-1	TRBJ2-3	1:Tumor	NA
706	CASSPTGIAQPQHF	TRBV6-1	TRBJ1-5	1:Tumor	NA
707	CASLGAAEQYF	TRBV6-1	TRBJ2-7	1:Tumor	NA
708	CASSLWAGPQETQYF	TRBV7-2	TRBJ2-5	1:Tumor	NA
709	CASTGDNQPQHF	TRBV6-1	TRBJ1-5	1:Tumor	NA
710	CASSLGTSGNTDTQYF	TRBV5-1	TRBJ2-3	1:Tumor	NA
711	CASSPYYEQYF	TRBV6-1	TRBJ2-7	1:Tumor	NA
712	CASTKDGASYEQYF	TRBV6-1	TRBJ2-7	1:Tumor	NA
713	CASSRTSGEQYF	TRBV6-1	TRBJ2-7	1:Tumor	NA
714	CASSLQITQYF	TRBV6-1	TRBJ2-3	1:Tumor	NA
715	CASSEVGDRQETQYF	TRBV6-1	TRBJ2-5	1:Tumor	NA
716	CASSLIAGGPLNSPLHF	TRBV7-3	TRBJ1-6	1:Tumor	NA
717	CASSLRSGRNQPQHF	TRBV6-1	TRBJ1-5	1:Tumor	NA
718	CASNSTGGNSNQPQHF	TRBV6-1	TRBJ1-5	1:Tumor	NA
719	CASRNPGAVNEQFF	TRBV6-1	TRBJ2-1	1:Tumor	NA
720	CASSANYNEQFF	TRBV7-2	TRBJ2-1	1:Tumor	NA
721	CASKGAGENTGELFF	TRBV6-1	TRBJ2-2	1:Tumor	NA
722	CASSLGSGQETQYF	TRBV7-9	TRBJ2-5	1:Tumor	NA
723	CASSLTGGAGYTF	TRBV7-8	TRBJ1-2	1:Tumor	NA
724	CASSQRIGPFGNQPQHF	TRBV7-2	TRBJ1-5	1:Tumor	NA
725	CASSSPGRGGAGELFF	TRBV6-1	TRBJ2-2	1:Tumor	NA
726	CASNPTSGDYNEQFF	TRBV7-2	TRBJ2-1	1:Tumor	NA
727	CASRGGVAGTTYEQYF	TRBV6-1	TRBJ2-7	1:Tumor	NA
728	CASSQDTAAQFF	TRBV4-3	TRBJ2-1	1:Tumor	NA
729	CASSRFSGEKLFF	TRBV6-1	TRBJ1-4	1:Tumor	NA
730	CASSSNSGGAFYNEQFF	TRBV7-3	TRBJ2-1	1:Tumor	NA
731	CASSSGEGEQYF	TRBV6-1	TRBJ2-7	1:Tumor	NA
732	CASSSPRGTNEKLFF	TRBV6-1	TRBJ1-4	1:Tumor	NA
733	CASSLGQPPETQYF	TRBV7-9	TRBJ2-5	1:Tumor	NA
734	CASTRGGTGLVEQYF	TRBV7-9	TRBJ2-7	1:Tumor	NA
735	CASSPGGVSYNEQFF	TRBV6-1	TRBJ2-1	1:Tumor	YFV
736	CASRKQGGAEKLFF	TRBV6-1	TRBJ1-4	1:Tumor	NA
737	CAIEGPSYNEQFF	TRBV6-1	TRBJ2-1	1:Tumor	NA
738	CATRTEGGYEQYF	TRBV6-1	TRBJ2-7	1:Tumor	NA
739	CASSPGTALYGYTF	TRBV6-1	TRBJ1-2	1:Tumor	NA
740	CASSRDLAYEQYV	TRBV6-1	TRBJ2-7	1:Tumor	NA
741	CASSLVGEQFF	TRBV7-8	TRBJ2-1	1:Tumor	CMV
742	CASSLVTGEQYV	TRBV7-9	TRBJ2-7	1:Tumor	NA
743	CASSNPGQGTFEQYF	TRBV6-1	TRBJ2-7	1:Tumor	NA
744	CASIRGAEAFF	TRBV6-1	TRBJ1-1	1:Tumor	NA
745	CASSLGFGQETQYF	TRBV5-1	TRBJ2-5	1:Tumor	NA
746	CASSLSSGPKNIQYF	TRBV7-9	TRBJ2-4	1:Tumor	NA
747	CASSLTSGVTGELFF	TRBV5-1	TRBJ2-2	1:Tumor	NA
748	CASSPGLAGGLLNEQFF	TRBV7-2	TRBJ2-1	1:Tumor	NA
749	CASRPGRRISGELFF	TRBV6-1	TRBJ2-2	1:Tumor	NA
750	CASSESGVSSYEQYF	TRBV6-1	TRBJ2-7	1:Tumor	NA
751	CATSGNEQFF	TRBV7-9	TRBJ2-1	1:Tumor	NA
752	CASKQQAGGPETQYF	TRBV6-1	TRBJ2-5	1:Tumor	NA
753	CASSLSAGGYTGELFF	TRBV5-5	TRBJ2-2	1:Tumor	NA
754	CASSPRDSSYNEQFF	TRBV6-4	TRBJ2-1	1:Tumor	NA
755	CATDRAYGYTF	TRBV6-1	TRBJ1-2	1:Tumor	NA
756	CASSANDRVLGGEQYF	TRBV6-1	TRBJ2-7	1:Tumor	NA
757	CASSQDRGQNTGELFF	TRBV4-1	TRBJ2-2	1:Tumor	NA
758	CASRPTSGTQEQYF	TRBV6-1	TRBJ2-7	1:Tumor	NA
759	CASRSGHIHTDTQYF	TRBV4-3	TRBJ2-3	1:Tumor	NA
760	CASSSGTINEQFF	TRBV5-4	TRBJ2-1	1:Tumor	NA
761	CASSPRDGTGSTDTQYF	TRBV6-1	TRBJ2-3	1:Tumor	NA
762	CASSRVGESSTGELFF	TRBV6-1	TRBJ2-2	1:Tumor	NA
763	CASSEGSGSGNTIYF	TRBV6-1	TRBJ1-3	1:Tumor	NA
764	CASSNQGTQYF	TRBV6-1	TRBJ2-5	1:Tumor	NA
765	CSARDPGLGKTNEQFF	TRBV20-1	TRBJ2-1	1:Tumor	NA
766	CASFEGTKNIQYF	TRBV6-1	TRBJ2-4	1:Tumor	NA
767	CASGLEDTQYF	TRBV6-1	TRBJ2-3	1:Tumor	NA
768	CASSLDEQYF	TRBV6-1	TRBJ2-7	1:Tumor	NA
769	CASSLNRGVTEKLFF	TRBV7-2	TRBJ1-4	1:Tumor	NA
770	CASSLAGTYNEQFF	TRBV7-6	TRBJ2-1	1:Tumor	NA
771	CASSYSSPSFSYNEQFF	TRBV6-6	TRBJ2-1	1:Tumor	NA
772	CASSLRGDYEQYF	TRBV7-9	TRBJ2-7	1:Tumor	NA
773	CASSPDLSAGETQYF	TRBV6-1	TRBJ2-5	1:Tumor	NA
774	CAASERGEKLFF	TRBV4-1	TRBJ1-4	1:Tumor	NA
775	CASSARDRGKSGANVLTF	TRBV7-9	TRBJ2-6	1:Tumor	NA
776	CASSEPYRGDEQFF	TRBV6-1	TRBJ2-1	1:Tumor	NA
777	CASSLSGGGEQYV	TRBV7-9	TRBJ2-7	1:Tumor	NA
778	CASSLSLVTGSSGNTIYF	TRBV7-9	TRBJ1-3	1:Tumor	NA
779	CASSLTRTASLSGANVLTF	TRBV7-3	TRBJ2-6	1:Tumor	NA
780	CASSPQGAANTGELFF	TRBV7-3	TRBJ2-2	1:Tumor	NA
781	CASNSGNEQFF	TRBV6-1	TRBJ2-1	1:Tumor	NA
782	CASSTTRWDEQYF	TRBV7-8	TRBJ2-7	1:Tumor	NA
783	CASSLLQDREKLFF	TRBV7-8	TRBJ1-4	1:Tumor	NA
784	CASSTLLSSYEQYF	TRBV7-8	TRBJ2-7	1:Tumor	NA
785	CASSHSSTTNEQFF	TRBV6-1	TRBJ2-1	1:Tumor	NA
786	CANSGQGAEGYTF	TRBV7-2	TRBJ1-2	1:Tumor	NA
787	CASSQDGQGNEQFF	TRBV4-3	TRBJ2-1	1:Tumor	NA
788	CASSGRQHQETQYF	TRBV25-1	TRBJ2-5	1:Tumor	NA
789	CASSSKGLAGSKNIQYF	TRBV7-9	TRBJ2-4	1:Tumor	NA
790	CASYVGQGYEQYF	TRBV6-1	TRBJ2-7	1:Tumor	NA
791	CASSLGFLHSGTDTQYF	TRBV5-1	TRBJ2-3	1:Tumor	NA
792	CASSLLGDGNYGYTF	TRBV7-2	TRBJ1-2	1:Tumor	NA
793	CASSRQGAANTEAFF	TRBV6-1	TRBJ1-1	1:Tumor	NA
794	CAISVAGARNEQYF	TRBV10-3	TRBJ2-7	1:Tumor	NA
795	CASSPPKAYTDTQYF	TRBV7-9	TRBJ2-3	1:Tumor	NA
796	CASSTVVGQGRGFETQYF	TRBV6-1	TRBJ2-5	1:Tumor	NA
797	CASWYWTYPNYGYTF	TRBV6-1	TRBJ1-2	1:Tumor	NA
798	CASRTDSGNTEAFF	TRBV6-1	TRBJ1-1	1:Tumor	NA
799	CASSEQYNSPLHF	TRBV6-1	TRBJ1-6	1:Tumor	NA
800	CASSLIPGQGAYEQYF	TRBV4-1	TRBJ2-7	1:Tumor	NA
801	CASSLLGSYEQYF	TRBV7-2	TRBJ2-7	1:Tumor	NA
802	CASSMGTSGAYEQYF	TRBV6-1	TRBJ2-7	1:Tumor	NA
803	CASSQEGAEETQYF	TRBV4-3	TRBJ2-5	1:Tumor	NA
804	CASSGTSGKQYF	TRBV19	TRBJ2-7	1:Tumor	NA
805	CASSSPRGLAETGTSGRSSYNEQFF	TRBV7-9	TRBJ2-1	1:Tumor	NA
806	CASRLKGGGETQYF	TRBV6-1	TRBJ2-5	1:Tumor	NA
807	CASSLSPSYQETQYF	TRBV7-7	TRBJ2-5	1:Tumor	NA
808	CASSVSGPYEQYF	TRBV7-9	TRBJ2-7	1:Tumor	NA
809	CASSYSTGRRGTEAFF	TRBV6-6	TRBJ1-1	1:Tumor	NA
810	CASQSRGGFRYEQYF	TRBV7-2	TRBJ2-7	1:Tumor	NA
811	CASSDRFHYGYTF	TRBV6-1	TRBJ1-2	1:Tumor	NA
812	CASSEALQETQYF	TRBV5-1	TRBJ2-5	1:Tumor	NA
813	CASSGTHTDTQYF	TRBV6-1	TRBJ2-3	1:Tumor	NA
814	CASSLIGENLQETQYF	TRBV7-9	TRBJ2-5	1:Tumor	NA
815	CASSLWAGGSYNEQFF	TRBV7-3	TRBJ2-1	1:Tumor	NA
816	CASSQEGARNEQFF	TRBV4-3	TRBJ2-1	1:Tumor	NA
817	CASSQDARGNTQYF	TRBV4-3	TRBJ2-3	1:Tumor	NA
818	CASSQQAVGTGGYNEQFF	TRBV4-1	TRBJ2-1	1:Tumor	NA
819	CATSRGGGAGYNEQFF	TRBV6-1	TRBJ2-1	1:Tumor	NA
820	CASSWDKDNQPQHF	TRBV7-3	TRBJ1-5	1:Tumor	NA
821	CASTPSVGQYNSPLHF	TRBV6-1	TRBJ1-6	1:Tumor	NA
822	CAWKDKNTGELFF	TRBV30	TRBJ2-2	1:Tumor	NA
823	CASSPGTDRYGYTF	TRBV6-1	TRBJ1-2	1:Tumor	NA
824	CASTAGGLDGELFF	TRBV6-1	TRBJ2-2	1:Tumor	NA
825	CASSQDFFAGELFF	TRBV4-3	TRBJ2-2	1:Tumor	NA
826	CATSRGGGRENSLAKNIQYF	TRBV15	TRBJ2-4	1:Tumor	NA
827	CASSDSGLGPNEKLFF	TRBV6-1	TRBJ1-4	1:Tumor	NA
828	CASSLTDNEQFF	TRBV5-4	TRBJ2-1	1:Tumor	NA
829	CASSSRLGVAINEQFF	TRBV7-9	TRBJ2-1	1:Tumor	NA
830	CASRMDGNSPLHF	TRBV28	TRBJ1-6	1:Tumor	NA
831	CASRTGRNDYGYTF	TRBV6-1	TRBJ1-2	1:Tumor	NA
832	CASSDRTSGRVASAKNIQYF	TRBV6-1	TRBJ2-4	1:Tumor	NA
833	CASSQSHSSYNEQFF	TRBV4-3	TRBJ2-1	1:Tumor	NA
834	CASSYLAGHTDTQYF	TRBV5-5	TRBJ2-3	1:Tumor	NA
835	CASARTVNTEAFF	TRBV7-6	TRBJ1-1	1:Tumor	NA
836	CASSPQGTSYEQYF	TRBV6-1	TRBJ2-7	1:Tumor	NA
837	CASSSGFGTGNQPQHF	TRBV7-8	TRBJ1-5	1:Tumor	NA
838	CAHGLGDTQYF	TRBV6-1	TRBJ2-3	1:Tumor	NA
839	CASIRSGANVLTF	TRBV7-2	TRBJ2-6	1:Tumor	NA
840	CASTTSGALTGDEAFF	TRBV6-1	TRBJ1-1	1:Tumor	NA
841	CASSETGSGRALETQYF	TRBV6-1	TRBJ2-5	1:Tumor	NA
842	CASSFAGSHEQYF	TRBV7-9	TRBJ2-7	1:Tumor	NA
843	CASSGPENYSPLHF	TRBV6-1	TRBJ1-6	1:Tumor	NA
844	CASSNRVEGYTF	TRBV5-1	TRBJ1-2	1:Tumor	NA
845	CSASGQGRNTEAFF	TRBV20-1	TRBJ1-1	1:Tumor	NA
846	CASRDQSQGFPPDTEAFF	TRBV6-1	TRBJ1-1	1:Tumor	NA
847	CASRTTAGDYEKLFF	TRBV28	TRBJ1-4	1:Tumor	NA
848	CASSLAGTTISPLHF	TRBV7-9	TRBJ1-6	1:Tumor	NA
849	CASSQVLAGSTDTQYF	TRBV4-1	TRBJ2-3	1:Tumor	SARS-CoV-2
850	CASSYIGTSNYGYTF	TRBV6-6	TRBJ1-2	1:Tumor	NA
851	CASRDITRGYEQYF	TRBV6-1	TRBJ2-7	1:Tumor	NA
852	CASSFGGFGENSPLHF	TRBV7-8	TRBJ1-6	1:Tumor	NA
853	CASSFPGERDKFF	TRBV7-9	TRBJ2-1	1:Tumor	NA
854	CASSLGLAGPLGNEQFF	TRBV7-9	TRBJ2-1	1:Tumor	NA
855	CASSQEAGSNTGELFF	TRBV4-3	TRBJ2-2	1:Tumor	NA
856	CASSRLTTYNEQFF	TRBV7-2	TRBJ2-1	1:Tumor	NA
857	CASRHQYTGELFF	TRBV6-1	TRBJ2-2	1:Tumor	NA
858	CASSQGTSGSNEQFF	TRBV5-1	TRBJ2-1	1:Tumor	NA
859	CASSFLGLSPNEQFF	TRBV5-6	TRBJ2-1	1:Tumor	NA
860	CASTSPLAGANVLTF	TRBV7-9	TRBJ2-6	1:Tumor	NA
861	CASSESAKDEQFF	TRBV10-1	TRBJ2-1	1:Tumor	NA
862	CASSKGNFQSDTQYF	TRBV7-2	TRBJ2-3	1:Tumor	NA
863	CASDYRAGSTEAFF	TRBV7-2	TRBJ1-1	1:Tumor	NA
864	CASSPLAGAETQYF	TRBV7-9	TRBJ2-5	1:Tumor	NA
865	CASSSHSAILNEQFF	TRBV7-9	TRBJ2-1	1:Tumor	NA
866	CASSLGPGTTYEQYF	TRBV7-3	TRBJ2-7	1:Tumor	NA
867	CASSLGQGLGTDTQYF	TRBV7-6	TRBJ2-3	1:Tumor	NA
868	CASSLKGAVF	TRBV7-9	TRBJ1-1	1:Tumor	NA
869	CASSWRETQYF	TRBV6-1	TRBJ2-5	1:Tumor	NA
870	CASSQGLAGVEQFF	TRBV4-3	TRBJ2-1	1:Tumor	NA
871	CASSRRAGNTEAFF	TRBV6-1	TRBJ1-1	1:Tumor	NA
872	CASTFVQVTGTSRTGELFF	TRBV6-1	TRBJ2-2	1:Tumor	NA
873	CASRPEVRSNQPQHF	TRBV6-1	TRBJ1-5	1:Tumor	NA
874	CASSPDRVSTDTQYF	TRBV7-8	TRBJ2-3	1:Tumor	NA
875	CASSPGTGVTQPQHF	TRBV7-2	TRBJ1-5	1:Tumor	NA
876	CASSQSPGLGFETQYF	TRBV4-3	TRBJ2-5	1:Tumor	NA
877	CASSLGTGTISNQPQHF	TRBV5-5	TRBJ1-5	1:Tumor	NA
878	CASSAWDGNEKLFF	TRBV6-1	TRBJ1-4	1:Tumor	NA
879	CASSEINGGEQFF	TRBV7-3	TRBJ2-1	1:Tumor	NA
880	CASSLGQGARNF	TRBV7-9	TRBJ2-5	1:Tumor	NA
881	CASSRRNLDSPLHF	TRBV7-9	TRBJ1-6	1:Tumor	NA
882	CASSEPRIDSNYGYTF	TRBV6-1	TRBJ1-2	1:Tumor	NA
883	CASSPTGTDTQYF	TRBV6-1	TRBJ2-3	1:Tumor	NA
884	CASSSGIWGYTF	TRBV6-1	TRBJ1-2	1:Tumor	NA
885	CASSGTGIGTGELFF	TRBV6-1	TRBJ2-2	1:Tumor	NA
886	CASSHRDRGKTSGRAQFF	TRBV6-1	TRBJ2-1	1:Tumor	NA
887	CASSQDQGLQSSYGYTF	TRBV7-9	TRBJ1-2	1:Tumor	NA
888	CASSGRLAGFTDTQYF	TRBV7-2	TRBJ2-3	1:Tumor	NA
889	CASSIGTTSTDTQYF	TRBV7-3	TRBJ2-3	1:Tumor	NA
890	CASSLRQPRPPNEKLFF	TRBV7-3	TRBJ1-4	1:Tumor	NA
891	CAISGTGRDTEAFF	TRBV10-3	TRBJ1-1	1:Tumor	NA
892	CASSLHRGLESNQPQHF	TRBV7-3	TRBJ1-5	1:Tumor	NA
893	CASSQNRGGELFF	TRBV4-1	TRBJ2-2	1:Tumor	NA
894	CASSSLQGRSSYNEQFF	TRBV7-3	TRBJ2-1	1:Tumor	NA
895	CASRRLAGVFNEQFF	TRBV7-2	TRBJ2-1	1:Tumor	NA
896	CASSSTTDYEQYF	TRBV4-1	TRBJ2-7	1:Tumor	NA
897	CASSTGLGGSKNIQYF	TRBV6-1	TRBJ2-4	1:Tumor	NA
898	CASSQDIGGTSTQYF	TRBV4-2	TRBJ2-5	1:Tumor	NA
899	CASSQDPGLAGGHGELFF	TRBV4-3	TRBJ2-2	1:Tumor	NA
900	CASSLAGLAGRYNEQFF	TRBV7-9	TRBJ2-1	1:Tumor	NA
901	CASSQHLPGTGGNEKLFF	TRBV6-1	TRBJ1-4	1:Tumor	NA
902	CASAGYNYGYTF	TRBV6-1	TRBJ1-2	1:Tumor	NA
903	CASSPTYLTDTQYF	TRBV7-9	TRBJ2-3	1:Tumor	NA
904	CASSLKPGAGEQYF	TRBV7-2	TRBJ2-7	1:Tumor	NA
905	CASSLRSDTQYF	TRBV7-9	TRBJ2-3	1:Tumor	NA
906	CASSRTSYNEQFF	TRBV6-1	TRBJ2-1	1:Tumor	NA
907	CASSFQGEAFF	TRBV6-1	TRBJ1-1	1:Tumor	NA
908	CASSLDRGGGYNEQFF	TRBV5-1	TRBJ2-1	1:Tumor	NA
909	CASSPGGGRTDTQYF	TRBV7-3	TRBJ2-3	1:Tumor	NA
910	CASSPGQLTEAFF	TRBV7-2	TRBJ1-1	1:Tumor	NA
911	CASSPHGFSSYNEQFF	TRBV6-1	TRBJ2-1	1:Tumor	NA
912	CASKIRLAANQPQHF	TRBV6-1	TRBJ1-5	1:Tumor	NA
913	CASSLSGAYEQYF	TRBV7-7	TRBJ2-7	1:Tumor	EBV
914	CASSPTVGSGANVLTF	TRBV7-6	TRBJ2-6	1:Tumor	NA
915	CASRVASTRFYEQYF	TRBV6-1	TRBJ2-7	1:Tumor	NA
916	CASSYSVAGDYNEQFF	TRBV6-6	TRBJ2-1	1:Tumor	NA
917	CASSDSSGSTENIQYF	TRBV6-1	TRBJ2-4	1:Tumor	NA
918	CASSLGASVADTQYF	TRBV7-6	TRBJ2-3	1:Tumor	NA
919	CASSQARGRGGPGANVLTF	TRBV4-3	TRBJ2-6	1:Tumor	NA
920	CASSDRGRQQYF	TRBV6-1	TRBJ2-3	1:Tumor	NA
921	CASSLGAGRPFNNEQFF	TRBV7-2	TRBJ2-1	1:Tumor	NA
922	CASSLSGMSSYEQYF	TRBV6-1	TRBJ2-7	1:Tumor	NA
923	CASSNRVFNEQFF	TRBV6-1	TRBJ2-1	1:Tumor	NA
924	CASSTQGSDEKLFF	TRBV7-9	TRBJ1-4	1:Tumor	NA
925	CASSYSIRGAEAFF	TRBV6-6	TRBJ1-1	1:Tumor	NA
926	CASGDGGDTEAFF	TRBV6-1	TRBJ1-1	1:Tumor	NA
927	CASSEYQPQHF	TRBV6-1	TRBJ1-5	1:Tumor	NA
928	CASSSGGQGWETQYF	TRBV6-1	TRBJ2-5	1:Tumor	NA
929	CASSTQGLYEQYF	TRBV6-1	TRBJ2-7	1:Tumor	NA
930	CATEGGQETQYF	TRBV28	TRBJ2-5	1:Tumor	NA
931	CASSPPLADTQYF	TRBV7-6	TRBJ2-3	1:Tumor	NA
932	CASSEREGEEGYTF	TRBV6-1	TRBJ1-2	1:Tumor	NA
933	CASSLGGERGYTF	TRBV7-8	TRBJ1-2	1:Tumor	NA
934	CASSLIGGSKDTQYF	TRBV7-3	TRBJ2-3	1:Tumor	NA
935	CASSRRGLSNTEAFF	TRBV7-9	TRBJ1-1	1:Tumor	NA
936	CASSYSSGNQPQHF	TRBV6-6	TRBJ1-5	1:Tumor	NA
937	CASTRNSPLHF	TRBV6-1	TRBJ1-6	1:Tumor	NA
938	CASSTRGGAYYEQYF	TRBV6-1	TRBJ2-7	1:Tumor	NA
939	CASSFGLGDYNEQFF	TRBV6-1	TRBJ2-1	1:Tumor	NA
940	CASSSGTTLIDTQYF	TRBV7-9	TRBJ2-3	1:Tumor	NA
941	CASTGGQAGTDTQYF	TRBV6-1	TRBJ2-3	1:Tumor	NA
942	CATTSDRPNTEAFF	TRBV6-1	TRBJ1-1	1:Tumor	NA
943	CASSEASGPRYEQYF	TRBV7-6	TRBJ2-7	1:Tumor	NA
944	CASSSGFGNTIYF	TRBV7-9	TRBJ1-3	1:Tumor	NA
945	CASRARSGGPNEQYF	TRBV7-9	TRBJ2-7	1:Tumor	NA
946	CASSLAEYEQYF	TRBV7-8	TRBJ2-7	1:Tumor	NA
947	CASSLVAGNYHEQYF	TRBV5-1	TRBJ2-7	1:Tumor	NA
948	CASTGDGKEQCF	TRBV5-1	TRBJ2-7	1:Tumor	NA
949	CASSLAKGQGHTEAFF	TRBV5-1	TRBJ1-1	1:Tumor	NA
950	CASSVPTGKNEQYF	TRBV6-1	TRBJ2-7	1:Tumor	NA
951	CATVGGDEQFF	TRBV6-1	TRBJ2-1	1:Tumor	NA
952	CASRSGPGQGSDTQYF	TRBV6-1	TRBJ2-3	1:Tumor	NA
953	CASSLGQEGYEQYF	TRBV7-8	TRBJ2-7	1:Tumor	NA
954	CASSYEAGNEQFF	TRBV6-1	TRBJ2-1	1:Tumor	NA
955	CASSYRNLNTGELFF	TRBV6-6	TRBJ2-2	1:Tumor	NA
956	CASVTGNTQYF	TRBV6-1	TRBJ2-3	1:Tumor	NA
957	CASSPGTDYEQYF	TRBV6-1	TRBJ2-7	1:Tumor	NA
958	CASRLRGGGTLGSYNEQFF	TRBV6-1	TRBJ2-1	1:Tumor	NA
959	CASSLPARDWSSYEQYF	TRBV7-6	TRBJ2-7	1:Tumor	NA
960	CASSRGQGWTDTQYF	TRBV4-1	TRBJ2-3	1:Tumor	NA
961	CAISESDRYEQYF	TRBV6-1	TRBJ2-7	1:Tumor	NA
962	CASRGQSQETQYF	TRBV6-1	TRBJ2-5	1:Tumor	NA
963	CASSDLGRSETQYF	TRBV6-1	TRBJ2-5	1:Tumor	NA
964	CASSFGERSPLHF	TRBV7-6	TRBJ1-6	1:Tumor	NA
965	CASRASGSGDTQYF	TRBV7-3	TRBJ2-3	1:Tumor	NA
966	CASSQHYFGANVLTF	TRBV4-3	TRBJ2-6	1:Tumor	NA
967	CASSTRQGPYEQYF	TRBV7-2	TRBJ2-7	1:Tumor	NA
968	CARTGFGYLGLQYPPHHIQYF	TRBV6-1	TRBJ2-4	1:Tumor	NA
969	CASSLMASGGRNEQFF	TRBV7-3	TRBJ2-1	1:Tumor	NA
970	CASSYGPRDRGAGELFF	TRBV6-1	TRBJ2-2	1:Tumor	NA
971	CSARDLGDFYNEQFF	TRBV20-1	TRBJ2-1	1:Tumor	NA
972	CAIGTGGFYGYTF	TRBV6-1	TRBJ1-2	1:Tumor	NA
973	CASLETGGHQPQHF	TRBV6-1	TRBJ1-5	1:Tumor	NA
974	CASGPALQETQYF	TRBV6-1	TRBJ2-5	1:Tumor	NA
975	CASSFSGVLKNEQFF	TRBV6-1	TRBJ2-1	1:Tumor	NA
976	CASSEWQGSTDTQYF	TRBV6-1	TRBJ2-3	1:Tumor	NA
977	CASSSGAVGSYEQYF	TRBV7-3	TRBJ2-7	1:Tumor	NA
978	CASSSPLDPSTDTQYF	TRBV7-9	TRBJ2-3	1:Tumor	NA
979	CASSPSGVQETQYF	TRBV7-3	TRBJ2-5	1:Tumor	NA
980	CASRHAPQGRGNYGYTF	TRBV6-1	TRBJ1-2	1:Tumor	NA
981	CASSQALGTEKNYGYTF	TRBV6-1	TRBJ1-2	1:Tumor	NA
982	CASSQGGTQYF	TRBV6-1	TRBJ2-5	1:Tumor	HomoSapiens
983	CASSRGQGGGYTF	TRBV6-1	TRBJ1-2	1:Tumor	NA
984	CASSRDRGATEAFF	TRBV5-1	TRBJ1-1	1:Tumor	NA
985	CASRDGQGLLNEQYF	TRBV6-1	TRBJ2-7	1:Tumor	NA
986	CASRGLAGGVGEQFF	TRBV6-1	TRBJ2-1	1:Tumor	NA
987	CASSFTTGVGTEAFF	TRBV7-9	TRBJ1-1	1:Tumor	NA
988	CASSNRRYNEQFF	TRBV6-1	TRBJ2-1	1:Tumor	NA
989	CASSQSETGVQEKLFF	TRBV4-3	TRBJ1-4	1:Tumor	NA
990	CASSYSISMVGEQYF	TRBV6-6	TRBJ2-7	1:Tumor	NA
991	CAAGGPGAAFF	TRBV6-1	TRBJ1-1	1:Tumor	NA
992	CASSDGGGYYEQYF	TRBV6-1	TRBJ2-7	1:Tumor	NA
993	CASSPIILSGSSPNEQFF	TRBV7-8	TRBJ2-1	1:Tumor	NA
994	CASSRMGAYEQYF	TRBV7-2	TRBJ2-7	1:Tumor	NA
995	CASSTGGLGIGELFF	TRBV6-1	TRBJ2-2	1:Tumor	NA
996	CASGGTSGKNEQFF	TRBV6-1	TRBJ2-1	1:Tumor	NA
997	CASSLLAVGGTSTDTQYF	TRBV7-6	TRBJ2-3	1:Tumor	NA
998	CASFPEGWQETQYF	TRBV6-1	TRBJ2-5	1:Tumor	NA
999	CASSHLRGTNTGELFF	TRBV4-3	TRBJ2-2	1:Tumor	NA
1000	CASRTDRITDTQYF	TRBV6-1	TRBJ2-3	1:Tumor	NA
1001	CASSFTREETQYF	TRBV7-3	TRBJ2-5	1:Tumor	NA
1002	CAAQPLAGAYNEQFF	TRBV6-1	TRBJ2-1	1:Tumor	NA
1003	CASSSGSRASEQYF	TRBV5-1	TRBJ2-7	1:Tumor	NA
1004	CASSARTGRETDTQYF	TRBV7-3	TRBJ2-3	1:Tumor	NA
1005	CASSNAGTGVRGANVLTF	TRBV7-9	TRBJ2-6	1:Tumor	NA
1006	CASSRDSFYGYTF	TRBV6-1	TRBJ1-2	1:Tumor	NA
1007	CASSLGLMNTGELFF	TRBV5-1	TRBJ2-2	1:Tumor	NA
1008	CASSRQGGSEKLFF	TRBV6-1	TRBJ1-4	1:Tumor	NA
1009	CASAPGTGRARDEQYF	TRBV6-1	TRBJ2-7	1:Tumor	NA
1010	CASSVGLAGGTYEQYF	TRBV6-1	TRBJ2-7	1:Tumor	NA
1011	CASSEFEASGGHNEQFF	TRBV10-2	TRBJ2-1	1:Tumor	NA
1012	CASSLYTSGSYNEQFF	TRBV28	TRBJ2-1	1:Tumor	NA
1013	CASSPFTRPGENEQFF	TRBV7-8	TRBJ2-1	1:Tumor	NA
1014	CASSQDRGLRHGYTF	TRBV4-2	TRBJ1-2	1:Tumor	NA
1015	CASSPGPRANYGYTF	TRBV5-1	TRBJ1-2	1:Tumor	NA
1016	CASSPYRTGISYEQYF	TRBV6-1	TRBJ2-7	1:Tumor	NA
1017	CASSPLDGSPLTDTQYF	TRBV7-9	TRBJ2-3	1:Tumor	NA
1018	CASSPQGYEQYF	TRBV7-8	TRBJ2-7	1:Tumor	YFV
1019	CASSQDSSRTEAFF	TRBV4-3	TRBJ1-1	1:Tumor	NA
1020	CASSQVQDTQYF	TRBV4-1	TRBJ2-3	1:Tumor	NA
1021	CASSLGSGPLSRHNEQFF	TRBV7-6	TRBJ2-1	1:Tumor	NA
1022	CASSLPGQGGGNIQYF	TRBV7-9	TRBJ2-4	1:Tumor	NA
1023	CASSQGGSLWPYNEQFF	TRBV4-1	TRBJ2-1	1:Tumor	NA
1024	CASSESGPSGTQETQYF	TRBV7-9	TRBJ2-5	1:Tumor	NA
1025	CASSFLGSNQPQHF	TRBV7-9	TRBJ1-5	1:Tumor	NA
1026	CASSLGTGGREKLFF	TRBV7-9	TRBJ1-4	1:Tumor	NA
1027	CASSQGDFANTGELFF	TRBV7-8	TRBJ2-2	1:Tumor	NA
1028	CASSSPRLAINEQFF	TRBV6-1	TRBJ2-1	1:Tumor	NA
1029	CASSPLAGGFSYEQYF	TRBV6-1	TRBJ2-7	1:Tumor	NA
1030	CASSQVLNTEAFF	TRBV4-3	TRBJ1-1	1:Tumor	NA
1031	CASSYSGTDTQYF	TRBV7-9	TRBJ2-3	1:Tumor	CMV
1032	CASSLRLAGIEDDEQFF	TRBV27	TRBJ2-1	1:Tumor	NA
1033	CASSWTSGRITDTQYF	TRBV7-2	TRBJ2-3	1:Tumor	NA
1034	CASRRDTDTQYF	TRBV5-1	TRBJ2-3	1:Tumor	NA
1035	CASSPLAAGEYNEQFF	TRBV6-1	TRBJ2-1	1:Tumor	NA
1036	CASSQDGGADTQYF	TRBV4-3	TRBJ2-3	1:Tumor	NA
1037	CASSPQPGLEGYTF	TRBV7-2	TRBJ1-2	1:Tumor	NA
1038	CARSGSTDTQYF	TRBV7-9	TRBJ2-3	1:Tumor	NA
1039	CASSSESRDRGRRTGELFF	TRBV7-3	TRBJ2-2	1:Tumor	NA
1040	CASSATIDSNQPQHF	TRBV7-6	TRBJ1-5	1:Tumor	NA
1041	CASSRSGRAGYEQFF	TRBV7-2	TRBJ2-1	1:Tumor	NA
1042	CASSLVLGSGANVLTF	TRBV7-9	TRBJ2-6	1:Tumor	NA
1043	CASSLYVRGLAGGSEQFF	TRBV4-1	TRBJ2-1	1:Tumor	NA
1044	CATGLGGRSDTQYF	TRBV6-1	TRBJ2-3	1:Tumor	NA
1045	CASSTEGGYTF	TRBV6-1	TRBJ1-2	1:Tumor	NA
1046	CASSPSPAAQPYNEQFF	TRBV7-6	TRBJ2-1	1:Tumor	NA
1047	CASSRAGLSNNQPQHF	TRBV6-1	TRBJ1-5	1:Tumor	NA
1048	CAGRDAVSYEQYF	TRBV6-1	TRBJ2-7	1:Tumor	NA
1049	CASSAEKSSYEQYF	TRBV6-1	TRBJ2-7	1:Tumor	NA
1050	CASSENRGGIPYSNQPQHF	TRBV6-1	TRBJ1-5	1:Tumor	NA
1051	CASSLVLREALFF	TRBV7-6	TRBJ2-1	1:Tumor	NA
1052	CASSRFDRNEKLFF	TRBV6-1	TRBJ1-4	1:Tumor	NA
1053	CAISESLNQPQHF	TRBV10-3	TRBJ1-5	1:Tumor	NA
1054	CASSFSPGNTIYF	TRBV7-3	TRBJ1-3	1:Tumor	NA
1055	CASSGGQSGFAGELFF	TRBV7-9	TRBJ2-2	1:Tumor	NA
1056	CASSPGLVSDTQYF	TRBV7-2	TRBJ2-3	1:Tumor	NA
1057	CASSSRDFDGDTQYF	TRBV7-9	TRBJ2-3	1:Tumor	NA
1058	CASSPRLASYEQYF	TRBV4-2	TRBJ2-7	1:Tumor	NA
1059	CASSRDRQETQYF	TRBV6-1	TRBJ2-5	1:Tumor	NA
1060	CASSFSQTGLYTEAFF	TRBV7-9	TRBJ1-1	1:Tumor	NA
1061	CASSQETRGGAREQYF	TRBV4-1	TRBJ2-7	1:Tumor	NA
1062	CATQEGETQYF	TRBV6-1	TRBJ2-5	1:Tumor	NA
1063	CASQPTGLAINEQFF	TRBV7-9	TRBJ2-1	1:Tumor	NA
1064	CASSLVGTEAVLTF	TRBV7-3	TRBJ2-6	1:Tumor	NA
1065	CASSPGLAGGSGANVLTF	TRBV7-9	TRBJ2-6	1:Tumor	NA
1066	CASSTFRGGPGELFF	TRBV7-2	TRBJ2-2	1:Tumor	NA
1067	CASSQAGAGLTDTQYF	TRBV7-8	TRBJ2-3	1:Tumor	NA
1068	CASSSDRGDTEAFF	TRBV7-3	TRBJ1-1	1:Tumor	NA
1069	CASSYGQGNNSPLHF	TRBV7-2	TRBJ1-6	1:Tumor	NA
1070	CASSPSGGRVDTQYF	TRBV6-1	TRBJ2-3	1:Tumor	NA
1071	CASSPSNRGTQYF	TRBV6-1	TRBJ2-3	1:Tumor	NA
1072	CASSQGRDSEQFF	TRBV4-3	TRBJ2-1	1:Tumor	NA
1073	CASRSPGLPNSPLHF	TRBV6-1	TRBJ1-6	1:Tumor	NA
1074	CASSRDRDSSEQYF	TRBV7-3	TRBJ2-7	1:Tumor	NA
1075	CASSSLDTQETQYF	TRBV5-1	TRBJ2-5	1:Tumor	NA
1076	CASSFRGQGASDTQYF	TRBV4-1	TRBJ2-3	1:Tumor	NA
1077	CASRRTGLGEKLFF	TRBV6-1	TRBJ1-4	1:Tumor	NA
1078	CASSHGPVLGDDEQYF	TRBV7-9	TRBJ2-7	1:Tumor	NA
1079	CASSLATGSAYNEQFF	TRBV7-6	TRBJ2-1	1:Tumor	NA
1080	CASSVRGGANTGELFF	TRBV6-1	TRBJ2-2	1:Tumor	NA
1081	CASSLEDGSSYEQYF	TRBV5-1	TRBJ2-7	1:Tumor	NA
1082	CASSQAPGQGALPYEQYF	TRBV4-2	TRBJ2-7	1:Tumor	NA
1083	CASSWGTSGTYTGELFF	TRBV5-1	TRBJ2-2	1:Tumor	NA
1084	CASTGLAGSGETQYF	TRBV6-1	TRBJ2-5	1:Tumor	NA
1085	CASSLERTGGNNEQFF	TRBV7-6	TRBJ2-1	1:Tumor	NA
1086	CASSPYERAYEQYF	TRBV6-1	TRBJ2-7	1:Tumor	NA
1087	CASSSTYNEQFF	TRBV27	TRBJ2-1	1:Tumor	NA
1088	CASTQGGGEQYF	TRBV6-1	TRBJ2-7	1:Tumor	NA
1089	CASGVTDTQYF	TRBV7-3	TRBJ2-3	1:Tumor	NA
1090	CASSLTPPPAGGPGELFF	TRBV7-3	TRBJ2-2	1:Tumor	NA
1091	CASSQRPAGNNSPLHF	TRBV7-8	TRBJ1-6	1:Tumor	NA
1092	CASTKTGVDEQFF	TRBV14	TRBJ2-1	1:Tumor	NA
1093	CASSLQGPSGWYNEQFF	TRBV7-3	TRBJ2-1	1:Tumor	NA
1094	CASSVEGTNYGYTF	TRBV7-9	TRBJ1-2	1:Tumor	NA
1095	CASSAGSGANVLTF	TRBV6-1	TRBJ2-6	1:Tumor	NA
1096	CASRKDRVIQPQHF	TRBV6-1	TRBJ1-5	1:Tumor	NA
1097	CASSLKPRLGISGSADTQYF	TRBV7-3	TRBJ2-3	1:Tumor	NA
1098	CSARASNTGELFF	TRBV20-1	TRBJ2-2	1:Tumor	NA
1099	CASSITPTGAHLGNQPQHF	TRBV7-9	TRBJ1-5	1:Tumor	NA
1100	CASSPHRTGSTEAFF	TRBV28	TRBJ1-1	1:Tumor	NA
1101	CASNRPGGKNEQYF	TRBV6-1	TRBJ2-7	1:Tumor	NA
1102	CASIAGPEEDYGYTF	TRBV19	TRBJ1-2	1:Tumor	NA
1103	CASRSQGNIQYF	TRBV6-1	TRBJ2-4	1:Tumor	NA
1104	CASSEDARASTDTQYF	TRBV10-2	TRBJ2-3	1:Tumor	NA
1105	CASSEVAGMDTQYF	TRBV6-1	TRBJ2-3	1:Tumor	NA
1106	CASSAPSSPLGGGLYEQFF	TRBV6-1	TRBJ2-1	1:Tumor	NA
1107	CASSEFRDYAEKLFF	TRBV7-8	TRBJ1-4	1:Tumor	NA
1108	CASSQGGYAGAYADTQYF	TRBV4-3	TRBJ2-3	1:Tumor	NA
1109	CASRTGYNGQGNQPQHF	TRBV6-1	TRBJ1-5	1:Tumor	NA
1110	CASSAVGSGTEAFF	TRBV7-8	TRBJ1-1	1:Tumor	NA
1111	CASSLRRGSHGYTF	TRBV7-2	TRBJ1-2	1:Tumor	NA
1112	CASSYSLAASKYEQYF	TRBV7-6	TRBJ2-7	1:Tumor	NA
1113	CASSPPVLRDEQFF	TRBV7-9	TRBJ2-1	1:Tumor	NA
1114	CASSWDQNEQFF	TRBV7-2	TRBJ2-1	1:Tumor	NA
1115	CASSYSSTGDTETQYF	TRBV6-6	TRBJ2-5	1:Tumor	NA
1116	CASSYSGTGAGGLFF	TRBV6-6	TRBJ1-4	1:Tumor	NA
1117	CASSAGTASYEQYF	TRBV5-1	TRBJ2-7	1:Tumor	YFV
1118	CASSSPGQGLTSGGEQYF	TRBV6-1	TRBJ2-7	1:Tumor	NA
1119	CASRGQGRQPQHF	TRBV6-1	TRBJ1-5	1:Tumor	NA
1120	CASSEYLGPVLQNF	TRBV6-1	TRBJ2-7	1:Tumor	NA
1121	CASSPRGGGVQPQHF	TRBV7-2	TRBJ1-5	1:Tumor	NA
1122	CASSRTQLDEQFF	TRBV6-1	TRBJ2-1	1:Tumor	NA
1123	CASSVLAGAWNEQFF	TRBV7-8	TRBJ2-1	1:Tumor	NA
1124	CASSPRTGAGTGELFF	TRBV6-1	TRBJ2-2	1:Tumor	NA
1125	CATSGRDMGAYNEQFF	TRBV24-1	TRBJ2-1	1:Tumor	NA
1126	CASSFDRSTDTQYF	TRBV7-8	TRBJ2-3	1:Tumor	NA
1127	CASSSGQNYQPQHF	TRBV7-9	TRBJ1-5	1:Tumor	NA
1128	CASTMDRGLYGYTF	TRBV6-1	TRBJ1-2	1:Tumor	NA
1129	CASSFDRAGANVLTF	TRBV6-1	TRBJ2-6	1:Tumor	NA
1130	CASSERGGGVGRGTKNIQYF	TRBV6-1	TRBJ2-4	1:Tumor	NA
1131	CASSLTSPGELFF	TRBV5-1	TRBJ2-2	1:Tumor	NA
1132	CASTLGLAADTQYF	TRBV7-2	TRBJ2-3	1:Tumor	NA
1133	CAKHPGGSSGANVLTF	TRBV7-9	TRBJ2-6	1:Tumor	NA
1134	CASSFFMYSGANVLTF	TRBV5-6	TRBJ2-6	1:Tumor	NA
1135	CASSPGTGDTYEQYF	TRBV28	TRBJ2-7	1:Tumor	NA
1136	CASSREASGGSTDTQYF	TRBV6-1	TRBJ2-3	1:Tumor	NA
1137	CASSRTASSGNTIYF	TRBV7-3	TRBJ1-3	1:Tumor	NA
1138	CASSTWGTSGANVLTF	TRBV5-4	TRBJ2-6	1:Tumor	NA
1139	CASTSPGLAINEQFF	TRBV6-1	TRBJ2-1	1:Tumor	NA
1140	CASSFLTTLNQPQHF	TRBV6-1	TRBJ1-5	1:Tumor	NA
1141	CASDRDRGNQPQHF	TRBV6-1	TRBJ1-5	1:Tumor	NA
1142	CASGPDWINEQFF	TRBV7-2	TRBJ2-1	1:Tumor	NA
1143	CASQQGYGEQFF	TRBV5-1	TRBJ2-1	1:Tumor	NA
1144	CASSIAGYSYEQYF	TRBV19	TRBJ2-7	1:Tumor	NA
1145	CASSLAVGYTEAFF	TRBV5-1	TRBJ1-1	1:Tumor	NA
1146	CASSVRDSSYNEQFF	TRBV6-1	TRBJ2-1	1:Tumor	NA
1147	CASLFTRPNEQFF	TRBV6-1	TRBJ2-1	1:Tumor	NA
1148	CASRPSGNTGELFF	TRBV6-1	TRBJ2-2	1:Tumor	NA
1149	CASSQDQRDRREQYF	TRBV4-1	TRBJ2-7	1:Tumor	NA
1150	CASSTRQVNTEAFF	TRBV6-1	TRBJ1-1	1:Tumor	NA
1151	CASRGRNEKLFF	TRBV6-1	TRBJ1-4	1:Tumor	NA
1152	CASRLGLAGGTGELFF	TRBV6-1	TRBJ2-2	1:Tumor	NA
1153	CASSSRVGETQYF	TRBV7-9	TRBJ2-5	1:Tumor	NA
1154	CSARPTRDEQYF	TRBV20-1	TRBJ2-7	1:Tumor	NA
1155	CASSLAGGNEQFF	TRBV7-3	TRBJ2-1	1:Tumor	NA
1156	CASSLSSNEQFF	TRBV7-3	TRBJ2-1	1:Tumor	HIV-1
1157	CASSQGTATEAFF	TRBV7-8	TRBJ1-1	1:Tumor	NA
1158	CASSSIGTANNEQFF	TRBV6-1	TRBJ2-1	1:Tumor	NA
1159	CASSWGLAGASEQFF	TRBV7-3	TRBJ2-1	1:Tumor	NA
1160	CASSLSGTGSYEQYF	TRBV6-1	TRBJ2-7	1:Tumor	NA
1161	CASSQEDLGHRSIQYF	TRBV4-2	TRBJ2-4	1:Tumor	NA
1162	CASSSLAGGTGELFF	TRBV7-3	TRBJ2-2	1:Tumor	NA
1163	CSAKDSLYEQYF	TRBV20-1	TRBJ2-7	1:Tumor	NA
1164	CASSLTGGGPGDTQYF	TRBV7-6	TRBJ2-3	1:Tumor	NA
1165	CSASPHGARQDTGELFF	TRBV20-1	TRBJ2-2	1:Tumor	NA
1166	CASSLRATYIYNEQFF	TRBV7-3	TRBJ2-1	1:Tumor	NA
1167	CASSYSKIPYEQYF	TRBV6-6	TRBJ2-7	1:Tumor	NA
1168	CASSLGTGGFQETQYF	TRBV6-1	TRBJ2-5	1:Tumor	NA
1169	CASSSVRRDEPPAFF	TRBV5-4	TRBJ1-1	1:Tumor	NA
1170	CSASYSGTQETQYF	TRBV20-1	TRBJ2-5	1:Tumor	NA
1171	CASRPSNSPLHF	TRBV6-1	TRBJ1-6	1:Tumor	NA
1172	CASRTSGGELFF	TRBV28	TRBJ2-2	1:Tumor	NA
1173	CASSLRRDRDEQYF	TRBV28	TRBJ2-7	1:Tumor	NA
1174	CASSPRSGRAYEQYF	TRBV7-3	TRBJ2-7	1:Tumor	NA
1175	CASSVYPNEQFF	TRBV7-3	TRBJ2-1	1:Tumor	NA
1176	CASRNGQGSYEQYF	TRBV7-3	TRBJ2-7	1:Tumor	NA
1177	CASSLEGLYQETQYF	TRBV5-5	TRBJ2-5	1:Tumor	NA
1178	CASSLRPGRGQETQYF	TRBV7-8	TRBJ2-5	1:Tumor	NA
1179	CASSPQTVNTGELFF	TRBV7-9	TRBJ2-2	1:Tumor	NA
1180	CASSQSGTGIYGYTF	TRBV4-3	TRBJ1-2	1:Tumor	NA
1181	CASTTDTGELFF	TRBV6-1	TRBJ2-2	1:Tumor	NA
1182	CASSLWGQGVYNEQFF	TRBV7-3	TRBJ2-1	1:Tumor	NA
1183	CASSSNTQTQGTQYF	TRBV6-1	TRBJ2-3	1:Tumor	NA
1184	CAWTLPSYNEQFF	TRBV30	TRBJ2-1	1:Tumor	NA
1185	CASRPGGLADYEQYF	TRBV5-1	TRBJ2-7	1:Tumor	NA
1186	CASSEWGLANTGELFF	TRBV6-1	TRBJ2-2	1:Tumor	NA
1187	CASSGASRGEKLFF	TRBV6-1	TRBJ1-4	1:Tumor	NA
1188	CASRTGASPLHF	TRBV6-1	TRBJ1-6	1:Tumor	NA
1189	CASSGGLIGNEQFF	TRBV6-1	TRBJ2-1	1:Tumor	NA
1190	CASSWDSGELFF	TRBV7-9	TRBJ2-2	1:Tumor	NA
1191	CASTSFPGNEQFF	TRBV6-1	TRBJ2-1	1:Tumor	NA
1192	CASSPGGLAGAMDSTDTQYF	TRBV18	TRBJ2-3	1:Tumor	NA
1193	CASSQEAIGSPLHF	TRBV4-2	TRBJ1-6	1:Tumor	NA
1194	CASSLDRDSTDTQYF	TRBV4-3	TRBJ2-3	1:Tumor	NA
1195	CASSPTDRAPSTDTQYF	TRBV6-1	TRBJ2-3	1:Tumor	NA
1196	CASSWTSGSRRFF	TRBV7-3	TRBJ2-1	1:Tumor	NA
1197	CATWRGLDEQYF	TRBV6-1	TRBJ2-7	1:Tumor	NA
1198	CASMGGGGGSGELFF	TRBV6-1	TRBJ2-2	1:Tumor	NA
1199	CASSGLGVTNYGYTF	TRBV6-1	TRBJ1-2	1:Tumor	NA
1200	CASSSSKSGTDTQYF	TRBV7-9	TRBJ2-3	1:Tumor	NA
1201	CATSESRDRGQYF	TRBV24-1	TRBJ2-5	1:Tumor	NA
1202	CASSFAGRNSPLHF	TRBV7-3	TRBJ1-6	1:Tumor	NA
1203	CASFQTSGSNEQFF	TRBV5-1	TRBJ2-1	1:Tumor	NA
1204	CASSAVNSYNEQFF	TRBV5-1	TRBJ2-1	1:Tumor	NA
1205	CASSLGQGRTYEQYF	TRBV7-9	TRBJ2-7	1:Tumor	NA
1206	CASSLVSNYEQYF	TRBV7-9	TRBJ2-7	1:Tumor	NA
1207	CASTPQGVHNEQFF	TRBV6-1	TRBJ2-1	1:Tumor	NA
1208	CASSLGTGVESGYTF	TRBV5-1	TRBJ1-2	1:Tumor	NA
1209	CASSRDRGQNEQFF	TRBV6-1	TRBJ2-1	1:Tumor	NA
1210	CASSSGAMIVREAFF	TRBV6-1	TRBJ1-1	1:Tumor	NA
1211	CASRSVTEAFF	TRBV6-1	TRBJ1-1	1:Tumor	NA
1212	CASSEIPEGAYEQYF	TRBV6-1	TRBJ2-7	1:Tumor	NA
1213	CASSEQSSGANVLTF	TRBV4-2	TRBJ2-6	1:Tumor	NA
1214	CASSLTPSGSVNGELFF	TRBV7-3	TRBJ2-2	1:Tumor	NA
1215	CASSQPMSREKFF	TRBV4-1	TRBJ2-1	1:Tumor	NA
1216	CASSVKVGGSSQPQHF	TRBV6-1	TRBJ1-5	1:Tumor	NA
1217	CASSLSAGRGTEAFF	TRBV27	TRBJ1-1	1:Tumor	NA
1218	CASSPGQLATNEKLFF	TRBV18	TRBJ1-4	1:Tumor	NA
1219	CASSRKGGSTSESGANVLTF	TRBV6-1	TRBJ2-6	1:Tumor	NA
1220	CASSAGLAGSSYNEQFF	TRBV7-9	TRBJ2-1	1:Tumor	NA
1221	CASSEGAAKNIQYF	TRBV25-1	TRBJ2-4	1:Tumor	NA
1222	CASSPTNRDRGYNEQFF	TRBV19	TRBJ2-1	1:Tumor	NA
1223	CASSQRDGAYGYTF	TRBV6-1	TRBJ1-2	1:Tumor	NA
1224	CASAGQGGYYNEQFF	TRBV10-2	TRBJ2-1	1:Tumor	NA
1225	CASSLAAGVETQYF	TRBV7-9	TRBJ2-5	1:Tumor	NA
1226	CASSLGDMPSYEQYF	TRBV5-1	TRBJ2-7	1:Tumor	NA
1227	CASSLYLRGLGSEKLFF	TRBV27	TRBJ1-4	1:Tumor	NA
1228	CASSPRGFSYNEQFF	TRBV7-9	TRBJ2-1	1:Tumor	NA
1229	CASSQPGDRDSNQPQHF	TRBV4-1	TRBJ1-5	1:Tumor	NA
1230	CASSQVEGPYEHTGELFF	TRBV4-3	TRBJ2-2	1:Tumor	NA
1231	CASSSPLAKNIQYF	TRBV6-1	TRBJ2-4	1:Tumor	NA
1232	CATQRAGELFF	TRBV6-1	TRBJ2-2	1:Tumor	NA
1233	CSARGSQDPSSYNSPLHF	TRBV20-1	TRBJ1-6	1:Tumor	NA
1234	CASSSPLAGGPVNEQFF	TRBV6-1	TRBJ2-1	1:Tumor	NA
1235	CASSELAWTYEQYF	TRBV10-2	TRBJ2-7	1:Tumor	NA
1236	CASSQDLNLAGGPWFF	TRBV4-2	TRBJ2-1	1:Tumor	NA
1237	CASSSSNTGELFF	TRBV6-1	TRBJ2-2	1:Tumor	EBV
1238	CAIGGGAGPETQYF	TRBV6-1	TRBJ2-5	1:Tumor	NA
1239	CASSHGQYSGNTIYF	TRBV7-9	TRBJ1-3	1:Tumor	NA
1240	CASSLAGGVTAGGEEQFF	TRBV7-9	TRBJ2-1	1:Tumor	NA
1241	CASSPAGGEGSPLHF	TRBV6-1	TRBJ1-6	1:Tumor	NA
1242	CASSPRTSGSVGELFF	TRBV5-4	TRBJ2-2	1:Tumor	NA
1243	CASSRDRAVAGELFF	TRBV6-1	TRBJ2-2	1:Tumor	NA
1244	CASTRLAGYSYNEQFF	TRBV27	TRBJ2-1	1:Tumor	NA
1245	CASGGQGTYEQYF	TRBV6-1	TRBJ2-7	1:Tumor	NA
1246	CASSLGPPTDTQYF	TRBV5-1	TRBJ2-3	1:Tumor	NA
1247	CASSLNWQDTQGYGYTF	TRBV7-9	TRBJ1-2	1:Tumor	NA
1248	CASSPSGTDEQYF	TRBV7-9	TRBJ2-7	1:Tumor	NA
1249	CASTDGGRENIQYF	TRBV6-1	TRBJ2-4	1:Tumor	NA
1250	CASSLGELYTGELFF	TRBV6-1	TRBJ2-2	1:Tumor	NA
1251	CASSLVLSEQYF	TRBV7-6	TRBJ2-7	1:Tumor	NA
1252	CASSPRGGGVGGSYNEQFF	TRBV7-3	TRBJ2-1	1:Tumor	NA
1253	CASSYSNPYSNQPQHF	TRBV6-6	TRBJ1-5	1:Tumor	NA
1254	CASRDKGLKNIQYF	TRBV6-1	TRBJ2-4	1:Tumor	NA
1255	CASSRLAGADEQFF	TRBV6-1	TRBJ2-1	1:Tumor	NA
1256	CSARPLTTGGLDEAFF	TRBV20-1	TRBJ1-1	1:Tumor	NA
1257	CASSLAPGGYGYTF	TRBV7-9	TRBJ1-2	1:Tumor	NA
1258	CASSQERVLSGNTIYF	TRBV4-1	TRBJ1-3	1:Tumor	NA
1259	CASSQGQGGGTEAFF	TRBV4-1	TRBJ1-1	1:Tumor	NA
1260	CASAGQGRNQPQHF	TRBV6-1	TRBJ1-5	1:Tumor	NA
1261	CASSFREDEKLFF	TRBV7-8	TRBJ1-4	1:Tumor	NA
1262	CASGTGVVETQYF	TRBV6-1	TRBJ2-5	1:Tumor	NA
1263	CASSLPGQGSSNQPQHF	TRBV6-1	TRBJ1-5	1:Tumor	NA
1264	CASSNGPGELFF	TRBV7-7	TRBJ2-2	1:Tumor	NA
1265	CASSWGEGYEQYF	TRBV6-1	TRBJ2-7	1:Tumor	NA
1266	CASSWTGAGTGELFF	TRBV5-1	TRBJ2-2	1:Tumor	NA
1267	CATFRAGDTQYF	TRBV6-1	TRBJ2-3	1:Tumor	NA
1268	CASRGALVAGLSNTGELFF	TRBV6-1	TRBJ2-2	1:Tumor	NA
1269	CASSQTGLLNVAQYF	TRBV4-1	TRBJ2-5	1:Tumor	NA
1270	CASSTRTANTEAFF	TRBV6-1	TRBJ1-1	1:Tumor	NA
1271	CASRGGSSTDTQYF	TRBV7-9	TRBJ2-3	1:Tumor	NA
1272	CASSFQGANSPLHF	TRBV7-3	TRBJ1-6	1:Tumor	NA
1273	CASSQDRTYEQYF	TRBV7-8	TRBJ2-7	1:Tumor	NA
1274	CASSQDTGTSGRMSYNEQFF	TRBV4-1	TRBJ2-1	1:Tumor	NA
1275	CASRPRAGAGGELFF	TRBV7-9	TRBJ2-2	1:Tumor	NA
1276	CASSTSSYEQYF	TRBV6-1	TRBJ2-7	1:Tumor	CMV
1277	CASRAAGLAGPDTQYF	TRBV6-1	TRBJ2-3	1:Tumor	NA
1278	CASRRTSGVTGELFF	TRBV6-1	TRBJ2-2	1:Tumor	NA
1279	CASSLTQATYNEQFF	TRBV7-9	TRBJ2-1	1:Tumor	NA
1280	CASSMDRATYEQYF	TRBV7-6	TRBJ2-7	1:Tumor	NA
1281	CASSPSGDEQFF	TRBV7-2	TRBJ2-1	1:Tumor	NA
1282	CASSTVRQGNEYGYTF	TRBV6-1	TRBJ1-2	1:Tumor	NA
1283	CASRPPGGARGYTF	TRBV7-9	TRBJ1-2	1:Tumor	NA
1284	CASSENEGTAYGYTF	TRBV6-1	TRBJ1-2	1:Tumor	NA
1285	CASSESAGGRTQYF	TRBV10-1	TRBJ2-5	1:Tumor	NA
1286	CASSPLALTNIQYF	TRBV6-1	TRBJ2-4	1:Tumor	NA
1287	CAISESGTGAYEQYF	TRBV10-3	TRBJ2-7	1:Tumor	NA
1288	CASSSGVEQYF	TRBV7-8	TRBJ2-7	1:Tumor	NA
1289	CASAGGYVHEQFF	TRBV5-1	TRBJ2-1	1:Tumor	NA
1290	CASRDPEGEGANVLTF	TRBV7-9	TRBJ2-6	1:Tumor	NA
1291	CASSEGGRGRYEQYF	TRBV25-1	TRBJ2-7	1:Tumor	NA
1292	CASSEWGGERDIQYF	TRBV6-1	TRBJ2-4	1:Tumor	NA
1293	CASSNGVVSGSFNLEQYF	TRBV6-4	TRBJ2-7	1:Tumor	NA
1294	CASSPQGGAAKNIQYF	TRBV6-1	TRBJ2-4	1:Tumor	NA
1295	CASKRGLAGADEQFF	TRBV7-9	TRBJ2-1	1:Tumor	NA
1296	CASQYAQGWGSYEQYF	TRBV6-1	TRBJ2-7	1:Tumor	NA
1297	CASSLRTGLTSPLHF	TRBV5-1	TRBJ1-6	1:Tumor	NA
1298	CASSPLTGGFSYEQYF	TRBV6-1	TRBJ2-7	1:Tumor	NA
1299	CASSSAQRGGYEQYF	TRBV6-1	TRBJ2-7	1:Tumor	NA
1300	CASSGQGYEQYF	TRBV7-9	TRBJ2-7	1:Tumor	NA
1301	CASSTAQGAQYF	TRBV6-1	TRBJ2-3	1:Tumor	NA
1302	CASSVPGGRGSGNTIYF	TRBV7-9	TRBJ1-3	1:Tumor	NA
1303	CASTQTGLGENIQYF	TRBV6-1	TRBJ2-4	1:Tumor	NA
1304	CASGTGGETQYF	TRBV6-1	TRBJ2-5	1:Tumor	NA
1305	CASRTGQGIFYEQYF	TRBV6-1	TRBJ2-7	1:Tumor	NA
1306	CASSETITDTQYF	TRBV7-8	TRBJ2-3	1:Tumor	NA
1307	CASSILPGQNYEQYF	TRBV5-1	TRBJ2-7	1:Tumor	NA
1308	CASSPSTSYNEQFF	TRBV6-1	TRBJ2-1	1:Tumor	NA
1309	CASSLAFSRNEQYV	TRBV7-9	TRBJ2-7	1:Tumor	NA
1310	CASSPGSNQPQHF	TRBV6-1	TRBJ1-5	1:Tumor	NA
1311	CASSPRGTSGRYEQYF	TRBV7-2	TRBJ2-7	1:Tumor	NA
1312	CASGDRAWDSPLHF	TRBV7-2	TRBJ1-6	1:Tumor	NA
1313	CASSETGLGTEAFF	TRBV4-3	TRBJ1-1	1:Tumor	NA
1314	CASSEYRDSRSGETQYF	TRBV6-1	TRBJ2-5	1:Tumor	NA
1315	CASSGYRERITDTQYF	TRBV6-1	TRBJ2-3	1:Tumor	NA
1316	CASSLEDSRYNEQFF	TRBV6-1	TRBJ2-1	1:Tumor	NA
1317	CASTPGTGYTF	TRBV7-9	TRBJ1-2	1:Tumor	NA
1318	CASSIGGPSTDTQYF	TRBV19	TRBJ2-3	1:Tumor	NA
1319	CASSSAGGGLSSYEQYF	TRBV7-9	TRBJ2-7	1:Tumor	NA
1320	CASSSRGNTEAFF	TRBV6-1	TRBJ1-1	1:Tumor	NA
1321	CASTERDTQYF	TRBV27	TRBJ2-3	1:Tumor	NA
1322	CASSEGQRNSPLHF	TRBV6-1	TRBJ1-6	1:Tumor	NA
1323	CASSFTYNSPLHF	TRBV6-1	TRBJ1-6	1:Tumor	NA
1324	CASSLETSGRAHEQFF	TRBV5-1	TRBJ2-1	1:Tumor	NA
1325	CASSSKFGSRGEETQYF	TRBV7-8	TRBJ2-5	1:Tumor	NA
1326	CASSTTRGRVGYTF	TRBV6-1	TRBJ1-2	1:Tumor	NA
1327	CASGQGSTEAFF	TRBV6-1	TRBJ1-1	1:Tumor	NA
1328	CAISGPGQEPHIPSGNTIYF	TRBV10-3	TRBJ1-3	1:Tumor	NA
1329	CASIQGIRVYNEQFF	TRBV6-1	TRBJ2-1	1:Tumor	NA
1330	CASSAASTGELFF	TRBV6-1	TRBJ2-2	1:Tumor	NA
1331	CASSQEPAANYNEQFF	TRBV4-3	TRBJ2-1	1:Tumor	NA
1332	CASSQRTVNTEAFF	TRBV6-1	TRBJ1-1	1:Tumor	NA
1333	CASSSGRRYEQYF	TRBV6-1	TRBJ2-7	1:Tumor	NA
1334	CASSYSSANTQYF	TRBV6-6	TRBJ2-3	1:Tumor	NA
1335	CASSSALQGPEAFF	TRBV7-6	TRBJ1-1	1:Tumor	NA
1336	CAISNGGPNTEAFF	TRBV10-3	TRBJ1-1	1:Tumor	NA
1337	CASNPLGGVSGEQYF	TRBV7-2	TRBJ2-7	1:Tumor	NA
1338	CARKTGGQETQYF	TRBV6-1	TRBJ2-5	1:Tumor	NA
1339	CSAKRGSITGELFF	TRBV20-1	TRBJ2-2	1:Tumor	NA
1340	CASSTGQEYNEQFF	TRBV19	TRBJ2-1	1:Tumor	NA
1341	CASTTLPYSNQPQHF	TRBV6-1	TRBJ1-5	1:Tumor	NA
1342	CASIPRYTGELFF	TRBV6-1	TRBJ2-2	1:Tumor	NA
1343	CASSRQGGSNQPQHF	TRBV6-1	TRBJ1-5	1:Tumor	NA
1344	CASSSQLEDTQYF	TRBV7-9	TRBJ2-3	1:Tumor	NA
1345	CASALGDRGNTEAFF	TRBV7-9	TRBJ1-1	1:Tumor	NA
1346	CASNSGTGRSAEAFF	TRBV28	TRBJ1-1	1:Tumor	NA
1347	CASSALPGQGPGELFF	TRBV6-1	TRBJ2-2	1:Tumor	NA
1348	CASSQDLMGQGGYEQYF	TRBV4-1	TRBJ2-7	1:Tumor	NA
1349	CASTSQEGYNEQFF	TRBV6-1	TRBJ2-1	1:Tumor	NA
1350	CASRSGAGYEQYF	TRBV6-1	TRBJ2-7	1:Tumor	NA
1351	CASSQGELAGAASNTGELFF	TRBV4-1	TRBJ2-2	1:Tumor	NA
1352	CASRDSGTGIYEQYF	TRBV6-1	TRBJ2-7	1:Tumor	NA
1353	CASSAFGFAWAQFF	TRBV6-1	TRBJ2-1	1:Tumor	NA
1354	CASSARRRRNTEAFF	TRBV6-1	TRBJ1-1	1:Tumor	NA
1355	CASSEFNDGGQPQHF	TRBV10-2	TRBJ1-5	1:Tumor	NA
1356	CASSEGTGTSNQPQHF	TRBV6-1	TRBJ1-5	1:Tumor	NA
1357	CASSLAGQGTNEKLFF	TRBV7-9	TRBJ1-4	1:Tumor	NA
1358	CASSLANRAVYTF	TRBV7-9	TRBJ1-2	1:Tumor	NA
1359	CASSLVVSQETQYF	TRBV7-6	TRBJ2-5	1:Tumor	NA
1360	CASKADRGMNTEAFF	TRBV2	TRBJ1-1	1:Tumor	NA
1361	CASSARVTGYTF	TRBV6-1	TRBJ1-2	1:Tumor	NA
1362	CASSQDRQITDTQYF	TRBV4-3	TRBJ2-3	1:Tumor	NA
1363	CASSSGVRAPSTQYF	TRBV7-3	TRBJ2-3	1:Tumor	NA
1364	CASRGTGDLQETQYF	TRBV28	TRBJ2-5	1:Tumor	NA
1365	CASSMGQGAFNSPLHF	TRBV7-2	TRBJ1-6	1:Tumor	NA
1366	CASSSTSGGAVDYNEQFF	TRBV6-1	TRBJ2-1	1:Tumor	NA
1367	CASSWKRGAPYEQYF	TRBV7-3	TRBJ2-7	1:Tumor	NA
1368	CASSRLTGTENEKLFF	TRBV4-3	TRBJ1-4	1:Tumor	NA
1369	CASSSWGTGEGDTQYF	TRBV7-9	TRBJ2-3	1:Tumor	NA
1370	CASSLQGSPETQYF	TRBV6-1	TRBJ2-5	1:Tumor	NA
1371	CASSRSGTSGGNEQFF	TRBV6-1	TRBJ2-1	1:Tumor	NA
1372	CASSLVAETQYF	TRBV7-6	TRBJ2-5	1:Tumor	NA
1373	CASSTGVKQETQYF	TRBV6-1	TRBJ2-5	1:Tumor	NA
1374	CAISEGQGRTGELFF	TRBV10-3	TRBJ2-2	1:Tumor	NA
1375	CASSFLDSEQFF	TRBV6-1	TRBJ2-1	1:Tumor	NA
1376	CASSLAGGITGELFF	TRBV6-1	TRBJ2-2	1:Tumor	NA
1377	CASSRAAGSSYNEQFF	TRBV7-6	TRBJ2-1	1:Tumor	NA
1378	CASSSGTSGSWNEQFF	TRBV6-1	TRBJ2-1	1:Tumor	NA
1379	CASSGSGGDEQFF	TRBV7-3	TRBJ2-1	1:Tumor	NA
1380	CASSHGDTPNQPQHF	TRBV4-1	TRBJ1-5	1:Tumor	NA
1381	CASSGRLASYEQYF	TRBV6-1	TRBJ2-7	1:Tumor	NA
1382	CASSLGSQGALAEAFF	TRBV7-9	TRBJ1-1	1:Tumor	NA
1383	CASSLRSGTEAFF	TRBV7-3	TRBJ1-1	1:Tumor	InfluenzaA
1384	CASSSGQDPYNEQFF	TRBV6-1	TRBJ2-1	1:Tumor	NA
1385	CASSLLKPESYNEQFF	TRBV7-9	TRBJ2-1	1:Tumor	NA
1386	CASGLSGRGTGELFF	TRBV6-1	TRBJ2-2	1:Tumor	NA
1387	CASSLTLSGFEQFF	TRBV7-3	TRBJ2-1	1:Tumor	NA
1388	CASSPPRGWEQFF	TRBV7-2	TRBJ2-1	1:Tumor	NA
1389	CASADRDIQPQHF	TRBV6-1	TRBJ1-5	1:Tumor	NA
1390	CASRDGTSEAFF	TRBV6-1	TRBJ1-1	1:Tumor	NA
1391	CASSHLPNTEAFF	TRBV6-1	TRBJ1-1	1:Tumor	NA
1392	CASSVAGRSYEQYF	TRBV6-1	TRBJ2-7	1:Tumor	NA
1393	CASSWTATNEKLFF	TRBV6-1	TRBJ1-4	1:Tumor	NA
1394	CASTRGVYEQYF	TRBV7-8	TRBJ2-7	1:Tumor	NA
1395	CASSESSERSEQFF	TRBV6-1	TRBJ2-1	1:Tumor	NA
1396	CASSLEQVPYTF	TRBV7-9	TRBJ1-2	1:Tumor	NA
1397	CASSPAGGGNSPLHF	TRBV6-1	TRBJ1-6	1:Tumor	NA
1398	CASSPDGRGRNTEAFF	TRBV7-9	TRBJ1-1	1:Tumor	NA
1399	CAIPTGEGADTQYF	TRBV5-4	TRBJ2-3	1:Tumor	NA
1400	CASSLVGQGNIQYF	TRBV7-8	TRBJ2-4	1:Tumor	NA
1401	CASSQGAEGLSSGANVLTF	TRBV4-1	TRBJ2-6	1:Tumor	NA
1402	CASSQGVAKNIQYF	TRBV6-1	TRBJ2-4	1:Tumor	NA
1403	CASSRRQGGTGNEQFF	TRBV6-1	TRBJ2-1	1:Tumor	NA
1404	CASSTRLAGVLEETQYF	TRBV13	TRBJ2-5	1:Tumor	NA
1405	CASMGQVGSYEQYF	TRBV7-9	TRBJ2-7	1:Tumor	NA
1406	CASSHGGFDYGYTF	TRBV4-1	TRBJ1-2	1:Tumor	NA
1407	CASSLVAFYNEQFF	TRBV5-5	TRBJ2-1	1:Tumor	NA
1408	CASSYSHGWNTEAFF	TRBV6-6	TRBJ1-1	1:Tumor	NA
1409	CASSPPLGRANNEQFF	TRBV7-8	TRBJ2-1	1:Tumor	NA
1410	CASSQEVGRGSSPLHF	TRBV4-3	TRBJ1-6	1:Tumor	NA
1411	CASSQGHGYTF	TRBV6-1	TRBJ1-2	1:Tumor	NA
1412	CASSSAGSGNEQFF	TRBV6-1	TRBJ2-1	1:Tumor	NA
1413	CASTVLGTGELFF	TRBV6-1	TRBJ2-2	1:Tumor	NA
1414	CASSPGVSSYNEQFF	TRBV7-7	TRBJ2-1	1:Tumor	NA
1415	CASSPWPGTDTQYF	TRBV6-1	TRBJ2-3	1:Tumor	NA
1416	CASSQGDYGLETQYF	TRBV4-1	TRBJ2-5	1:Tumor	NA
1417	CASSQHRTSGKVEQFF	TRBV6-1	TRBJ2-1	1:Tumor	NA
1418	CASSSSRVLRDGTDTQYF	TRBV7-9	TRBJ2-3	1:Tumor	NA
1419	CASIAEAGDTQYF	TRBV6-1	TRBJ2-3	1:Tumor	NA
1420	CASKGGRTEAFF	TRBV6-1	TRBJ1-1	1:Tumor	NA
1421	CASSPGGSANTGELFF	TRBV7-9	TRBJ2-2	1:Tumor	NA
1422	CASSQTLGTNLFSGNTIYF	TRBV4-3	TRBJ1-3	1:Tumor	NA
1423	CASSSLPGHSNEKLFF	TRBV7-9	TRBJ1-4	1:Tumor	NA
1424	CASTPTRQGRMNEQYF	TRBV6-1	TRBJ2-7	1:Tumor	NA
1425	CASAMFQRQFYEQYF	TRBV7-9	TRBJ2-7	1:Tumor	NA
1426	CASIVGPTGSQPQHF	TRBV6-1	TRBJ1-5	1:Tumor	NA
1427	CASRQGRGADTQYF	TRBV6-1	TRBJ2-3	1:Tumor	NA
1428	CASSASVGTQYF	TRBV6-1	TRBJ2-3	1:Tumor	NA
1429	CASSLGAGGDTQYF	TRBV7-8	TRBJ2-3	1:Tumor	NA
1430	CASSPRDSNANTGELFF	TRBV23-1	TRBJ2-2	1:Tumor	NA
1431	CASSTGDTTSPLHF	TRBV7-2	TRBJ1-6	1:Tumor	NA
1432	CASRRTSGVNGELFF	TRBV6-1	TRBJ2-2	1:Tumor	NA
1433	CASSIGVAGANVLTF	TRBV5-5	TRBJ2-6	1:Tumor	NA
1434	CASSKDTGANVLTF	TRBV6-1	TRBJ2-6	1:Tumor	NA
1435	CASSQGRSSYEQYF	TRBV6-1	TRBJ2-7	1:Tumor	NA
1436	CASRDLELAKNIQYF	TRBV19	TRBJ2-4	1:Tumor	NA
1437	CASSPGNRDRVYEQYF	TRBV4-1	TRBJ2-7	1:Tumor	NA
1438	CASSRGQGAGNSPLHF	TRBV6-1	TRBJ1-6	1:Tumor	NA
1439	CSAGISGPYYEQYF	TRBV20-1	TRBJ2-7	1:Tumor	NA
1440	CASATAGGGSEQYF	TRBV6-1	TRBJ2-7	1:Tumor	NA
1441	CASSFRGETQYF	TRBV7-6	TRBJ2-5	1:Tumor	NA
1442	CASSLGTGGISPLHF	TRBV7-2	TRBJ1-6	1:Tumor	NA
1443	CASSRRPGTYQSSGANVLTF	TRBV6-1	TRBJ2-6	1:Tumor	NA
1444	CASSIRRGDSEQFF	TRBV7-2	TRBJ2-1	1:Tumor	NA
1445	CASSFRGGNYGYTF	TRBV28	TRBJ1-2	1:Tumor	NA
1446	CASSSVTGGLETQYF	TRBV5-1	TRBJ2-5	1:Tumor	NA
1447	CASNHFRVALQETQYF	TRBV7-8	TRBJ2-5	1:Tumor	NA
1448	CASRDAGVADTQYF	TRBV6-1	TRBJ2-3	1:Tumor	NA
1449	CAINGGSYEQYF	TRBV10-3	TRBJ2-7	1:Tumor	NA
1450	CASSFSYDEQYF	TRBV7-9	TRBJ2-7	1:Tumor	NA
1451	CASSPGGLEWPQHF	TRBV7-2	TRBJ1-5	1:Tumor	NA
1452	CASSSGLPGEQYV	TRBV6-1	TRBJ2-7	1:Tumor	NA
1453	CASSSSVSSGANVLTF	TRBV7-6	TRBJ2-6	1:Tumor	NA
1454	CASSVRGSNEQFF	TRBV7-9	TRBJ2-1	1:Tumor	NA
1455	CANQRILAGGRVTQYF	TRBV10-3	TRBJ2-5	1:Tumor	NA
1456	CASSGTGDPNQPQHF	TRBV6-1	TRBJ1-5	1:Tumor	NA
1457	CASSLSTRGVETQYF	TRBV7-6	TRBJ2-5	1:Tumor	NA
1458	CASSQFRGSPLHF	TRBV6-1	TRBJ1-6	1:Tumor	NA
1459	CASRADGYNEQFF	TRBV7-9	TRBJ2-1	1:Tumor	NA
1460	CASSELGQGAGEQYF	TRBV6-1	TRBJ2-7	1:Tumor	NA
1461	CASSFAGDRETQYF	TRBV7-6	TRBJ2-5	1:Tumor	NA
1462	CASSLALAGVRPVFNEQFF	TRBV7-8	TRBJ2-1	1:Tumor	NA
1463	CASTEGGGGSPYEQYF	TRBV7-9	TRBJ2-7	1:Tumor	NA
1464	CASSRTGDTGELFF	TRBV7-8	TRBJ2-2	1:Tumor	NA
1465	CSAKPGPDEQFF	TRBV20-1	TRBJ2-1	1:Tumor	NA
1466	CASSHSGTGRLDEQYF	TRBV5-1	TRBJ2-7	1:Tumor	NA
1467	CASSLDKFYGYTF	TRBV7-3	TRBJ1-2	1:Tumor	NA
1468	CASSPTGKSPLHF	TRBV6-1	TRBJ1-6	1:Tumor	NA
1469	CASRPTDRDGNTIYF	TRBV7-9	TRBJ1-3	1:Tumor	NA
1470	CASTTNPGVKGEQYF	TRBV7-2	TRBJ2-7	1:Tumor	NA
1471	CATKRQGSTEAFF	TRBV6-1	TRBJ1-1	1:Tumor	NA
1472	CASRSGGWGTDTQYF	TRBV6-1	TRBJ2-3	1:Tumor	NA
1473	CASSFQDPYEQYF	TRBV6-1	TRBJ2-7	1:Tumor	NA
1474	CASSLSGNRDGKQFF	TRBV7-9	TRBJ2-1	1:Tumor	NA
1475	CASSPTGAGLLTGNEQFF	TRBV4-1	TRBJ2-1	1:Tumor	NA
1476	CASSQGTGRTYEQYF	TRBV7-7	TRBJ2-7	1:Tumor	NA
1477	CASGGGRNFDEQFF	TRBV7-3	TRBJ2-1	1:Tumor	NA
1478	CASSLRTGRSGANVLTF	TRBV6-1	TRBJ2-6	1:Tumor	NA
1479	CASSPTYRTTNTGELFF	TRBV7-2	TRBJ2-2	1:Tumor	NA
1480	CASSSPGTSVNEQFF	TRBV6-1	TRBJ2-1	1:Tumor	NA
1481	CASSSRSNTGELFF	TRBV6-1	TRBJ2-2	1:Tumor	NA
1482	CASSLGDMNTEAFF	TRBV5-4	TRBJ1-1	1:Tumor	NA
1483	CASSLARQRSYNSPLHF	TRBV7-6	TRBJ1-6	1:Tumor	NA
1484	CASSPTGPRHGELFF	TRBV7-8	TRBJ2-2	1:Tumor	NA
1485	CASSSWAALEQYF	TRBV7-2	TRBJ2-7	1:Tumor	NA
1486	CASSALYPYEQYV	TRBV6-1	TRBJ2-7	1:Tumor	NA
1487	CASSLARTSYNEQFF	TRBV6-1	TRBJ2-1	1:Tumor	NA
1488	CASSLDGVSTDTQYF	TRBV7-9	TRBJ2-3	1:Tumor	NA
1489	CASSPSGGAQNTGELFF	TRBV6-1	TRBJ2-2	1:Tumor	NA
1490	CASSSSDSHNSPLHF	TRBV7-9	TRBJ1-6	1:Tumor	NA
1491	CASSWRTSGSSYNEQFF	TRBV7-2	TRBJ2-1	1:Tumor	NA
1492	CASTPRRGADNEQFF	TRBV7-8	TRBJ2-1	1:Tumor	NA
1493	CSARATGKETQYF	TRBV20-1	TRBJ2-5	1:Tumor	NA
1494	CASKAAGGVEAGETQYF	TRBV5-1	TRBJ2-5	1:Tumor	NA
1495	CASSEGRQGWNQPQHF	TRBV6-1	TRBJ1-5	1:Tumor	NA
1496	CASSFSREMIGELFF	TRBV7-9	TRBJ2-2	1:Tumor	NA
1497	CASSLAEAKPLREQFF	TRBV7-9	TRBJ2-1	1:Tumor	NA
1498	CASSLSGRQSYNEQFF	TRBV7-6	TRBJ2-1	1:Tumor	NA
1499	CASSLVTGFTGELFF	TRBV7-9	TRBJ2-2	1:Tumor	NA
1500	CASSSTGANVLTF	TRBV6-1	TRBJ2-6	1:Tumor	NA
1501	CASSGTVPPYEQYF	TRBV6-1	TRBJ2-7	1:Tumor	NA
1502	CASSPPRSSYEQYF	TRBV6-1	TRBJ2-7	1:Tumor	NA
1503	CASSPGLALPYEQYF	TRBV6-1	TRBJ2-7	1:Tumor	NA
1504	CASSSELAGEEYEQYF	TRBV7-8	TRBJ2-7	1:Tumor	NA
1505	CASSLLAGGNTGELFF	TRBV2	TRBJ2-2	1:Tumor	NA
1506	CASSQDGSNQPQHF	TRBV7-9	TRBJ1-5	1:Tumor	NA
1507	CASSSPTDITEAFF	TRBV7-9	TRBJ1-1	1:Tumor	NA
1508	CASSYWTSGNTDTQYF	TRBV6-6	TRBJ2-3	1:Tumor	NA
1509	CATSGSWVDTQYF	TRBV6-1	TRBJ2-3	1:Tumor	NA
1510	CASSDTTVLEAFF	TRBV25-1	TRBJ1-1	1:Tumor	NA
1511	CASSKSGTRSYEQYF	TRBV6-1	TRBJ2-7	1:Tumor	NA
1512	CASSNIGTAYGYTF	TRBV7-2	TRBJ1-2	1:Tumor	NA
1513	CASSPWGGAPSGANVLTF	TRBV4-1	TRBJ2-6	1:Tumor	NA
1514	CASSQLPRGTGDREKLFF	TRBV4-2	TRBJ1-4	1:Tumor	NA
1515	CASSSTVLGRTEQYF	TRBV6-1	TRBJ2-7	1:Tumor	NA
1516	CATSGLSGTGELFF	TRBV24-1	TRBJ2-2	1:Tumor	NA
1517	CASAGAGGTKNIQYF	TRBV28	TRBJ2-4	1:Tumor	NA
1518	CASRPGTAGAGELFF	TRBV7-9	TRBJ2-2	1:Tumor	NA
1519	CASSQRQERPQHF	TRBV4-1	TRBJ1-5	1:Tumor	NA
1520	CASSRGSGGSYEQYF	TRBV6-1	TRBJ2-7	1:Tumor	NA
1521	CATSDRDRGFNQPQHF	TRBV24-1	TRBJ1-5	1:Tumor	NA
1522	CASSLMGGLTDTQYF	TRBV7-3	TRBJ2-3	1:Tumor	NA
1523	CASSSQADSTDTQYF	TRBV6-1	TRBJ2-3	1:Tumor	NA
1524	CASSGRQGTNTEAFF	TRBV6-1	TRBJ1-1	1:Tumor	NA
1525	CASSSSGNHYNEQFF	TRBV7-3	TRBJ2-1	1:Tumor	NA
1526	CASSYSILGATEAFF	TRBV6-6	TRBJ1-1	1:Tumor	NA
1527	CASSLWRTSWHEQYF	TRBV7-4	TRBJ2-7	1:Tumor	NA
1528	CASSSIDNQPQHF	TRBV7-2	TRBJ1-5	1:Tumor	NA
1529	CASTPAQGRNYEQYF	TRBV6-1	TRBJ2-7	1:Tumor	NA
1530	CASLPTSGYNEQFF	TRBV6-1	TRBJ2-1	1:Tumor	NA
1531	CASSEPTSDEQFF	TRBV10-1	TRBJ2-1	1:Tumor	NA
1532	CASSLHQRFEAFF	TRBV6-1	TRBJ1-1	1:Tumor	NA
1533	CASSLRIRMPDEKLFF	TRBV7-8	TRBJ1-4	1:Tumor	NA
1534	CASSFSFSSGNQPQHF	TRBV4-1	TRBJ1-5	1:Tumor	NA
1535	CASSLPRDRAKNIQYF	TRBV6-1	TRBJ2-4	1:Tumor	NA
1536	CASSLVSRVENTDTQYF	TRBV5-4	TRBJ2-3	1:Tumor	NA
1537	CASSPSLGQRNEQYF	TRBV7-9	TRBJ2-7	1:Tumor	NA
1538	CASSTTYNEQFF	TRBV6-1	TRBJ2-1	1:Tumor	NA
1539	CASSLAGGQGAFEAFF	TRBV7-6	TRBJ1-1	1:Tumor	NA
1540	CASSALGVLSTGELFF	TRBV6-1	TRBJ2-2	1:Tumor	NA
1541	CASSFEGGTEAFF	TRBV6-1	TRBJ1-1	1:Tumor	NA
1542	CASSQDQGGSLDTQYF	TRBV4-3	TRBJ2-3	1:Tumor	NA
1543	CASSRTGDTQPQHF	TRBV6-1	TRBJ1-5	1:Tumor	NA
1544	CASSSQRWEISTDTQYF	TRBV7-8	TRBJ2-3	1:Tumor	NA
1545	CASSYGQNTGELFF	TRBV7-3	TRBJ2-2	1:Tumor	InfluenzaA
1546	CASSYRGRDRAEKLFF	TRBV7-2	TRBJ1-4	1:Tumor	NA
1547	CSARGTSVYNEQFF	TRBV20-1	TRBJ2-1	1:Tumor	NA
1548	CASSEAGQDLRQYF	TRBV6-1	TRBJ2-7	1:Tumor	NA
1549	CASSLGLAPSTDTQYF	TRBV5-1	TRBJ2-3	1:Tumor	NA
1550	CASSLAQRGTVETQYF	TRBV7-6	TRBJ2-5	1:Tumor	NA
1551	CASSRIRGWNNEQFF	TRBV7-2	TRBJ2-1	1:Tumor	NA
1552	CASSWAPIYEQYF	TRBV7-8	TRBJ2-7	1:Tumor	NA
1553	CATWRSGAGGEQFF	TRBV6-1	TRBJ2-1	1:Tumor	NA
1554	CASSPQTGGDEQFF	TRBV5-1	TRBJ2-1	1:Tumor	NA
1555	CASEGYNEQFF	TRBV6-1	TRBJ2-1	1:Tumor	NA
1556	CASMPLAGRKETQYF	TRBV6-1	TRBJ2-5	1:Tumor	NA
1557	CASSKSGAQYF	TRBV6-1	TRBJ2-5	1:Tumor	NA
1558	CASSLRLAGGANTQYF	TRBV5-1	TRBJ2-3	1:Tumor	NA
1559	CASVPGQDSNQPQHF	TRBV6-1	TRBJ1-5	1:Tumor	NA
1560	CASRQDGEKLFF	TRBV7-2	TRBJ1-4	1:Tumor	NA
1561	CASRRDYGYTF	TRBV6-1	TRBJ1-2	1:Tumor	NA
1562	CASSFQRGTEAFF	TRBV7-9	TRBJ1-1	1:Tumor	NA
1563	CASSSRVSGTPNEQFF	TRBV7-9	TRBJ2-1	1:Tumor	NA
1564	CASSERSRPSGRTDTQYF	TRBV6-1	TRBJ2-3	1:Tumor	NA
1565	CASSFLAGSTQETQYF	TRBV6-1	TRBJ2-5	1:Tumor	NA
1566	CASSHHGQNEKLFF	TRBV7-8	TRBJ1-4	1:Tumor	NA
1567	CASSPGTSYGELFF	TRBV11-2	TRBJ2-2	1:Tumor	NA
1568	CASSRPTSSEQFF	TRBV7-9	TRBJ2-1	1:Tumor	NA
1569	CASTGLTSLTGELFF	TRBV6-1	TRBJ2-2	1:Tumor	NA
1570	CASSAFGIKDTGELFF	TRBV6-1	TRBJ2-2	1:Tumor	NA
1571	CASSLGQGNTGELFF	TRBV7-6	TRBJ2-2	1:Tumor	NA
1572	CASSYSGPTGGDTQYF	TRBV6-6	TRBJ2-3	1:Tumor	NA
1573	CASRPGTDPQPQHF	TRBV6-1	TRBJ1-5	1:Tumor	NA
1574	CASSLWQGDRGETQYF	TRBV7-9	TRBJ2-5	1:Tumor	NA
1575	CASSNSGGLRGDEQFF	TRBV7-9	TRBJ2-1	1:Tumor	NA
1576	CASSQVGASYNEQFF	TRBV4-3	TRBJ2-1	1:Tumor	NA
1577	CASSRQGAWDGYTF	TRBV6-1	TRBJ1-2	1:Tumor	NA
1578	CASSEGVTEAFF	TRBV7-9	TRBJ1-1	1:Tumor	NA
1579	CASSLAGGFTDTQYF	TRBV7-9	TRBJ2-3	1:Tumor	NA
1580	CASKDRHTEAFF	TRBV6-1	TRBJ1-1	1:Tumor	NA
1581	CASSFASGELFF	TRBV27	TRBJ2-2	1:Tumor	NA
1582	CASSKGPGGALNYGYTF	TRBV19	TRBJ1-2	1:Tumor	NA
1583	CASSSTPGGEETQYF	TRBV7-3	TRBJ2-5	1:Tumor	NA
1584	CASSTRDSNYGYTF	TRBV6-1	TRBJ1-2	1:Tumor	NA
1585	CASTYIYNEQFF	TRBV6-1	TRBJ2-1	1:Tumor	NA
1586	CSAREVEETQYF	TRBV20-1	TRBJ2-5	1:Tumor	NA
1587	CASRETGVRYEQYF	TRBV6-1	TRBJ2-7	1:Tumor	NA
1588	CASSESYQPQHF	TRBV6-1	TRBJ1-5	1:Tumor	NA
1589	CASSFQDRTEAFF	TRBV7-9	TRBJ1-1	1:Tumor	NA
1590	CASSATQESDQPQHF	TRBV6-1	TRBJ1-5	1:Tumor	NA
1591	CASSQEGGRGGTEAFF	TRBV7-6	TRBJ1-1	1:Tumor	NA
1592	CASTDGQGGIHEQFF	TRBV6-1	TRBJ2-1	1:Tumor	NA
1593	CASTINARGGTEAFF	TRBV6-1	TRBJ1-1	1:Tumor	NA
1594	CASSDGQGGDEQYF	TRBV6-1	TRBJ2-7	1:Tumor	NA
1595	CASSPPGVRNEQFF	TRBV7-9	TRBJ2-1	1:Tumor	NA
1596	CASTPFWGGTGWDTGELFF	TRBV27	TRBJ2-2	1:Tumor	NA
1597	CASKGQGSYNEQFF	TRBV6-1	TRBJ2-1	1:Tumor	NA
1598	CASSLSGGASNEQFF	TRBV5-5	TRBJ2-1	1:Tumor	NA
1599	CASSLTGTNEKLFF	TRBV6-1	TRBJ1-4	1:Tumor	NA
1600	CAGRRDIGNEQFF	TRBV7-9	TRBJ2-1	1:Tumor	NA
1601	CASSDSAWEQYV	TRBV6-1	TRBJ2-7	1:Tumor	NA
1602	CASSGWGGTEAFF	TRBV7-9	TRBJ1-1	1:Tumor	NA
1603	CASSLPQGRYQETQYF	TRBV7-9	TRBJ2-5	1:Tumor	NA
1604	CASSSKGRGYEQYF	TRBV7-6	TRBJ2-7	1:Tumor	NA
1605	CASSWSRGDSGNTIYF	TRBV6-1	TRBJ1-3	1:Tumor	NA
1606	CAGTFGRGPTDTQYF	TRBV6-1	TRBJ2-3	1:Tumor	NA
1607	CASRRTGLATNEQYF	TRBV6-1	TRBJ2-7	1:Tumor	NA
1608	CASSGGLAEAYNEQFF	TRBV19	TRBJ2-1	1:Tumor	NA
1609	CASSQGVAGGTSYEQYF	TRBV4-3	TRBJ2-7	1:Tumor	NA
1610	CASTPIAGDDTGELFF	TRBV6-1	TRBJ2-2	1:Tumor	NA
1611	CSATADRDDTQYF	TRBV20-1	TRBJ2-3	1:Tumor	NA
1612	CASSFRPGLVHEQYF	TRBV7-6	TRBJ2-7	1:Tumor	NA
1613	CASSLLGGNEQFF	TRBV5-1	TRBJ2-1	1:Tumor	NA
1614	CASSQSRGQGDSGANVLTF	TRBV23-1	TRBJ2-6	1:Tumor	NA
1615	CASSRSGGAYNEQFF	TRBV6-1	TRBJ2-1	1:Tumor	NA
1616	CASGRTSVNTGELFF	TRBV6-1	TRBJ2-2	1:Tumor	NA
1617	CASSAVSRGQGSGNTIYF	TRBV6-1	TRBJ1-3	1:Tumor	NA
1618	CASSETQGSWANQPQHF	TRBV6-1	TRBJ1-5	1:Tumor	NA
1619	CASSFLTGGANVLTF	TRBV6-1	TRBJ2-6	1:Tumor	NA
1620	CASSLRAEQYF	TRBV7-2	TRBJ2-7	1:Tumor	NA
1621	CASSLVQLAGRNNEQFF	TRBV7-6	TRBJ2-1	1:Tumor	NA
1622	CASSNSGQGGNTEAFF	TRBV6-1	TRBJ1-1	1:Tumor	NA
1623	CASSPWDTLTGELFF	TRBV7-6	TRBJ2-2	1:Tumor	NA
1624	CASIRGTGSYEQYF	TRBV6-1	TRBJ2-7	1:Tumor	NA
1625	CASRPGTGASYEQYF	TRBV6-1	TRBJ2-7	1:Tumor	NA
1626	CASSLVRRLAGMNNEQFF	TRBV7-6	TRBJ2-1	1:Tumor	NA
1627	CASSQRTGSSYEQYF	TRBV4-3	TRBJ2-7	1:Tumor	NA
1628	CASSSTGTSGSYEQYF	TRBV7-8	TRBJ2-7	1:Tumor	NA
1629	CASTARRENTEAFF	TRBV7-8	TRBJ1-1	1:Tumor	NA
1630	CASRALGNTIYF	TRBV6-1	TRBJ1-3	1:Tumor	NA
1631	CASSERGGGTRTDTQYF	TRBV6-1	TRBJ2-3	1:Tumor	NA
1632	CASSQQGNQETQYF	TRBV7-3	TRBJ2-5	1:Tumor	NA
1633	CASSSHRAGELFF	TRBV7-6	TRBJ2-2	1:Tumor	NA
1634	CASGSGGGSYEQYF	TRBV6-1	TRBJ2-7	1:Tumor	NA
1635	CASSLEDWSGTFYEQYF	TRBV7-9	TRBJ2-7	1:Tumor	NA
1636	CASSLSSRLQETQYF	TRBV27	TRBJ2-5	1:Tumor	NA
1637	CASSPTSTGLWRETQYF	TRBV6-1	TRBJ2-5	1:Tumor	NA
1638	CASSQEPRGTGELFF	TRBV4-1	TRBJ2-2	1:Tumor	NA
1639	CASSQEPRSNTGELFF	TRBV4-1	TRBJ2-2	1:Tumor	NA
1640	CASLKGRGWQETQYF	TRBV6-1	TRBJ2-5	1:Tumor	NA
1641	CASRPSGGGDNEQFF	TRBV6-1	TRBJ2-1	1:Tumor	NA
1642	CASSLARTGSYNEQFF	TRBV7-6	TRBJ2-1	1:Tumor	NA
1643	CASSLSGAYEQYF	TRBV7-9	TRBJ2-7	1:Tumor	EBV
1644	CASSPDRGNIQYF	TRBV6-1	TRBJ2-4	1:Tumor	NA
1645	CASSAGTSGFNEQFF	TRBV6-1	TRBJ2-1	1:Tumor	NA
1646	CASSFSGGAVEQFF	TRBV7-3	TRBJ2-1	1:Tumor	NA
1647	CASSLMTQGTDEKLFF	TRBV7-8	TRBJ1-4	1:Tumor	NA
1648	CASSTGTGKQETQYF	TRBV6-1	TRBJ2-5	1:Tumor	NA
1649	CASRSYRNTGELFF	TRBV6-1	TRBJ2-2	1:Tumor	NA
1650	CASSAGQGDTGELFF	TRBV7-3	TRBJ2-2	1:Tumor	NA
1651	CASSFGEGTGELFF	TRBV7-9	TRBJ2-2	1:Tumor	NA
1652	CASSLWSGDYQFF	TRBV7-3	TRBJ2-1	1:Tumor	NA
1653	CASSNRDRHTGELFF	TRBV7-9	TRBJ2-2	1:Tumor	NA
1654	CASRHGQGAGETQYF	TRBV6-1	TRBJ2-5	1:Tumor	NA
1655	CASRSGRNYGYTF	TRBV7-2	TRBJ1-2	1:Tumor	NA
1656	CASSPPGTGATDTQYF	TRBV5-1	TRBJ2-3	1:Tumor	NA
1657	CASRRSGQLNEKLFF	TRBV6-1	TRBJ1-4	1:Tumor	NA
1658	CASSEAIRLRLDLSRELFF	TRBV6-1	TRBJ2-2	1:Tumor	NA
1659	CASTKGSNSPLHF	TRBV6-1	TRBJ1-6	1:Tumor	NA
1660	CASGPGTGYTEAFF	TRBV6-1	TRBJ1-1	1:Tumor	NA
1661	CASRDTGWTDTQYF	TRBV6-1	TRBJ2-3	1:Tumor	NA
1662	CASSGPGTGFYGYTF	TRBV6-1	TRBJ1-2	1:Tumor	NA
1663	CASSLVPGGGETQYF	TRBV7-6	TRBJ2-5	1:Tumor	NA
1664	CASSRDTLTADTQYF	TRBV7-2	TRBJ2-3	1:Tumor	NA
1665	CASSYVGTFYGYTF	TRBV6-1	TRBJ1-2	1:Tumor	NA
1666	CASSYWDGSGLYEQYV	TRBV6-1	TRBJ2-7	1:Tumor	NA
1667	CASSERPWQLKNIQYF	TRBV6-1	TRBJ2-4	1:Tumor	NA
1668	CASSGQAGGTQYF	TRBV7-9	TRBJ2-3	1:Tumor	NA
1669	CASSLQSLAKNIQYF	TRBV7-2	TRBJ2-4	1:Tumor	NA
1670	CASSPDYLSTDTQYF	TRBV7-2	TRBJ2-3	1:Tumor	NA
1671	CASSPTRGAGAGEQYV	TRBV6-1	TRBJ2-7	1:Tumor	NA
1672	CASTRGEGPDTQYF	TRBV5-8	TRBJ2-3	1:Tumor	NA
1673	CASVAGAANTGELFF	TRBV6-1	TRBJ2-2	1:Tumor	NA
1674	CASSLVGGFSYEQYF	TRBV5-1	TRBJ2-7	1:Tumor	NA
1675	CASSPSRLADNEQFF	TRBV18	TRBJ2-1	1:Tumor	NA
1676	CASSETGLAGSPLHF	TRBV6-1	TRBJ1-6	1:Tumor	NA
1677	CASSQDVRGNTQYF	TRBV4-3	TRBJ2-3	1:Tumor	NA
1678	CASSSNRAGTPGELFF	TRBV6-1	TRBJ2-2	1:Tumor	NA
1679	CASSYLVGGTEAFF	TRBV7-9	TRBJ1-1	1:Tumor	NA
1680	CASSYPRDNRAKNIQYF	TRBV6-1	TRBJ2-4	1:Tumor	NA
1681	CASPPGQTQETQYF	TRBV2	TRBJ2-5	1:Tumor	NA
1682	CASSLGQAWNTEAFF	TRBV6-1	TRBJ1-1	1:Tumor	NA
1683	CASSPMGGSNEQFF	TRBV7-6	TRBJ2-1	1:Tumor	NA
1684	CASSPYLDRAPLHF	TRBV27	TRBJ1-6	1:Tumor	NA
1685	CASSRTSVTYEQYF	TRBV7-9	TRBJ2-7	1:Tumor	NA
1686	CASSSEAIAHSYNEQFF	TRBV7-9	TRBJ2-1	1:Tumor	NA
1687	CASSYEGGTEAFF	TRBV7-8	TRBJ1-1	1:Tumor	CMV
1688	CASSAGNYEKLFF	TRBV5-1	TRBJ1-4	1:Tumor	NA
1689	CASSAQGTRAFF	TRBV6-1	TRBJ1-1	1:Tumor	NA
1690	CASSEVVDLSEAFF	TRBV6-1	TRBJ1-1	1:Tumor	NA
1691	CASSFLAGSSYNEQFF	TRBV7-3	TRBJ2-1	1:Tumor	NA
1692	CASSPGLAEMRNEQFF	TRBV6-1	TRBJ2-1	1:Tumor	NA
1693	CASSSTGNIAFF	TRBV7-9	TRBJ1-1	1:Tumor	NA
1694	CATSSGRSSYNEQFF	TRBV7-3	TRBJ2-1	1:Tumor	NA
1695	CASGQMNTGELFF	TRBV6-1	TRBJ2-2	1:Tumor	NA
1696	CASRTGSGELFF	TRBV7-8	TRBJ2-2	1:Tumor	NA
1697	CASSLGGNQPQHF	TRBV6-1	TRBJ1-5	1:Tumor	SARS-CoV-2
1698	CASSLSPRDEQYF	TRBV7-3	TRBJ2-7	1:Tumor	NA
1699	CASSYPGQGNYGYTF	TRBV6-7	TRBJ1-2	1:Tumor	NA
1700	CSARERELGTDTQYF	TRBV20-1	TRBJ2-3	1:Tumor	NA
1701	CASGPTTPGSYEQYF	TRBV7-9	TRBJ2-7	1:Tumor	NA
1702	CASRLTGGGYTF	TRBV6-1	TRBJ1-2	1:Tumor	NA
1703	CASSPDRGHSPLHF	TRBV7-9	TRBJ1-6	1:Tumor	NA
1704	CASSRWAAHFQETQYF	TRBV7-9	TRBJ2-5	1:Tumor	NA
1705	CASSYSRSQETQYF	TRBV6-6	TRBJ2-5	1:Tumor	NA
1706	CAGTDQETQYF	TRBV7-9	TRBJ2-5	1:Tumor	NA
1707	CASRGGLTLITGELFF	TRBV19	TRBJ2-2	1:Tumor	NA
1708	CASRPGTGGSEKLFF	TRBV6-1	TRBJ1-4	1:Tumor	NA
1709	CASSLQLQGETQYF	TRBV27	TRBJ2-5	1:Tumor	NA
1710	CASSLQCF	TRBV4-2	TRBJ2-4	1:Tumor	NA
1711	CASSLQTGRDGYTF	TRBV7-9	TRBJ1-2	1:Tumor	NA
1712	CASSLTGQGNSPLHF	TRBV7-3	TRBJ1-6	1:Tumor	NA
1713	CASSSTGNYEQYF	TRBV4-3	TRBJ2-7	1:Tumor	NA
1714	CASSDPRRPIYEQYF	TRBV6-1	TRBJ2-7	1:Tumor	NA
1715	CASSEDRGSNQPQHF	TRBV6-1	TRBJ1-5	1:Tumor	NA
1716	CASSFGQNTDTQYF	TRBV5-1	TRBJ2-3	1:Tumor	NA
1717	CASSGDRASGNTIYF	TRBV6-1	TRBJ1-3	1:Tumor	NA
1718	CASSGGLAGNYNEQFF	TRBV6-1	TRBJ2-1	1:Tumor	NA
1719	CASSRGQGVHTDTQYF	TRBV6-1	TRBJ2-3	1:Tumor	NA
1720	CASSYSRGRAGTDTQYF	TRBV6-1	TRBJ2-3	1:Tumor	NA
1721	CASSPGVGQPQHF	TRBV5-1	TRBJ1-5	1:Tumor	NA
1722	CASSTRLDRYSNQPQHF	TRBV6-1	TRBJ1-5	1:Tumor	NA
1723	CASGFAGMNTGELFF	TRBV7-2	TRBJ2-2	1:Tumor	NA
1724	CASSALTWSSYNEQFF	TRBV6-1	TRBJ2-1	1:Tumor	NA
1725	CASSLLGGGDEQFF	TRBV4-3	TRBJ2-1	1:Tumor	NA
1726	CASSPGTGSGANVLTF	TRBV6-1	TRBJ2-6	1:Tumor	NA
1727	CASSPLGQNSPLHF	TRBV28	TRBJ1-6	1:Tumor	NA
1728	CASSSPRGHTTYEQYF	TRBV6-1	TRBJ2-7	1:Tumor	NA
1729	CASSSQHGVRPQHF	TRBV6-1	TRBJ1-5	1:Tumor	NA
1730	CATSEGEKLFF	TRBV10-3	TRBJ1-4	1:Tumor	NA
1731	CASRPRQGATEAFF	TRBV2	TRBJ1-1	1:Tumor	NA
1732	CASSFGQAVRVQYF	TRBV5-6	TRBJ2-7	1:Tumor	NA
1733	CASSKPGRDRVHEQYF	TRBV6-1	TRBJ2-7	1:Tumor	NA
1734	CAAGGLLTVRDTQYF	TRBV10-3	TRBJ2-3	1:Tumor	NA
1735	CASKGRSESSYEQYF	TRBV7-2	TRBJ2-7	1:Tumor	NA
1736	CASRTEDSPLHF	TRBV10-2	TRBJ1-6	1:Tumor	NA
1737	CASSPTSGRSDTQYF	TRBV7-3	TRBJ2-3	1:Tumor	NA
1738	CASSRSGSETDTQYF	TRBV7-8	TRBJ2-3	1:Tumor	NA
1739	CASSVFLTSGSHEQFF	TRBV9	TRBJ2-1	1:Tumor	NA
1740	CASKGQNFYGYTF	TRBV6-1	TRBJ1-2	1:Tumor	NA
1741	CASSFPGQNNEQFF	TRBV7-3	TRBJ2-1	1:Tumor	NA
1742	CASSPGLAFWNEQFF	TRBV7-9	TRBJ2-1	1:Tumor	NA
1743	CASSQDGAGANVLTF	TRBV4-3	TRBJ2-6	1:Tumor	NA
1744	CASSSAGKRSLRTDTQYF	TRBV6-1	TRBJ2-3	1:Tumor	NA
1745	CASREGGTDTQYF	TRBV7-3	TRBJ2-3	1:Tumor	NA
1746	CASAYHDTSGTPEQYF	TRBV6-1	TRBJ2-7	1:Tumor	NA
1747	CASSLLGSSGTGELFF	TRBV28	TRBJ2-2	1:Tumor	NA
1748	CASSSGDGGELFF	TRBV6-1	TRBJ2-2	1:Tumor	NA
1749	CAGTGNTGELFF	TRBV6-1	TRBJ2-2	1:Tumor	NA
1750	CASMDGRHGYTF	TRBV6-1	TRBJ1-2	1:Tumor	NA
1751	CASSHPGTGGEQYF	TRBV4-1	TRBJ2-7	1:Tumor	NA
1752	CASSLGGTNTGELFF	TRBV7-2	TRBJ2-2	1:Tumor	NA
1753	CASSLSSRRDTQYF	TRBV5-1	TRBJ2-3	1:Tumor	CMV
1754	CASSLAGDGELFF	TRBV7-6	TRBJ2-2	1:Tumor	NA
1755	CASSLGRSSYNEQFF	TRBV7-3	TRBJ2-1	1:Tumor	NA
1756	CASSEFLAKNIQYF	TRBV2	TRBJ2-4	1:Tumor	NA
1757	CASSELDSNQPQHF	TRBV6-1	TRBJ1-5	1:Tumor	NA
1758	CASSEVGSGRRDTQYF	TRBV6-1	TRBJ2-3	1:Tumor	NA
1759	CASSFAGTSYEQYF	TRBV7-6	TRBJ2-7	1:Tumor	NA
1760	CASSIASGTGVTDTQYF	TRBV7-2	TRBJ2-3	1:Tumor	NA
1761	CASSLNPGTEQYF	TRBV5-1	TRBJ2-7	1:Tumor	NA
1762	CASSPARGDYGYTF	TRBV7-6	TRBJ1-2	1:Tumor	NA
1763	CASSVAGVGTNEKLFF	TRBV6-1	TRBJ1-4	1:Tumor	NA
1764	CAISEIRADEQFF	TRBV10-3	TRBJ2-1	1:Tumor	NA
1765	CASNGGAQPQHF	TRBV6-1	TRBJ1-5	1:Tumor	NA
1766	CASRDRGNEKLFF	TRBV6-1	TRBJ1-4	1:Tumor	NA
1767	CASRHTGGSSYNSPLHF	TRBV6-1	TRBJ1-6	1:Tumor	NA
1768	CASRRDRSYEQYF	TRBV6-1	TRBJ2-7	1:Tumor	NA
1769	CASSPGTGNSPLHF	TRBV6-1	TRBJ1-6	1:Tumor	NA
[truncated: 25,835 more rows]
