# Supplementary material for: Characterization of T cell receptor repertoire in penile cancer
Source: Cancer Immunol Immunother. 2024 Jan 27;73(2):24. doi: 10.1007/s00262-023-03615-z (PMC10822009; doi:10.1007/s00262-023-03615-z)
Supplement: Supplementary file 9 — Supplementary file9 (XLSX 12 KB) [file 262_2023_3615_MOESM9_ESM.xlsx]

## Sheet: Sheet1
Dataset S5. Summary of RNA sequencing data
Patients ID	Sample	Group	Raw reads	Clean reads	Total mapped	Multiple mapped	Unique mapped
P3	PT241403_H	High clonality	44149646	43771740	42454827(96.99%)	1444532(3.3%)	41010295(93.69%)
P5	PTA76475_L	Low clonality	51859472	51468926	49997251(97.14%)	1433971(2.79%)	48563280(94.35%)
P10	PTC26101_H	High clonality	64477532	64004772	61451318(96.01%)	2736178(4.27%)	58715140(91.74%)
P11	PTA96599_L	Low clonality	27495256	24873120	21484111(86.37%)	1271843(5.11%)	20212268(81.26%)
P13	PTB76216_H	High clonality	50037764	49700676	48042400(96.66%)	1846422(3.72%)	46195978(92.95%)
P18	PTC42679_H	High clonality	42007230	41638246	40057493(96.2%)	1859108(4.46%)	38198385(91.74%)
P19	PTC48798_H	High clonality	56130218	55146698	51675973(93.71%)	2785137(5.05%)	48890836(88.66%)
P20	PTC51185_L	Low clonality	54009970	53623182	52031270(97.03%)	1827507(3.41%)	50203763(93.62%)
