# Supplementary material for: Characterization of T cell receptor repertoire in penile cancer
Source: Cancer Immunol Immunother. 2024 Jan 27;73(2):24. doi: 10.1007/s00262-023-03615-z (PMC10822009; doi:10.1007/s00262-023-03615-z)
Supplement: Supplementary file 10 — Supplementary file10 (XLSX 12 KB) [file 262_2023_3615_MOESM10_ESM.xlsx]

## Sheet: Sheet1
Dataset S6. Phenotypic characteristics of tumor cells and CD8+ TILs in patients with penile squamous cell carcinoma
Patient ID	PD-L1 expression on tumor cells	GAL-9 expression on tumor cells	Percentage of Ki-67 + cells among CD8 + TlLs	Percentage of GZMB + cells among CD8 + TlLs	Percentage of TIM-3 + cells among CD8 + TlLs	Percentage of LAG-3 + cells among CD8 + TlLs	Percentage of PD-1 + cells among CD8 + TlLs
P1	Positive	High	0.0344639	0.0252302	0.526047	0.248459	0
P2	Positive	Low	0.0696851	0.0175886	0.30159	0.270672	0.0230415
P3	Positive	High	0.0888146	0.00385069	0.282965	0.235839	0
P4	Positive	Low	0.0382294	0.0459676	0.527825	0.519227	0.013314
P5	Negative	Low	0.0352395	0	0	0	0
P6	Positive	Low	0.0462963	0.00443982	0.258013	0.228311	0
P7	Positive	High	0.243978	0.0744754	0.529734	0.459821	0
P8	Positive	High	0.0682948	0.0908521	0.60657	0.477672	0
P9	Negative	Low	0	0.011757	0.158217	0.0778226	0
P10	Positive	High	0.0573242	0.062611	0.529499	0.515279	0
P11	Positive	Low	0.0167749	0.0110105	0	0.0134921	0.00547945
P12	Positive	Low	0.0273443	0.0188841	0.214318	0.367573	0
P13	Positive	Low	0.211055	0.0346004	0.372093	0.414788	0
P14	Negative	Low	0.0385289	0.0298898	0.169118	0.382645	0.00226415
P15	Positive	High	0.116264	0.0208103	0.305297	0.403131	0
P16	Negative	Low	0.0824432	0.0140304	0.214678	0.108618	0
P17	Positive	Low	0.027195	0.012646	0.311441	0.20968	0.00266667
P18	Positive	Low	0.0780019	0.0835328	0.572505	0.45275	0
P19	Negative	Low	0.137979	0.036924	0.317731	0.336656	0
P20	Negative	High	0.00464901	0.0435928	0.451384	0.376903	0
P21	Negative	High	0.0153355	0.00811412	0.0454405	0.00505051	0.024697
P22	Positive	High	0.0523086	0.149615	0.28802	0.258205	0.0114129
